# Supplementary material for: Genome‐scale Metabolic Modeling Guided Escherichia coli Engineering for De Novo Biosynthesis of Chrysanthemic Acid
Source: Adv Sci (Weinh). 2025 Nov 21;13(2):e12736. doi: 10.1002/advs.202512736 (PMC12786348; doi:10.1002/advs.202512736)
Supplement: Supplementary file 2 — Supplemental Table 3 [file ADVS-13-e12736-s003.csv]

gene_id	1CS31	1CS32	1CS33	1CS41	1CS42	1CS43	1CS51	1CS52	1CS53	1CS61	1CS62	1CS63	1WT1	1WT2	1WT3	2CS31	2CS32	2CS33	2CS41	2CS42	2CS43	2CS51	2CS52	2CS53	2CS61	2CS62	2CS63	2WT1	2WT2	2WT3	3CS31	3CS32	3CS33	3CS41	3CS42	3CS43	3CS51	3CS52	3CS53	3CS61	3CS62	3CS63	3WT1	3WT2	3WT3
gene-K5T46_RS12350	0	1	18	56	66	0	9	0	4	0	14	0	0	0	1	0	0	0	1	22	0	0	0	0	0	0	0	19	0	0	0	0	0	0	0	0	0	0	0	0	0	0	0	0	0
gene-K5T46_RS00005	357	96	321	5691	3671	7687	349	256	392	313	2482	1970	116	86	76	217	12	12	68	213	12	74	60	61	102	81	64	231	204	215	6	57	45	66	26	12	26	9	6	25	3	5	5	0	6
gene-K5T46_RS00010	266	69	207	6343	3156	6286	112	123	151	479	4162	3032	124	71	76	47	4	20	54	52	9	19	13	9	24	31	23	36	30	29	1	5	6	5	15	0	2	4	3	3	2	3	2	0	0
gene-K5T46_RS00015	48	19	50	449	273	608	24	24	33	68	402	228	21	20	22	32	3	6	19	25	1	3	5	8	12	5	13	17	29	32	0	3	4	0	1	3	1	4	0	0	0	0	0	0	0
gene-K5T46_RS00020	241	62	276	890	534	1296	378	361	505	80	497	448	29	22	14	229	6	19	57	302	12	93	58	74	147	112	73	194	179	204	0	22	26	34	32	4	7	4	5	7	3	4	2	0	2
gene-K5T46_RS00025|yghD	125	68	130	224	133	228	190	144	216	43	110	136	44	21	17	143	11	19	48	140	11	67	82	75	99	59	70	52	78	86	8	47	30	78	50	19	14	6	2	7	13	13	2	0	0
gene-K5T46_RS00030|gspL	179	47	216	218	169	273	182	223	158	11	86	147	26	11	20	157	7	6	14	170	2	80	63	84	59	61	37	50	70	84	10	33	50	35	18	9	10	8	3	2	8	2	0	0	0
gene-K5T46_RS00035|gspK	75	36	138	148	141	201	132	148	137	20	57	106	9	12	8	110	2	2	30	105	5	33	19	47	52	62	22	50	82	66	9	46	65	30	17	17	2	5	2	3	0	3	0	1	0
gene-K5T46_RS00040|gspJ	68	22	63	80	63	138	48	55	57	3	34	61	11	8	7	110	0	2	14	63	1	19	21	27	25	18	23	18	23	18	2	19	18	9	17	3	5	0	3	0	0	2	0	0	0
gene-K5T46_RS00045|gspI	42	7	42	77	46	111	31	44	35	8	23	27	12	6	8	52	0	4	7	27	3	17	16	16	27	13	10	32	13	19	3	9	9	11	15	0	0	2	2	0	2	4	0	0	0
gene-K5T46_RS00050|gspH	73	25	91	83	71	161	78	110	90	13	65	80	15	9	9	62	5	3	13	83	4	28	25	27	48	29	23	21	39	43	5	18	25	19	20	13	3	0	0	2	2	0	0	0	0
gene-K5T46_RS00055|gspG	92	30	111	107	76	151	104	110	114	20	81	91	15	19	15	77	4	1	11	78	8	16	22	22	20	20	21	11	20	20	6	21	31	20	15	3	2	2	5	0	0	7	1	0	3
gene-K5T46_RS00060|gspF	160	49	233	232	157	324	202	203	214	22	142	178	38	23	22	156	2	7	8	171	16	61	52	26	88	59	45	20	44	47	8	24	32	34	22	12	3	9	4	6	2	11	4	0	0
gene-K5T46_RS00065|gspE	201	89	326	266	171	344	339	352	405	28	134	228	47	16	17	186	3	8	40	168	8	41	55	48	61	26	50	34	62	57	7	54	52	51	43	14	11	4	4	3	2	4	2	0	0
gene-K5T46_RS00070|gspD	147	54	206	245	199	323	195	213	178	18	172	193	23	23	24	193	3	9	13	147	7	51	61	91	102	91	39	124	93	112	4	24	39	45	28	10	9	6	1	5	3	11	1	0	1
gene-K5T46_RS00075|gspC	70	18	104	93	63	120	59	100	86	11	47	94	5	0	8	64	0	0	6	109	2	22	25	27	25	18	9	42	26	35	7	11	14	14	7	2	3	0	2	0	3	0	0	0	0
gene-K5T46_RS00080|yghG	38	14	29	37	39	50	35	33	50	4	41	35	4	0	0	18	0	0	2	20	2	3	6	6	4	3	9	27	20	8	0	5	8	7	4	3	0	0	0	0	2	0	0	0	0
gene-K5T46_RS00085|pppA	484	159	515	968	863	1214	826	838	889	101	565	618	16	18	13	302	19	18	43	368	17	76	63	83	136	93	70	207	223	331	19	63	63	95	94	30	11	8	9	11	16	22	5	2	6
gene-K5T46_RS00090|sslE	1309	428	1678	2427	1634	3166	1435	1856	1753	232	1313	1364	395	264	262	1438	84	75	374	1296	107	554	494	481	796	619	403	1041	1604	1606	192	648	603	535	462	217	120	112	74	38	29	69	21	3	7
gene-K5T46_RS00095|glcA	275	83	329	279	231	387	324	253	305	23	167	218	52	27	22	442	11	12	39	424	19	103	130	139	136	118	111	348	466	597	29	98	124	70	51	32	39	18	14	5	9	10	3	0	0
gene-K5T46_RS00100|glcB	1014	316	1505	2570	1564	3310	1072	1375	1329	106	839	1147	888	413	505	2472	69	90	364	2115	128	841	859	853	888	622	636	5510	9434	10115	434	1278	1036	655	418	141	159	137	63	37	30	53	83	7	38
gene-K5T46_RS00105|glcG	367	145	458	898	535	834	305	347	299	74	365	426	449	220	240	913	35	53	168	767	81	329	370	279	273	217	273	1487	2364	2071	214	537	452	187	149	48	66	93	22	24	14	29	63	14	26
gene-K5T46_RS00110|glcF	412	112	565	1184	836	1727	516	574	578	70	383	489	278	138	140	1187	34	33	192	985	70	436	559	526	583	505	449	2513	4423	4965	80	432	395	349	220	62	56	48	25	34	24	15	24	11	15
gene-K5T46_RS00115|glcE	161	47	235	193	116	188	170	198	187	22	142	146	72	90	48	439	14	37	71	475	26	112	167	101	62	57	76	472	551	577	54	108	122	139	96	26	40	46	20	5	7	13	4	0	0
gene-K5T46_RS00120|glcD	126	37	226	256	146	242	192	215	185	17	97	156	63	37	23	325	15	24	80	382	18	114	99	107	101	66	59	496	607	703	20	82	132	166	88	36	46	19	13	2	9	10	4	0	5
gene-K5T46_RS00125|glcC	273	77	362	492	355	660	373	444	509	54	227	298	321	81	97	647	86	156	563	671	60	401	309	489	379	363	369	477	732	678	60	112	168	487	311	105	78	42	29	35	20	43	10	1	0
gene-K5T46_RS00130|yghO	258	82	321	422	269	436	368	386	489	24	208	272	80	38	38	659	16	26	124	719	34	238	211	240	215	206	141	566	721	937	18	90	92	154	97	21	66	35	11	16	19	24	0	0	0
gene-K5T46_RS00135	678	194	758	1013	633	1184	1003	1006	1015	92	476	614	264	99	119	1745	75	99	316	1875	150	886	667	711	799	627	483	942	1124	1342	163	452	466	790	495	249	265	163	83	135	234	277	9	1	11
gene-K5T46_RS00140	127	22	127	177	124	213	169	143	242	20	115	100	20	10	9	182	9	5	53	252	9	69	68	62	72	58	51	264	370	388	9	44	32	64	25	16	25	7	3	2	0	8	2	0	0
gene-K5T46_RS00145	219	76	192	231	194	240	354	333	394	32	132	132	20	10	16	489	21	34	80	591	31	269	226	207	293	214	196	316	415	489	8	40	57	154	105	41	29	44	14	25	18	45	3	0	2
gene-K5T46_RS00150	630	201	749	845	679	1095	1046	1035	952	102	502	499	106	51	70	1367	70	74	180	1469	79	559	582	605	771	526	397	1429	1541	1692	82	242	293	325	220	70	88	86	31	51	36	57	8	7	1
gene-K5T46_RS00155|lptG	565	186	714	1343	892	1806	547	717	808	119	706	808	239	116	134	531	12	39	113	638	13	209	208	173	321	207	153	3640	4563	5983	131	560	298	184	160	34	52	37	24	22	11	26	36	5	7
gene-K5T46_RS00160|lptF	372	112	385	550	384	740	418	485	533	42	187	278	74	62	69	529	26	34	116	635	30	187	245	223	225	181	187	3062	1439	1395	38	114	134	99	87	18	46	23	13	14	20	10	19	8	3
gene-K5T46_RS00165	179	47	217	329	277	361	370	291	315	26	134	185	22	17	27	344	21	18	98	347	23	159	99	189	141	106	74	1489	662	673	19	79	54	100	59	27	16	26	8	9	9	14	10	7	3
gene-K5T46_RS00170	449	160	501	942	691	1221	933	865	1290	73	415	465	53	24	42	594	25	58	88	650	48	270	242	323	352	257	200	271	412	341	30	93	122	128	97	40	20	36	11	31	2	24	5	0	3
gene-K5T46_RS00175	360	104	474	721	485	795	500	592	802	41	292	358	45	24	37	613	10	18	88	571	37	205	225	259	274	158	145	137	300	319	30	110	155	81	78	24	23	17	8	11	11	16	5	0	3
gene-K5T46_RS00180	87	22	143	171	96	252	104	152	125	11	53	93	12	19	10	113	5	0	20	114	9	67	43	61	118	78	40	51	75	80	2	27	33	36	28	7	9	6	2	2	4	5	2	0	0
gene-K5T46_RS00185|yghS	78	13	82	139	78	138	116	112	153	15	77	77	9	11	7	90	5	3	7	101	1	26	24	26	27	15	17	34	51	52	9	9	20	32	14	10	8	5	3	4	0	5	7	0	0
gene-K5T46_RS00190|yghT	51	26	70	133	58	132	83	84	108	3	37	59	0	3	0	86	0	2	11	97	2	27	24	34	37	18	23	33	43	32	0	10	15	31	21	4	3	3	1	4	2	6	0	0	0
gene-K5T46_RS00195|pitB	198	75	255	228	144	258	181	185	238	36	97	159	19	6	27	181	11	19	21	208	14	58	58	55	107	64	43	67	83	90	27	39	68	45	26	20	23	7	6	2	7	4	0	0	3
gene-K5T46_RS00200|gss	7143	2066	10037	12405	7323	14861	5475	8761	7979	954	5091	7175	5918	3177	3213	3981	197	277	966	3609	233	2758	3053	2401	2235	2232	2757	3711	6376	5975	721	2447	2379	1882	1541	472	271	278	158	121	60	121	161	19	61
gene-K5T46_RS00205|yghU	1529	341	1988	4414	3187	6389	2027	2504	2596	157	1275	1688	730	394	386	3720	126	152	668	2664	135	1640	1423	1859	2748	1950	1777	2818	5981	5583	247	772	757	1113	728	232	175	113	102	142	56	136	40	2	19
gene-K5T46_RS00210|hybG	631	172	794	2444	1917	3176	560	808	844	94	556	738	314	187	220	324	4	16	37	280	14	89	92	86	109	97	82	133	143	159	8	90	117	46	40	22	11	12	2	5	5	6	0	0	0
gene-K5T46_RS00215|hypA	505	190	828	1894	1696	2673	668	752	768	127	547	748	464	321	336	270	10	6	38	304	19	81	67	50	79	72	47	165	167	192	24	81	116	56	43	20	14	15	13	4	2	3	3	0	3
gene-K5T46_RS00220|hybE	2289	627	4087	10783	7885	13719	3234	4222	3488	509	2616	4006	2303	1628	1757	1377	44	72	259	1189	75	431	403	427	442	357	276	328	696	576	96	370	428	365	322	94	65	44	44	29	16	30	18	2	3
gene-K5T46_RS00225|hybD	1361	452	2847	7949	5764	10156	2718	3185	2275	282	1665	3399	1857	1306	1443	1250	75	98	298	898	44	476	419	589	623	447	411	304	633	593	102	286	353	506	305	128	56	20	42	49	14	38	0	0	5
gene-K5T46_RS00230|hybC	9963	2213	14535	34296	19909	47565	10172	14608	10716	1499	10120	12897	8827	5973	6203	2896	111	150	600	2425	168	1084	918	1084	1192	874	772	791	1450	1377	258	869	967	706	586	205	123	91	49	46	26	45	17	2	8
gene-K5T46_RS00235|hybB	1783	541	2915	6276	3566	7143	2406	2925	1674	403	2108	3081	2174	1706	1763	566	12	29	95	401	31	126	163	154	172	98	142	149	151	145	64	183	209	100	88	36	28	19	8	4	3	8	1	0	2
gene-K5T46_RS00240|hybA	6183	1686	9097	21657	12108	24493	7300	9622	6386	1357	7652	9745	5755	4530	4881	1987	56	82	254	1745	124	458	563	445	370	362	540	158	270	251	158	461	563	284	252	104	68	79	34	16	19	39	6	0	5
gene-K5T46_RS00245|hybO	3826	978	5907	13888	7793	16507	5499	6434	4400	797	4943	6058	3090	2230	2706	2222	91	161	501	2075	116	1338	1652	1349	1226	1361	1839	328	621	700	118	369	534	433	356	133	110	60	31	30	37	61	16	2	6
gene-K5T46_RS00250|yghW	2414	699	2414	6237	4928	6922	3380	3215	3328	920	4473	5034	507	350	364	1904	156	281	610	1933	177	1846	1532	1949	2882	3021	2762	1202	1378	1634	106	184	238	284	161	90	95	95	20	50	36	50	20	12	25
gene-K5T46_RS00255	474	155	568	693	487	707	698	678	616	47	260	428	117	93	116	782	34	54	144	609	60	245	269	384	374	316	271	2682	5291	5130	157	538	338	415	284	120	78	54	49	41	10	32	67	21	34
gene-K5T46_RS00260|gpr	1213	277	1669	6836	4589	10855	1387	1660	1565	181	1224	1398	3722	2034	2527	2771	240	407	1494	2382	131	2939	3087	3080	1738	2361	2710	2175	3323	4075	283	1406	472	1039	675	196	72	64	18	30	21	49	35	17	0
gene-K5T46_RS00265|yqhA	2434	905	2597	8859	6745	9371	5338	4973	6104	906	5187	7081	1066	544	605	2321	69	132	421	2460	149	1079	944	1128	1641	1067	772	499	981	1075	259	831	813	882	496	208	218	127	124	139	70	128	35	4	16
gene-K5T46_RS00270|yghA	261	88	301	580	365	842	219	313	325	20	147	229	194	81	76	719	17	17	98	632	30	210	193	187	174	133	108	14976	25530	34036	173	664	425	307	159	40	47	27	34	6	17	19	166	42	62
gene-K5T46_RS00275|exbD	859	464	935	943	640	1024	1045	1095	1360	96	398	404	340	174	172	5080	80	156	486	5749	345	1591	999	1763	1875	899	532	1109	3381	2438	576	2485	2006	1435	1250	515	597	617	260	261	147	282	51	12	34
gene-K5T46_RS00280|exbB	1329	605	1547	1382	1041	1807	1804	1874	2377	114	583	645	303	149	118	8357	194	268	1096	9005	322	2619	1288	2774	4149	1623	1012	2208	5385	4774	446	1784	1623	2706	1970	718	594	456	216	443	237	519	42	6	14
gene-K5T46_RS00285|metC	2026	536	2306	3092	1976	3850	2031	2489	3285	230	1268	1785	573	324	320	6214	130	196	759	4974	320	2201	2199	2228	2312	2387	2242	2393	5187	4643	465	1692	1735	987	650	287	273	172	81	111	126	152	32	8	3
gene-K5T46_RS00290|yghB	1377	315	1925	3564	2351	4939	1728	2001	1943	180	1241	1530	818	532	739	2812	151	179	689	2542	137	1887	1638	1910	1407	1291	1039	4739	9073	9952	211	861	800	687	469	151	155	94	69	42	35	40	67	19	25
gene-K5T46_RS00295|yqhC	591	201	856	1198	774	1399	971	903	982	90	518	705	113	54	85	1685	48	105	328	1710	69	1083	997	1361	838	753	725	1037	1766	1591	88	493	398	690	434	162	159	102	58	86	48	59	7	5	8
gene-K5T46_RS00300|yqhD	1296	363	1765	3741	2282	5710	1479	1932	2244	301	1949	2384	373	212	202	2670	103	135	489	2420	97	1388	1363	1421	1427	1238	1455	636	1464	1433	210	651	832	1148	745	240	95	118	81	76	39	98	13	3	7
gene-K5T46_RS00305|dkgA	513	173	700	1013	713	1479	424	610	653	85	620	855	294	146	174	976	22	30	102	733	45	257	273	183	214	161	166	71399	132677	154403	485	2864	1065	960	598	181	86	91	54	43	7	21	886	194	277
gene-K5T46_RS00310|yqhG	887	201	979	1246	1026	1703	904	1056	1336	97	608	678	118	64	87	1160	30	37	140	1119	56	447	441	445	478	359	278	2778	4965	6016	71	320	273	275	162	76	50	40	21	23	15	26	40	6	20
gene-K5T46_RS00315|yqhH	192	69	237	319	218	395	299	293	303	42	157	222	24	18	25	275	8	9	25	236	10	76	87	79	94	76	56	414	933	953	16	64	78	32	26	24	10	11	6	8	1	5	9	2	1
gene-K5T46_RS00320|ygiQ	9416	2384	13755	10436	6536	12120	12574	15239	12479	1052	7356	9463	997	691	653	11747	248	290	1202	10652	477	3161	2990	3117	3779	2714	2538	1100	2911	2181	621	2222	2951	2245	1851	594	510	399	187	145	119	166	36	10	20
gene-K5T46_RS00325|ftsP	3596	1074	4716	5064	3043	6530	3857	5018	4530	446	2549	3543	1085	645	659	2559	78	93	406	2246	95	783	807	775	1062	722	778	1328	2705	2623	316	1190	1138	913	769	200	110	131	59	38	27	73	39	6	13
gene-K5T46_RS00330|plsC	1346	349	1658	2755	1817	3795	1910	2168	2677	185	1280	1558	194	134	123	1399	31	49	210	1593	66	676	499	542	743	674	419	576	1327	1236	103	432	470	284	239	82	54	46	23	36	31	34	26	2	10
gene-K5T46_RS00335|parC	7193	2714	10166	13376	9222	15052	10241	12528	12005	1419	7890	9962	1751	976	995	10942	367	496	1854	8122	566	4263	4419	5042	5704	4138	3448	3867	8321	7398	1128	3909	3949	4133	3195	1057	614	674	363	382	171	390	195	50	68
gene-K5T46_RS00340|ygiS	2154	546	2740	3710	2449	5013	2249	3025	3480	281	1309	1527	1649	749	728	2354	70	79	289	2278	143	1037	931	1065	902	844	668	808	1309	1167	173	652	481	639	419	146	71	114	36	34	35	41	7	6	4
gene-K5T46_RS00345|mqsA	628	171	469	1567	1213	1949	1076	997	1377	101	704	965	179	120	117	1121	54	75	285	942	57	846	663	955	1203	733	487	854	1671	1867	57	190	157	309	167	90	140	56	51	41	38	59	5	7	7
gene-K5T46_RS00350|mqsR	698	187	620	1516	1187	2335	1193	1196	1872	100	842	840	144	82	83	2120	86	106	354	1625	126	1878	1284	1868	2414	1501	833	946	1942	2080	74	303	211	401	234	80	234	125	24	60	59	100	9	6	2
gene-K5T46_RS00355|ygiV	911	249	1184	1772	997	2091	1099	1642	1824	139	664	873	178	98	100	1680	62	85	356	1661	56	1001	876	998	1539	1147	802	424	1382	1159	82	375	426	533	419	125	101	87	45	46	21	65	8	2	4
gene-K5T46_RS00360|ygiW	876	265	1079	3411	2955	4700	1480	1542	1494	231	1353	2438	457	207	267	4666	169	281	910	3008	202	2227	2106	3588	4595	2727	1978	5540	12187	11063	136	590	614	1199	613	256	163	108	96	149	58	93	67	17	28
gene-K5T46_RS00365|qseB	1011	282	1112	1681	1196	2381	1088	1526	1557	139	687	909	383	197	232	1501	91	125	447	1288	75	783	723	917	1092	964	797	504	1231	1315	63	291	307	390	233	105	84	80	29	37	38	40	6	3	1
gene-K5T46_RS00370|qseC	1452	523	1539	2072	1569	2814	1340	1627	1902	163	776	1001	536	290	332	1826	62	76	266	1743	138	717	639	746	736	473	483	588	1269	1169	119	446	499	422	335	104	90	83	37	55	40	50	22	4	8
gene-K5T46_RS00375|ygiZ	77	27	84	86	72	106	95	95	103	10	38	31	13	9	4	125	2	7	11	171	7	27	34	26	67	47	17	109	186	208	9	18	27	51	33	4	2	3	8	12	2	4	0	0	3
gene-K5T46_RS00380|mdaB	1357	325	1643	1647	1064	2145	1631	1507	1941	195	1070	1528	152	111	75	1456	36	38	173	1332	55	581	556	593	952	605	505	347	945	858	49	273	344	354	195	58	81	56	26	31	23	40	4	5	3
gene-K5T46_RS00385|ygiN	11261	2915	8840	20136	16763	30470	10696	14155	18016	2517	9647	11022	4946	2932	3039	24161	1767	2810	6652	15303	1980	14085	11528	13501	19349	16204	14574	14489	27921	30239	1890	5664	4978	7516	5538	2709	1576	1579	1239	1952	813	1118	524	184	261
gene-K5T46_RS00390|parE	9556	3094	12346	20763	13928	27293	11661	13704	14262	1720	9799	12718	5383	2821	2616	8317	158	264	811	7307	524	2386	2050	2221	2323	1765	1743	1273	3162	2745	898	2920	3233	1193	926	342	356	263	170	83	78	117	45	12	25
gene-K5T46_RS00395|yqiA	1989	631	2969	5658	3396	7040	3225	4141	3915	367	2333	2984	1098	531	614	1838	47	66	185	1638	71	548	531	485	570	461	417	482	1022	951	167	535	616	308	193	60	83	64	25	15	4	21	3	0	4
gene-K5T46_RS00400|cpdA	3115	1055	4550	8806	5911	11322	4782	5220	5313	634	3398	4978	2779	1797	2072	5960	450	760	2442	4309	299	4017	3695	5611	7240	5983	3710	1509	3536	3133	369	1349	1229	1176	869	326	241	178	118	132	73	126	25	7	11
gene-K5T46_RS00405|yqiB	1696	506	1807	3333	2399	4471	2136	2420	2739	301	1780	2141	789	516	525	2791	184	350	1077	2391	178	1837	1654	2334	2741	2805	1391	1027	2561	2210	200	662	641	675	535	171	167	102	35	107	45	81	26	7	7
gene-K5T46_RS00410|nudF	4917	1902	5578	6149	3599	5729	3656	4898	5261	911	4413	4152	1925	1192	1056	2386	213	191	527	2773	214	932	853	761	880	886	840	1289	2865	1915	776	1969	2334	1007	1174	477	332	512	210	125	132	195	102	19	55
gene-K5T46_RS00415|tolC	31324	7747	32389	58657	34595	74857	40031	46554	70329	4971	32037	39862	6502	3433	3299	35412	831	1429	5291	29850	1366	21677	19718	21106	19573	17090	13278	7596	28221	20981	1752	7794	7420	8152	5699	1708	1474	1341	572	1009	377	1022	157	24	50
gene-K5T46_RS00420|ygiB	7674	2154	9977	14973	10853	18627	8670	10699	10554	1259	7315	8852	3670	2751	3000	29575	1951	3583	12248	17254	1437	15974	12824	21504	22357	14389	9961	20756	54858	53408	1969	7195	6706	13905	10805	3491	1742	1573	823	1661	778	1374	483	137	212
gene-K5T46_RS00425|ygiC	5854	1785	8022	9724	5959	12192	6475	8650	8020	827	4664	6218	2464	1729	1904	8037	331	528	2114	6165	335	2958	2550	3503	3889	2281	1636	5981	14672	14748	1111	4055	3629	4796	3862	1293	567	622	304	311	172	293	162	40	52
gene-K5T46_RS00430|ygiD	1320	404	1672	2702	2084	2690	1496	1798	1875	173	988	1228	283	251	413	4316	290	428	1246	2860	168	2359	1627	2453	2095	1471	893	4267	7934	7557	2201	9252	7951	31434	19999	6538	2538	2506	1911	4820	572	2539	109	25	52
gene-K5T46_RS00435|zupT	2895	807	4020	3164	2205	3920	2419	2816	3148	229	1467	1828	891	462	533	4775	157	242	760	4502	175	1308	1170	1630	2419	1541	1318	2926	7052	6180	409	1485	1556	1495	1210	399	300	225	147	157	88	160	87	18	34
gene-K5T46_RS00440	964	287	1048	1071	747	1429	798	816	1020	93	405	426	151	93	100	1203	38	78	162	1512	101	297	224	271	275	241	173	799	1427	1318	90	313	300	214	199	123	59	68	38	54	31	45	18	5	10
gene-K5T46_RS00445|ribB	13812	3465	18296	28234	20221	38702	16404	23406	25987	1611	9846	13136	6045	3559	3161	29134	594	897	3176	21668	1115	8312	6113	10974	16662	7432	5296	3400	10073	8127	4669	17506	15442	8632	6233	1798	1992	1693	1061	1386	554	1197	222	40	45
gene-K5T46_RS00450|ubiK	7211	973	7395	30768	18279	47507	10158	14124	23288	890	10620	13158	770	348	359	7451	111	223	1162	7838	164	3719	3610	3156	5770	3624	2938	2500	8883	9597	290	1874	1566	3413	1955	495	316	193	74	283	69	204	32	5	10
gene-K5T46_RS00455|ygiL	97	18	41	109	56	127	72	97	113	21	71	75	8	6	2	85	3	3	13	87	2	22	39	19	39	14	13	69	65	81	2	22	15	6	20	14	5	8	2	2	0	5	0	0	0
gene-K5T46_RS00460	897	241	858	880	708	1110	1341	1152	1474	87	449	576	37	35	44	982	33	34	93	1370	45	237	149	202	528	329	325	877	761	952	11	79	100	159	96	55	19	15	15	22	17	35	4	0	5
gene-K5T46_RS00465|yqiH	288	65	261	304	186	277	206	198	267	7	128	169	9	17	21	223	4	15	22	323	11	76	37	53	128	101	95	107	177	176	14	12	25	21	17	2	6	3	3	3	7	9	5	2	0
gene-K5T46_RS00470|yqiI	443	115	359	539	451	633	467	428	608	45	318	298	45	27	50	414	21	21	97	401	32	112	103	104	187	163	121	527	708	665	21	52	44	62	50	16	10	4	2	12	3	6	15	2	13
gene-K5T46_RS00475|glgS	474	156	362	5528	5725	9229	199	255	234	167	761	678	2176	1905	3239	9396	3550	6396	13127	3605	1381	16402	16432	24272	9697	19090	17069	17242	30661	29570	2425	7492	2247	3300	2151	1258	485	459	517	436	124	173	1999	1183	1140
gene-K5T46_RS00480|yqiJ	333	84	300	390	317	517	438	379	484	36	213	248	61	32	46	1197	31	69	199	683	32	917	673	1755	3217	2645	564	1158	1373	1598	16	34	40	63	39	9	13	14	15	6	6	13	3	2	4
gene-K5T46_RS00485|yqiK	1008	272	1191	929	634	1221	852	949	1104	70	417	541	193	155	156	1743	31	49	159	1784	61	375	289	356	488	436	292	340	671	582	40	160	175	169	114	24	37	37	20	7	15	29	8	2	5
gene-K5T46_RS00490	436	133	378	566	462	730	896	475	564	126	347	448	109	89	82	877	56	56	166	618	60	291	271	452	461	340	262	609	581	791	53	172	169	175	86	42	42	19	14	27	11	29	9	6	3
gene-K5T46_RS00495|ibsE	410	114	461	1097	964	1530	1188	737	749	134	591	751	363	260	295	1628	72	117	340	523	91	501	591	1020	722	639	428	1364	1831	2208	130	670	362	426	217	101	65	31	32	60	22	40	53	9	13
gene-K5T46_RS00500|hldE	5351	1746	6822	10080	6693	11635	5416	6928	6530	995	6028	7660	1696	1318	1299	4903	250	307	1064	3322	231	1649	1570	2132	2514	1660	1631	4993	8352	8187	649	2378	2042	1978	1574	565	275	329	170	163	90	142	140	36	53
gene-K5T46_RS00505|glnE	6931	2605	9827	12248	7947	13703	7322	10094	7906	1182	5717	8776	3733	2678	2855	5381	284	324	1324	3562	321	1846	1852	1844	1834	1517	1831	3015	5311	4427	1285	3602	3659	2465	2055	687	306	343	235	110	71	143	123	33	45
gene-K5T46_RS00510|ygiF	4212	1494	5543	7771	5137	10247	4790	6576	6149	680	3517	4741	1780	1275	1169	5880	290	427	1412	4000	295	2673	2432	3104	3249	2387	2430	3125	6981	6338	732	2330	2583	2025	1718	572	373	382	219	190	104	191	117	16	38
gene-K5T46_RS00515|ygiM	3755	941	4929	5553	3037	7833	4883	6598	6086	676	4923	4537	2283	1049	748	7560	179	205	867	10726	356	4312	4070	3205	3534	3565	2621	1625	3689	2922	276	1160	1093	1117	904	306	451	360	98	185	214	317	12	3	8
gene-K5T46_RS00520|cca	2552	813	3786	3820	2320	4582	3510	4229	3163	386	2191	3006	1040	556	433	3007	143	175	533	3040	182	1050	962	1054	1219	913	795	2521	4404	4039	170	631	751	1095	781	276	193	124	80	69	83	101	46	16	16
gene-K5T46_RS00525|bacA	2572	1005	3557	3667	2394	3857	3236	3702	2925	525	2459	3174	902	553	531	3519	280	377	1049	4283	319	1755	1701	1730	2383	2021	1692	909	1557	1491	339	896	1337	1328	1103	489	454	454	212	227	366	459	18	4	6
gene-K5T46_RS00530|folB	537	190	781	1716	1088	1177	882	954	898	174	947	1183	115	42	81	895	71	83	301	941	59	346	326	463	738	458	409	282	562	478	67	215	234	246	185	99	95	43	41	42	44	59	16	0	0
gene-K5T46_RS00535|plsY	1304	344	1275	1680	1236	2076	1621	1963	2218	159	837	1146	148	121	92	1093	45	83	219	1044	63	410	297	440	622	422	367	805	1675	1591	106	276	297	469	346	95	76	77	47	49	15	41	16	5	10
gene-K5T46_RS00540|ttdR	482	168	550	515	399	683	608	688	812	75	341	422	39	25	48	367	11	12	36	347	12	112	79	103	135	108	138	129	114	145	17	37	62	52	46	15	10	10	2	9	6	12	2	0	2
gene-K5T46_RS00545|ttdA	131	26	171	126	89	148	165	161	136	8	74	88	18	7	13	164	10	1	31	126	16	44	35	58	58	42	32	35	80	79	13	27	27	31	22	5	5	5	3	2	0	2	0	0	0
gene-K5T46_RS00550|ttdB	120	39	261	171	125	298	117	133	174	12	72	113	31	11	22	226	8	6	39	158	7	52	47	49	77	53	48	52	98	78	6	18	40	36	16	11	2	12	5	8	0	0	2	0	0
gene-K5T46_RS00555|ttdT	1274	403	2103	1594	870	1750	1209	1148	1176	101	812	964	96	46	61	1191	29	43	158	1180	54	265	236	238	314	223	172	268	379	428	27	131	163	177	135	37	39	35	7	6	4	9	4	1	0
gene-K5T46_RS00560|tsaD	2138	756	3061	5624	3569	5967	3315	3706	3446	475	2824	3963	429	207	225	3065	107	153	543	2811	163	1457	1249	1765	1908	1438	1239	2653	5160	5184	272	907	828	1111	912	326	224	152	129	112	91	102	115	25	62
gene-K5T46_RS00565|rpsU	34194	10264	40675	130898	111943	176978	114506	127190	129588	13346	70696	107189	2591	1403	1318	45709	968	1573	5665	44759	2063	14344	13047	18758	27197	20208	14387	4684	13900	10836	1732	8054	8016	12653	8036	2991	1622	921	777	1475	465	1047	224	42	73
gene-K5T46_RS00570|dnaG	14482	4392	19125	28118	18516	27360	24923	28037	27547	2884	19142	22518	1619	919	853	16300	478	681	2468	15837	754	7094	7071	8152	7318	6161	4649	7368	15107	14304	1153	4424	3976	3771	2878	1052	647	655	351	427	346	457	226	60	89
gene-K5T46_RS00575|rpoD	17335	5581	22740	18047	11677	22612	18509	21969	24013	2854	16013	20758	4140	2145	2116	23456	734	786	3175	24085	1396	11671	11558	10209	6312	6192	7476	34431	60075	65840	7352	27402	23133	12064	9356	2756	2706	3310	2183	859	500	817	1309	270	413
gene-K5T46_RS00580|mug	2389	791	3097	7818	6637	8041	3130	3155	2870	521	2705	3841	1944	1235	1533	5140	693	936	2815	4451	372	3632	2959	4635	3521	3034	2405	3724	4811	4560	724	2346	2030	2932	1890	978	520	422	296	405	241	424	115	28	55
gene-K5T46_RS00585	8	3	26	18	9	20	20	11	12	2	4	22	0	1	3	27	1	0	0	31	3	2	5	5	12	3	5	13	30	38	9	28	22	11	2	1	2	2	2	0	0	2	0	0	0
gene-K5T46_RS00590|nfeF	791	159	1039	1537	1074	1847	947	924	1055	84	723	842	64	70	57	2573	29	77	244	2267	118	842	466	1096	1809	667	442	1969	2334	2739	186	916	796	661	492	174	329	186	84	100	64	138	21	5	11
gene-K5T46_RS00595|nfeR	3824	475	3662	7929	5916	9636	2791	2516	2227	241	2370	2178	196	119	164	2702	433	659	1929	2165	165	1381	1482	1320	2095	2132	2064	4614	3282	3166	135	530	470	405	298	76	150	119	37	68	31	82	33	13	49
gene-K5T46_RS00600|aer	1204	411	1593	1586	1185	1795	1860	1941	1883	146	728	929	345	186	175	2470	138	211	756	2056	148	1247	786	1103	1145	806	823	478	796	730	208	511	764	720	625	231	225	225	74	77	97	136	19	11	4
gene-K5T46_RS00605|ygjG	615	183	855	1514	1083	2066	814	838	823	96	555	774	245	126	140	1197	39	39	163	771	37	342	319	339	359	311	309	113180	168049	240239	370	1812	874	1482	947	252	85	60	52	53	20	47	1187	237	419
gene-K5T46_RS00610|ygjH	500	111	576	1872	1565	2366	331	370	393	109	464	454	1499	563	636	214	24	37	106	332	13	173	206	89	114	299	553	555	684	1283	10	74	30	69	60	16	10	6	4	3	3	5	4	2	0
gene-K5T46_RS00615|ebgR	2636	695	3492	4785	3009	6478	3169	4096	4050	310	1976	2543	1297	638	646	2194	73	97	414	2152	85	1072	1065	1100	1423	1290	1289	675	1072	1131	96	352	501	517	340	101	70	64	30	30	33	58	10	2	14
gene-K5T46_RS00620|ebgA	987	264	1677	2200	1402	3150	991	1141	1083	173	755	992	1993	959	1055	910	26	48	150	945	49	290	258	273	352	335	380	331	605	701	47	186	166	123	133	35	34	21	11	17	18	22	11	0	5
gene-K5T46_RS00625|ebgC	277	54	398	1098	966	1516	239	245	226	43	211	405	1527	1150	1374	178	8	1	15	146	16	46	31	31	42	35	40	61	56	91	3	25	24	29	2	4	3	2	1	5	0	5	2	0	0
gene-K5T46_RS00630|ygjI	144	38	215	411	281	567	160	153	166	26	119	136	369	177	169	176	7	20	64	162	16	79	79	67	147	94	65	158	150	200	14	40	22	67	48	25	6	13	7	11	5	7	5	2	2
gene-K5T46_RS00635|ygjJ	120	39	190	229	216	417	127	165	108	9	78	94	162	142	129	169	9	18	30	182	13	64	73	92	93	85	73	85	90	79	6	22	17	20	20	18	12	3	1	3	0	1	3	0	1
gene-K5T46_RS00640|ygjK	513	134	642	837	640	1188	486	545	592	58	315	412	397	382	383	565	17	15	80	527	25	192	157	159	241	153	136	153	264	311	25	102	137	105	77	16	12	23	6	14	13	7	3	4	2
gene-K5T46_RS00645|fadH	721	193	1026	1344	809	2206	661	786	801	64	350	554	1951	1258	1381	8129	588	997	4051	4799	274	5274	4150	8390	6004	5073	4205	23579	24363	37181	1842	7712	3273	9623	5681	1291	256	148	155	179	80	163	551	88	165
gene-K5T46_RS00650|higA	874	289	850	1673	1319	2257	1021	917	1296	195	969	1058	289	122	174	1481	48	61	232	1467	82	717	743	784	794	688	668	808	1340	1330	93	410	301	496	260	98	83	51	32	48	30	75	12	0	8
gene-K5T46_RS00655|higB	2119	545	1821	2639	1704	2500	2368	2012	2955	254	1766	1755	155	65	90	2045	72	76	275	3475	185	1379	1198	1059	872	813	551	612	1140	1083	176	656	407	466	347	156	234	176	73	85	61	107	8	2	2
gene-K5T46_RS00660|rlmG	2990	887	4416	3279	2034	3783	4549	4613	4328	491	3176	3366	229	143	129	5028	122	107	477	4119	206	1509	1444	1648	2888	1840	1648	462	1092	985	269	893	1482	814	716	238	269	236	108	78	89	139	18	5	7
gene-K5T46_RS00665|ygjP	773	169	970	2921	2085	3551	1172	1375	1455	184	1188	1669	211	138	155	605	26	40	152	709	34	443	353	434	584	509	386	467	891	829	36	102	101	138	87	46	31	23	17	17	15	21	3	0	0
gene-K5T46_RS00670|ygjQ	261	116	387	464	376	489	405	375	423	48	271	321	62	47	47	241	14	16	38	294	17	111	71	112	148	84	56	112	106	137	54	74	82	54	58	26	17	15	4	9	7	13	2	0	0
gene-K5T46_RS00675|ygjR	2359	453	2929	8323	5653	15824	2647	3652	4058	290	1882	2680	3513	1913	2480	4790	151	288	1230	3805	157	3900	4086	3843	3490	4993	4850	4511	10647	11213	156	761	463	969	604	178	77	53	39	73	19	37	34	3	11
gene-K5T46_RS00680|alx	440	108	536	448	318	563	517	574	483	57	223	319	56	40	46	652	19	23	89	517	33	200	112	186	293	198	149	344	410	490	45	96	196	142	118	24	25	24	15	12	15	11	2	0	4
gene-K5T46_RS00685|sstT	724	194	1009	1293	754	1868	990	1119	1046	140	833	1052	501	257	232	1394	48	67	246	1128	49	435	325	525	939	509	310	716	1509	1694	264	969	659	606	334	121	69	80	41	40	44	47	10	3	5
gene-K5T46_RS00690|ygjV	325	80	421	641	402	760	487	463	549	65	386	457	119	55	53	542	19	21	76	469	33	170	118	120	216	123	107	143	335	279	58	179	163	155	91	33	21	29	13	8	6	13	4	1	0
gene-K5T46_RS00695|uxaA	594	228	793	1310	796	1521	675	734	722	142	590	858	2620	1352	1288	1334	25	43	209	1144	76	348	268	372	364	239	228	796	1436	1592	205	584	409	341	283	108	44	49	22	27	17	30	43	7	13
gene-K5T46_RS00700|uxaC	442	83	561	484	334	668	464	447	396	26	257	327	1621	762	701	943	22	29	106	711	43	248	196	298	209	204	240	567	1038	1056	80	331	265	187	134	36	24	27	9	19	11	20	18	5	0
gene-K5T46_RS00705|exuT	848	324	1160	1352	968	1862	864	1015	1273	141	678	877	1487	559	586	822	54	37	168	678	47	270	218	314	282	275	202	3233	4119	4969	163	563	461	219	220	67	56	44	31	23	17	26	43	5	16
gene-K5T46_RS00710|exuR	6336	1588	6949	13881	10128	20926	8320	9663	12350	1024	5673	7159	3102	1732	2191	19946	724	1115	4163	16932	984	8634	6999	10031	10765	8504	7777	16374	47743	41486	531	2574	1948	4023	2711	847	448	353	202	666	243	457	166	41	52
gene-K5T46_RS00715|yqiM	287	65	354	693	461	971	324	336	373	45	424	416	99	66	72	1205	74	125	558	911	58	825	651	1188	1215	786	510	1973	3030	3057	59	264	195	496	272	86	61	47	29	54	20	48	14	1	6
gene-K5T46_RS00720|yqjA	3194	1215	4281	8008	5979	10738	3897	4543	4550	967	4377	5296	2019	1434	1685	8489	561	734	2192	7290	638	3381	2583	4052	3789	2916	2360	5700	14531	11252	818	2421	2560	3783	2527	1132	762	651	529	510	324	488	148	44	77
gene-K5T46_RS00725|mzrA	2480	505	3456	10094	5752	14997	3336	4624	5892	396	3981	5350	750	430	485	6119	86	159	710	3875	131	1744	1510	1676	2328	1368	1177	1521	5409	4706	207	1310	1093	2243	1488	361	210	115	67	141	49	94	37	3	10
gene-K5T46_RS00730|yqjC	2528	601	2556	5971	3638	7484	2040	2608	3505	330	2356	2442	869	482	527	5978	113	203	661	3289	270	1893	1778	1652	2336	1959	2098	15645	40138	34903	3568	14465	11153	7493	4970	1434	1120	1212	639	473	77	211	523	127	170
gene-K5T46_RS00735|yqjD	1342	361	1454	3655	2370	4497	1174	1561	1783	209	1468	1672	769	380	403	3765	49	101	424	1654	158	923	842	895	1200	1040	1116	9328	21416	19098	2820	9683	7687	4367	2782	848	675	709	426	241	36	133	338	94	123
gene-K5T46_RS00740|yqjE	549	186	697	1551	1051	1777	640	866	700	75	570	862	297	195	170	1340	39	42	124	627	63	248	250	278	503	310	309	4742	9494	9458	1183	3562	3445	1739	1175	389	287	220	261	108	17	54	148	46	66
gene-K5T46_RS00745|yqjK	320	107	508	1157	771	1499	537	721	664	76	432	659	124	69	68	855	19	14	112	491	34	183	184	244	387	261	188	3196	6610	7836	404	1942	1532	961	571	148	133	73	82	26	10	27	35	8	7
gene-K5T46_RS00750|yqjF	572	143	539	1430	1169	1449	729	739	898	105	700	792	151	125	133	1697	142	180	412	1685	112	887	567	1203	1711	904	368	789	1649	1398	2772	6296	11252	22396	14000	5483	2591	3839	2252	4531	739	3067	25	4	14
gene-K5T46_RS00755|yqjG	1074	345	1219	3037	2250	3874	1436	1713	2009	224	1419	1679	276	130	130	2801	45	96	312	1748	111	874	709	953	1142	641	506	23141	50470	58687	1827	5932	6868	16711	12251	3417	862	1123	793	1601	155	826	307	74	110
gene-K5T46_RS00760|yhaH	442	167	506	1419	1020	1837	527	720	860	116	551	876	316	174	174	819	22	55	139	673	90	310	278	291	449	285	271	1744	2859	3378	295	717	775	489	255	123	114	113	91	83	18	55	56	19	17
gene-K5T46_RS00765|yhaI	244	90	246	136	92	144	234	252	265	20	121	114	7	5	2	239	4	23	39	390	11	66	49	49	57	57	49	101	130	97	28	56	76	104	76	36	13	28	17	5	3	29	10	0	0
gene-K5T46_RS00770|yhaJ	2738	1200	3523	4361	3180	4972	3634	4844	4585	473	2334	2751	1040	599	529	3938	261	416	1341	3206	282	1732	1440	1847	2059	1572	1355	914	2771	2101	601	1742	1753	1982	1676	690	358	399	250	245	162	312	75	26	42
gene-K5T46_RS00775|yhaK	377	94	394	625	437	818	675	761	682	61	354	396	156	111	136	1536	128	123	442	938	67	1263	1057	1169	845	883	496	3005	4622	4382	2048	5349	8357	11615	8719	2635	1404	1941	1275	1375	330	1005	97	25	56
gene-K5T46_RS00780	561	229	621	1245	1093	1548	1044	1449	1373	74	593	778	184	96	86	2679	134	184	754	1041	85	583	443	889	1689	872	597	569	895	902	558	2244	1787	3072	2171	606	226	288	204	299	60	204	26	5	4
gene-K5T46_RS00785|cyuA	825	304	847	1263	804	1537	3926	3630	2824	212	871	1295	208	113	127	1025	42	42	177	822	43	584	450	465	460	356	389	228	288	339	73	254	501	369	229	86	87	68	29	34	20	38	8	3	3
gene-K5T46_RS00790|cyuP	643	254	481	854	542	1076	3704	2844	2721	189	548	1007	166	67	112	512	60	62	246	787	35	486	420	370	411	400	389	791	1325	1158	42	111	122	133	120	54	46	41	22	15	19	20	8	4	7
gene-K5T46_RS00795|tdcG	437	119	565	769	598	917	472	547	427	38	305	323	457	448	462	536	24	21	85	533	38	257	290	237	298	263	259	196	398	410	34	161	193	113	105	43	43	23	18	10	20	23	8	4	6
gene-K5T46_RS00800|tdcF	162	47	195	411	335	571	140	143	201	29	99	140	249	222	225	368	11	13	39	301	27	120	122	139	133	120	83	161	318	332	29	65	94	68	36	11	14	15	12	8	3	7	4	0	2
gene-K5T46_RS00805|tdcE	535	171	776	1575	1033	2468	578	680	674	44	327	408	900	879	813	738	15	25	95	734	44	223	214	219	303	208	166	184	328	285	68	180	246	145	98	39	26	15	12	7	19	23	2	0	2
gene-K5T46_RS00810|tdcD	180	54	196	696	621	1474	205	183	207	15	106	157	397	314	311	310	5	13	39	260	11	59	49	66	85	51	87	56	81	108	6	24	13	31	39	16	12	7	5	10	2	10	4	0	2
gene-K5T46_RS00815|tdcC	448	88	411	852	584	1426	455	523	528	48	208	233	527	368	347	485	20	23	95	537	23	134	142	174	222	156	107	209	251	244	31	58	54	77	63	28	17	17	9	14	6	24	3	0	7
gene-K5T46_RS00820|tdcB	66	18	77	502	338	875	80	71	118	0	35	45	466	288	306	114	4	0	18	195	7	41	40	28	52	43	37	690	306	1437	4	11	11	26	13	6	5	3	0	3	0	0	0	0	0
gene-K5T46_RS00825|tdcA	114	34	178	600	536	1243	112	104	124	16	73	99	567	381	492	411	18	65	118	424	14	132	116	193	138	282	126	466	298	433	1	27	3	40	14	7	3	5	2	4	3	1	7	2	2
gene-K5T46_RS00830|tdcR	3	0	0	5	2	3	2	1	2	0	3	0	0	0	0	3	0	0	0	0	0	0	4	0	0	0	0	4	3	3	0	0	0	0	0	0	0	0	0	0	0	0	0	0	0
gene-K5T46_RS00835	60	22	46	126	58	141	60	56	116	9	36	52	9	2	9	58	0	0	11	48	10	12	11	19	41	11	15	107	116	116	2	5	0	8	3	0	4	0	0	1	0	0	0	3	2
gene-K5T46_RS00840|yhaC	53	23	54	86	77	87	67	69	96	12	62	69	12	3	2	23	5	3	7	26	0	9	16	8	6	7	11	20	20	26	0	2	2	5	7	2	5	0	0	2	0	1	0	0	0
gene-K5T46_RS00845|rnpB	402303	126094	505773	1129713	1243156	1686679	887871	1169728	805433	76157	442197	655994	165422	124529	126827	2794625	170752	255713	1026628	1507349	114804	1223010	1282740	2167633	2622783	1985388	1598576	938087	1292626	1805519	133880	544284	423545	1261070	916718	257096	133365	77254	80088	181461	56672	133262	33378	6796	10430
gene-K5T46_RS00850|garK	363	176	587	1689	1196	1873	514	500	491	66	365	491	2134	2012	1478	527	46	39	202	578	30	229	224	189	296	291	182	545	774	877	133	289	322	240	256	88	58	53	51	20	18	28	23	3	5
gene-K5T46_RS00855|garR	179	67	263	935	695	1346	257	374	354	16	144	251	1110	1004	684	298	14	39	83	343	19	146	144	182	214	118	97	366	626	739	43	96	115	159	59	33	16	14	6	7	6	9	5	5	0
gene-K5T46_RS00860|garL	284	56	427	2085	1288	3346	452	562	552	40	261	348	1552	1539	1037	422	28	18	139	741	21	352	262	268	294	342	309	203	308	300	43	195	107	120	95	20	13	11	6	4	3	10	7	0	6
gene-K5T46_RS00865|garP	167	43	172	551	273	675	153	189	232	5	73	83	620	972	526	154	17	20	101	367	8	91	84	133	47	117	60	115	100	142	24	54	30	81	61	15	19	7	3	8	7	9	0	0	3
gene-K5T46_RS00870|garD	338	125	592	1732	1176	2778	359	415	386	40	218	304	1655	1586	992	551	16	26	125	696	30	191	163	241	269	205	155	433	542	640	35	116	114	136	78	31	18	16	4	5	8	15	9	2	2
gene-K5T46_RS00875|prlF	1508	420	1631	4890	3582	6126	2965	2856	3831	253	1298	1848	840	474	608	3102	105	217	692	2307	133	1563	1522	1645	1768	1516	1125	452	1086	877	289	1218	783	1612	1103	421	273	134	81	228	95	179	13	3	5
gene-K5T46_RS00880|yhaV	2439	523	2572	8579	5461	11536	3893	4721	5955	272	2086	2637	1317	715	930	5497	153	258	853	4527	193	2579	2422	2717	3285	2470	1955	812	1933	1785	339	1549	1104	2278	1383	466	329	218	120	219	97	218	15	5	5
gene-K5T46_RS00885|agaR	1914	614	1904	3226	2408	4358	2612	2938	4098	306	1456	1770	958	708	765	3916	148	180	646	3660	253	1856	1703	1639	2438	2058	2188	3935	6691	6519	149	661	634	1004	822	278	99	110	81	170	81	128	49	13	32
gene-K5T46_RS00890|kbaZ	154	68	245	384	263	513	268	310	323	27	144	191	1284	1111	1662	316	8	34	44	318	17	110	108	167	227	163	91	108	268	210	23	77	93	78	69	25	19	10	5	7	2	17	4	0	2
gene-K5T46_RS00895|agaV	68	3	26	61	36	95	58	48	57	2	27	32	289	243	378	73	1	3	8	70	6	21	21	23	41	24	17	40	46	53	6	14	19	24	11	3	5	8	3	0	1	0	0	0	0
gene-K5T46_RS00900|agaW	49	19	93	90	36	95	59	67	56	6	36	41	621	516	658	56	4	5	9	58	9	30	25	19	24	29	16	43	73	66	8	29	26	16	11	5	10	4	3	1	7	2	0	0	0
gene-K5T46_RS00905|agaE	148	32	147	162	137	293	114	133	130	15	105	108	740	528	799	180	11	12	28	130	9	76	82	82	105	85	43	164	241	264	19	67	75	33	41	6	14	5	6	3	3	7	3	0	0
gene-K5T46_RS00910|agaF	180	68	237	431	297	584	174	303	214	36	226	283	1007	758	933	280	10	24	77	170	13	120	116	128	218	150	206	252	434	400	32	144	150	93	89	27	30	20	10	8	9	19	8	3	3
gene-K5T46_RS00915|nagA	869	267	1203	1902	1225	2163	821	1034	903	184	884	1079	2490	1819	2282	1266	28	57	206	825	39	592	604	540	777	602	635	975	1477	1959	141	462	358	319	309	108	60	52	31	33	31	53	22	7	2
gene-K5T46_RS00920|agaS	408	131	618	482	295	639	365	449	338	30	181	227	777	599	960	601	19	25	95	497	26	149	142	103	175	144	145	98	208	182	17	100	102	88	80	23	25	21	13	14	11	17	0	0	4
gene-K5T46_RS00925|kbaY	652	145	624	909	561	999	960	801	960	52	400	378	515	485	791	696	15	34	79	773	30	213	137	195	361	231	217	230	219	293	32	70	67	122	97	26	16	29	3	26	13	16	6	0	2
gene-K5T46_RS00930|agaB	42	7	41	89	60	101	62	57	102	4	12	45	71	95	100	63	0	3	8	88	2	12	20	6	66	34	18	26	14	14	2	4	0	14	1	7	1	0	0	3	0	3	0	0	0
gene-K5T46_RS00935|agaC	91	35	136	198	175	230	150	174	209	22	101	104	153	104	151	186	4	12	30	152	10	71	76	83	137	76	55	79	45	71	12	50	59	34	41	11	11	5	3	14	3	7	0	0	0
gene-K5T46_RS00940|agaD	180	68	227	373	213	592	306	344	405	42	182	246	175	158	199	266	5	13	32	288	6	98	87	96	110	89	66	84	145	135	30	66	76	71	62	19	16	7	6	8	5	7	0	0	0
gene-K5T46_RS00945|agaI	219	71	188	266	208	372	226	299	341	20	111	169	138	95	134	229	10	16	46	191	19	62	61	80	99	62	78	67	79	66	22	59	97	64	54	19	9	14	4	8	5	7	0	1	0
gene-K5T46_RS00950|yraH	2719	536	1815	3174	2422	4091	3008	3556	5054	413	1908	2031	189	129	193	4046	113	179	584	2787	150	1454	1135	1590	2577	1585	1212	1106	1209	1415	253	1397	767	1803	1149	447	187	150	72	316	83	234	23	6	19
gene-K5T46_RS00955|yraI	200	90	207	143	109	176	271	208	271	17	120	126	7	4	15	310	7	8	30	349	34	74	58	58	99	83	49	112	92	100	11	29	41	61	59	20	9	12	7	12	6	7	0	1	2
gene-K5T46_RS00960|yraJ	2673	736	3250	4132	3212	5656	3222	3341	4245	354	1870	2549	395	239	229	3124	97	135	509	3412	142	1008	671	968	1103	905	666	1470	2107	2240	201	614	674	498	419	162	123	111	42	62	40	65	31	9	13
gene-K5T46_RS00965|yraK	3364	837	4332	6092	3793	7279	4568	5091	5654	423	2572	3466	527	285	315	3674	91	140	465	3470	101	1713	1444	2029	1887	1429	1043	1722	2413	2858	221	773	1026	580	413	140	111	111	41	51	35	52	22	8	8
gene-K5T46_RS00970|rsmI	8413	2929	11649	14977	10158	15601	10763	12479	11451	1688	9596	12494	5008	2914	2491	8002	463	513	1842	6047	464	3878	3097	4272	4871	3833	3513	6084	8804	8648	2001	6675	5259	5912	4641	1566	701	802	543	524	296	576	340	71	112
gene-K5T46_RS00975|lpoA	6029	1806	7994	12544	7745	14833	7754	9238	9097	928	6554	7891	2141	1169	1109	5867	273	359	1482	5353	277	2868	2562	2748	2830	2542	1912	3190	7433	5967	763	3043	2463	3568	2613	757	388	443	219	405	153	339	87	26	30
gene-K5T46_RS00980|yraN	1896	484	2265	3477	2042	4253	1682	2544	2909	245	1577	1677	428	240	215	939	46	61	202	868	62	399	409	390	352	386	301	390	960	791	85	279	196	403	338	113	42	43	13	30	15	25	13	3	4
gene-K5T46_RS00985|diaA	2712	787	2668	3946	3186	5032	3388	3958	4168	381	1994	2732	757	314	331	4017	137	189	739	4052	203	1802	1855	1942	2994	2380	1704	734	1761	1284	219	887	657	1911	1293	499	287	197	95	317	225	473	32	0	6
gene-K5T46_RS00990|dolP	2428	822	2821	3835	2936	4642	3095	3507	3452	454	2132	2876	1212	627	595	3682	190	221	642	3927	284	2156	2202	2284	2727	1966	1582	441	1333	961	534	1555	1484	1998	1601	549	530	446	242	439	506	617	38	4	17
gene-K5T46_RS00995|yraQ	1300	373	2154	1807	1043	2009	1992	2100	1571	126	803	1209	187	120	101	1812	53	56	195	2109	88	669	659	582	843	682	599	487	808	753	177	378	642	409	250	102	150	103	43	43	47	67	8	0	5
gene-K5T46_RS01000|yraR	530	275	826	1178	975	1270	793	848	681	128	492	771	317	191	269	890	43	70	172	682	41	340	349	457	508	387	351	2499	3903	4081	202	400	665	328	212	108	68	67	58	25	20	26	98	20	24
gene-K5T46_RS01005|yhbO	384	107	604	795	455	1073	614	642	576	34	247	304	89	46	46	639	21	11	86	500	31	191	171	182	222	138	131	1213	1917	2689	82	228	381	126	104	21	35	55	12	14	8	11	21	12	7
gene-K5T46_RS01010|yhbP	1278	450	1329	2141	1512	2673	1588	1752	1946	172	983	1093	377	191	226	2508	102	156	480	2084	167	1129	1052	1307	1247	1074	866	838	1614	1661	313	725	977	630	527	214	179	236	114	114	76	108	26	4	16
gene-K5T46_RS01015|yhbQ	1147	330	1399	3632	2529	5046	1899	2522	2545	220	1471	1800	416	242	243	1879	99	198	552	1418	71	1021	916	1059	1380	1013	898	641	1312	1033	151	446	556	704	519	165	116	94	46	84	47	73	4	2	0
gene-K5T46_RS01020|yhbS	2227	811	2571	7552	5827	11063	2660	3704	4297	452	2375	3359	2732	1282	1522	4962	388	556	1655	3197	275	2642	2738	3222	3831	2767	2828	2432	5867	5245	609	2235	1823	2056	1491	564	401	394	302	299	158	265	66	18	16
gene-K5T46_RS01025|ubiT	2709	904	2958	9344	7189	12440	3969	4383	5277	511	2851	4693	3124	1787	1855	6583	471	662	2362	4890	449	4388	4034	6408	6548	4975	4710	2735	6183	5194	819	2719	2196	3000	1876	841	504	469	361	442	193	362	103	23	36
gene-K5T46_RS01030|ubiU	91	29	119	169	128	236	113	175	150	17	69	103	20	16	24	211	4	10	24	147	2	61	56	90	86	59	50	65	150	123	17	53	75	36	24	15	12	11	6	6	8	4	2	1	1
gene-K5T46_RS01035|ubiV	187	60	251	322	170	466	258	258	271	15	124	184	44	13	21	252	13	25	49	219	12	85	124	185	170	132	64	133	220	201	23	95	122	100	105	25	39	11	11	3	10	14	5	0	2
gene-K5T46_RS01040|yhbW	5341	2048	5393	3992	2769	4920	5756	6872	9601	717	2730	4876	2573	1195	1069	1779	122	174	647	1231	72	962	795	1188	1382	1049	992	3332	4972	5619	204	790	787	739	476	174	60	54	55	37	25	38	43	25	28
gene-K5T46_RS01045|mtr	2514	777	2778	2827	1880	3463	3589	4142	5000	302	1390	2112	512	227	218	1213	60	61	305	1080	76	626	572	666	1074	762	735	2827	3569	3528	71	340	390	564	395	136	50	43	17	38	27	49	18	4	9
gene-K5T46_RS01050|deaD	71412	18491	96065	98129	66663	102214	107669	117774	82872	11065	61752	78325	4732	3414	3289	70909	972	1182	5207	59184	3026	13255	10623	13406	16392	10727	10912	2931	8004	7163	5857	16520	30243	10097	9989	3500	2738	2342	1298	389	443	691	146	19	44
gene-K5T46_RS01055|yrbN	3027	838	4223	4954	2790	3855	4072	4323	3305	496	3091	3361	122	93	98	2438	41	44	190	2885	146	502	394	449	490	409	435	164	319	226	239	589	993	342	340	132	141	116	39	20	15	35	3	1	2
gene-K5T46_RS01060|nlpI	75866	18928	93785	155120	120467	192997	146937	152085	128835	10570	62570	93603	11367	8234	8944	75690	1869	2395	10311	75305	2890	24443	23418	35303	43768	30838	22944	19618	37932	38512	3455	11023	16764	14584	10740	4061	2155	1371	905	965	517	1033	317	56	139
gene-K5T46_RS01065|pnp	82848	22880	109280	75184	42826	88922	77110	106730	89479	7944	46577	55698	14184	9410	8807	64488	1968	2706	11340	48816	2829	19770	16070	19821	25862	17597	17363	28312	52944	59028	3320	12855	12274	19945	18649	5303	1778	1976	885	958	539	1048	449	110	143
gene-K5T46_RS01070|rpsO	128787	28652	111000	220812	154458	295575	222136	270532	360953	23168	175064	186701	7133	4968	4914	178517	1906	3194	13151	123499	5860	46674	42828	47682	82493	64014	47955	19474	51634	46936	6989	34318	31311	33268	24158	7904	6061	4010	1696	4257	1532	3506	961	226	261
gene-K5T46_RS01075|truB	10959	3217	16030	9276	6374	9050	16860	19035	15477	1132	6863	9273	717	661	718	18037	282	271	1113	17185	767	3834	2755	3900	3306	2213	2763	1274	2841	2722	407	1284	2498	933	708	310	265	266	81	41	58	99	35	4	7
gene-K5T46_RS01080|rbfA	5481	1545	7502	4768	3244	5346	6125	8006	6249	510	3443	3888	380	307	310	9845	161	223	821	8646	503	2623	2618	2581	2846	2101	2306	863	1715	1955	381	1047	1775	853	751	231	267	264	122	59	35	77	30	7	9
gene-K5T46_RS01085|infB	119262	36039	155542	119047	82021	125064	136394	161846	124236	19175	102015	106786	12506	9546	9276	137347	3748	4314	16422	127649	8895	47033	42852	40845	40297	31550	36510	17169	31748	32473	9091	20937	39328	13220	11718	4655	5807	6761	2757	988	1465	1838	526	128	215
gene-K5T46_RS01090|nusA	46016	13805	66891	61484	38422	59800	59090	69972	49973	7705	50161	52169	5371	3482	3100	44307	1544	1591	6458	45471	2642	17379	15221	15536	19497	15059	17431	6310	13430	11090	3282	8170	16693	6811	6036	2299	3065	3227	1209	565	863	1119	204	41	87
gene-K5T46_RS01095|rimP	5521	1901	7058	10034	5862	10226	7296	8218	6973	1116	6394	6448	596	321	349	4527	148	158	586	5114	279	1752	1354	1629	2884	2003	1981	948	2098	2129	256	604	1222	711	617	231	270	312	124	63	110	150	24	5	12
gene-K5T46_RS01100|gmhB	2512	641	2871	4759	3152	7195	2375	3135	2845	365	2190	2912	1121	674	852	2634	159	207	758	2107	139	1875	1851	2275	1593	1795	1504	1161	1801	1761	129	539	690	640	489	172	121	123	40	54	46	81	12	3	12
gene-K5T46_RS01105|metN	2711	717	3575	2882	1788	4128	2036	2612	2609	260	1497	1925	323	141	180	4039	126	150	640	3946	173	1099	1210	1219	1349	1566	1444	1410	2097	1930	205	709	871	520	384	147	173	137	37	37	68	140	19	6	17
gene-K5T46_RS01110|metI	1988	516	2127	2398	1735	3471	1671	2001	2202	238	1377	1857	411	211	245	2673	116	182	588	2461	140	1032	985	973	1656	1381	1251	498	1031	928	232	822	845	778	547	199	179	154	72	79	74	113	16	7	4
gene-K5T46_RS01115|metQ	4925	1399	4746	12062	8268	16238	4186	5363	7110	1294	6557	8192	1835	966	1034	8166	270	563	1506	7530	515	3135	2754	3093	4664	3756	3057	1380	3835	3107	886	2888	3066	2547	1854	722	558	599	320	337	184	285	76	24	31
gene-K5T46_RS01120|rcsF	3474	857	4116	6348	3694	7971	3098	4223	4763	462	3247	4180	1020	637	594	2612	79	149	452	2573	101	973	735	1072	1421	1139	898	1623	4525	3517	245	1096	1214	723	526	174	116	158	47	72	35	37	29	9	9
gene-K5T46_RS01125|tsaA	1134	283	1943	2415	1347	3011	1095	1903	1321	164	1121	1754	335	263	187	888	15	35	102	791	39	256	249	302	325	246	179	593	1220	1355	66	284	411	171	155	27	37	29	13	8	5	12	13	0	6
gene-K5T46_RS01130|proS	8978	2578	12695	17452	11181	21027	9932	12595	11598	1706	10492	12801	2349	1381	1165	9033	229	258	1093	7947	454	3361	3076	3022	4210	2791	2558	10011	17064	18534	728	2956	3160	2210	1771	529	459	442	211	184	155	229	152	35	50
gene-K5T46_RS01135|yaeF	1514	380	1943	2247	1428	2610	1895	2362	2213	176	1101	1167	141	88	97	1653	42	47	206	1719	70	554	509	557	618	452	419	322	482	561	112	356	402	231	181	70	59	55	21	26	16	36	6	3	0
gene-K5T46_RS01140|nlpE	3153	1017	3609	5571	4038	6374	3665	4505	4091	501	2545	3305	1311	787	841	3736	170	234	855	3281	280	1963	1707	1922	2052	1716	1632	1492	3057	2398	701	1866	1953	1331	986	404	360	365	170	190	130	193	33	25	17
gene-K5T46_RS01145|arfB	2238	763	2961	3259	1903	3440	2015	2787	2487	387	2164	2191	813	372	425	1979	159	180	522	1819	158	1031	917	902	1118	971	1058	1127	2033	1832	600	1675	1669	793	872	273	250	310	182	103	92	118	29	6	14
gene-K5T46_RS01150|yaeQ	1787	448	2104	3527	2554	4029	2344	3010	2588	367	2093	2671	439	216	236	2951	120	164	712	2440	137	1278	1202	1465	2079	1657	1463	1409	2698	2448	215	700	985	780	631	182	165	138	63	95	65	80	11	6	5
gene-K5T46_RS01155|yaeP	1166	409	1271	3808	2957	5450	1881	2310	2435	359	1747	2506	591	320	345	3843	207	368	1136	2567	241	2023	1579	2533	3062	2240	1566	6812	12474	14087	516	2181	1366	1821	1237	442	262	245	195	392	76	203	138	46	49
gene-K5T46_RS01160|rof	2876	678	2692	7075	4486	10183	2986	3960	5065	416	3150	3382	840	404	457	6149	261	540	1643	4820	311	2863	2281	2863	3819	2536	2121	10013	21187	23399	642	3214	1861	2258	1614	517	308	336	191	533	114	273	160	39	49
gene-K5T46_RS01165|tilS	3082	1289	5071	6501	4140	6997	5072	5861	5088	459	2485	3918	851	466	551	5466	157	205	763	4826	252	1691	1360	1686	2283	1497	1316	934	1971	1851	409	1034	1452	996	775	303	223	155	119	66	102	119	31	1	13
gene-K5T46_RS01170|yaeR	1661	532	2354	3125	2244	3994	2208	3229	3330	173	1176	1748	403	218	218	4676	186	368	1279	4008	189	2222	1743	2347	3547	2598	2092	2117	3672	4126	284	994	1153	1855	1124	486	247	151	145	213	107	194	34	4	7
gene-K5T46_RS01175|ldcC	3956	1112	5355	5083	3456	6852	3887	4608	4328	426	2403	3054	801	439	472	5869	120	205	707	5418	302	2169	2026	2116	3091	2208	1875	7368	11784	12828	583	1974	1871	1383	1012	309	238	257	134	82	78	115	141	31	44
gene-K5T46_RS01180|accA	13197	3884	14561	24872	17859	28445	17560	19894	24604	2553	13188	18310	2595	1882	1714	14857	448	601	2302	12580	739	4726	3899	5836	7574	4947	3691	5226	13033	12416	1487	4979	5292	3760	2842	1021	749	674	464	357	176	345	186	53	65
gene-K5T46_RS01185|dnaE	25944	9229	39022	35355	26492	38588	31796	41160	33569	4569	22729	33460	5172	3642	3410	16159	366	513	1757	15211	1028	3540	2749	3443	4755	3327	2998	5886	11539	11947	2375	7133	7122	3036	2445	894	690	457	442	284	176	263	220	43	71
gene-K5T46_RS01190|rnhB	2679	924	4401	3704	2390	4497	4021	4877	3318	393	2326	3242	465	352	301	1654	33	33	116	1231	71	233	220	259	305	183	218	158	479	414	182	592	676	217	231	65	25	41	16	12	8	10	6	2	1
gene-K5T46_RS01195|lpxB	8850	3198	12640	10283	6665	11396	9843	13568	11725	1084	5836	7717	1261	865	798	4542	80	150	468	4206	271	1071	947	962	1207	930	893	652	1907	1441	307	1109	1107	730	752	247	110	115	67	55	35	55	10	9	10
gene-K5T46_RS01200|lpxA	5717	1718	8979	10273	6699	12228	7892	10013	8264	863	5232	7578	1114	860	739	6501	210	285	1197	5276	387	2403	2303	3155	3952	2495	2466	1635	4292	3585	393	1352	1637	2101	1649	518	298	277	125	204	108	185	54	12	17
gene-K5T46_RS01205|fabZ	5807	2119	8583	11964	8617	12250	8444	10321	8145	1175	6989	10138	1599	1070	911	7034	349	464	1644	6230	409	3374	2738	3484	4350	3307	3078	2809	6379	4718	640	1778	1914	2254	1765	719	373	316	199	282	131	254	63	14	44
gene-K5T46_RS01210|lpxD	15203	3627	19761	26355	17187	34377	17444	22957	21999	2275	13880	19186	4337	2902	2652	12218	290	434	1709	10715	521	4149	4069	4202	4816	3541	3471	4250	12523	10733	1014	4248	3808	3930	3154	1003	455	438	224	265	141	243	161	32	50
gene-K5T46_RS01215|skp	11549	3334	14042	23806	16607	29852	12925	17646	19382	2552	13544	16565	6817	4021	4331	28765	654	972	3427	20458	1794	9521	9248	9705	12276	9628	8281	9868	21760	21807	3133	10933	9535	7521	6255	2181	1483	1321	883	985	405	794	371	90	109
gene-K5T46_RS01220|bamA	25484	8273	37201	27769	16729	31022	30076	38676	29799	4228	20506	27601	8523	5964	5160	27941	1001	1003	3742	30164	1703	11044	11407	11492	15473	10877	9553	3367	7229	6458	3805	12020	12401	10381	7636	2642	2016	2082	1037	810	777	1279	164	39	84
gene-K5T46_RS01225|rseP	12462	4649	17642	14918	10314	17431	16201	20480	15599	2472	11587	15472	4356	2893	2613	13065	590	648	2137	16327	1074	5176	5149	4740	7720	5975	5102	2804	7450	5417	2231	6197	6382	5702	4114	1769	1408	1370	745	878	821	1240	115	32	29
gene-K5T46_RS01230|cdsA	3622	1364	5379	4716	3261	5290	4733	5831	4615	744	3646	4459	1093	769	770	2813	114	134	616	2483	193	918	897	1115	1646	1028	1036	1008	2182	1908	522	1690	1402	856	740	256	188	197	147	78	50	52	21	8	13
gene-K5T46_RS01235|ispU	15020	5673	18562	19934	13525	19340	17263	23230	22834	3029	16371	17723	4652	3240	3059	8992	418	557	1815	8071	633	2758	2799	2545	4023	3468	3308	1054	3571	2220	2143	6548	5275	3234	2970	1155	643	781	434	317	219	364	94	10	37
gene-K5T46_RS01240|ispC	3377	989	4663	6423	4268	8905	4309	5678	4626	433	3190	4836	1612	948	968	2503	76	111	392	2196	108	949	852	890	1109	859	958	1166	2835	2485	326	1174	1185	769	658	215	148	146	54	58	31	54	35	7	22
gene-K5T46_RS01245|frr	9765	2652	10795	17487	12989	23314	11176	14491	15678	1654	9620	12797	2631	1454	1723	11457	310	435	1680	10281	705	4753	4090	4835	6336	4731	3966	10299	23465	22880	996	4087	3466	4351	3176	1012	607	519	385	321	153	319	266	56	87
gene-K5T46_RS01250|pyrH	8949	3311	11354	10769	7350	11626	8141	10642	10136	1607	8055	9778	1559	1187	1089	5060	231	280	1058	5533	379	2109	1928	2370	1756	2006	2013	3649	7067	6805	401	1167	1391	802	667	292	207	203	99	63	54	59	99	22	39
gene-K5T46_RS01255|tsf	48526	13542	51310	104315	80675	136072	70665	73903	84000	11104	62021	81696	2402	2000	1947	90939	1085	1585	6472	63794	4968	22363	22697	26297	27397	20230	21136	3725	8905	7942	3743	9906	15216	8205	5932	2358	2912	2480	1659	699	495	695	151	37	35
gene-K5T46_RS01260|rpsB	114406	28678	124294	171649	105849	207699	138677	184033	196420	16730	116143	129026	6077	4630	4602	170354	2537	3178	13146	143590	7692	49729	52773	48655	59640	42139	46457	10531	22957	21508	7056	22418	34929	18906	15016	5414	7432	6814	3035	1506	1440	2277	271	45	112
gene-K5T46_RS01265|map	12012	2933	10772	26598	19271	36569	20540	24773	35476	2290	14950	19487	2258	1121	1135	20790	446	774	2569	16352	894	9099	8054	9837	11225	8001	6996	11430	24527	26029	766	4506	3064	7367	4904	1505	773	576	353	925	205	481	348	72	89
gene-K5T46_RS01270|glnD	5591	1408	7402	6232	3687	8977	4174	5894	5344	486	2788	4275	3251	1563	1613	4590	123	136	607	3711	153	1713	1648	1626	1385	1163	1170	2813	6204	5701	431	1699	1700	1608	1206	342	215	205	116	87	82	139	91	15	45
gene-K5T46_RS01275|dapD	10993	2931	12594	29362	20537	41201	16526	20156	21801	2177	13870	19912	4513	2626	2567	29249	1020	1583	6037	26731	1311	13953	12755	16387	23895	15621	13549	4324	11223	9913	941	2986	4819	7927	4883	1717	1313	928	509	830	454	889	133	36	42
gene-K5T46_RS01280|yaeI	843	300	1258	1231	729	1401	1146	1598	1487	84	439	520	156	78	106	1056	36	68	163	1001	55	412	280	422	361	211	213	184	341	293	92	224	368	199	155	59	86	72	24	23	66	45	8	2	3
gene-K5T46_RS01285|yaeH	4161	913	3411	10550	7239	18985	3506	5026	6736	441	3163	3739	2878	1602	2111	10609	557	862	3565	6850	456	8745	7470	9428	9379	8559	7260	18817	35599	42230	613	3000	1973	3266	2175	706	499	324	179	505	178	353	238	59	64
gene-K5T46_RS01290|cdaR	1011	312	1445	2207	1463	2569	1073	1384	1237	111	461	640	1478	1955	1434	3212	267	372	1500	2752	208	1457	997	2106	1401	990	617	599	1283	1277	347	956	653	870	546	202	202	165	59	84	137	142	27	10	6
gene-K5T46_RS01295|degP	7069	1861	9225	6808	4577	8537	9755	8642	7777	857	4662	6013	2384	1315	1169	48602	2636	3060	10738	55688	3441	32893	27687	36608	40575	21081	14215	16620	37235	36284	1730	6351	6986	16227	10696	3953	4826	4119	1440	4313	4853	6417	399	147	162
gene-K5T46_RS01300|dgt	2997	1250	3534	3012	2250	3736	2816	3158	3288	386	1778	2013	1362	971	945	3318	207	289	850	3148	277	1344	1090	1598	2064	1366	1090	1842	3422	3346	672	1606	1730	1667	1231	594	270	233	211	221	91	176	80	26	29
gene-K5T46_RS01305|mtnN	3372	800	4520	13488	9127	16708	4513	5519	5956	741	5370	8249	1007	563	517	5685	350	475	2147	4203	219	3484	2973	5270	5212	3583	3145	3677	7504	7715	243	1197	895	2252	1321	455	179	157	86	229	90	158	118	17	28
gene-K5T46_RS01310|btuF	2249	725	3592	3543	2078	3888	2155	3070	2450	287	1736	2460	812	428	411	1510	36	26	166	1512	43	259	228	274	268	209	225	382	1001	782	99	333	366	162	142	58	25	40	11	8	5	19	8	2	7
gene-K5T46_RS01315|yadS	3396	978	4358	3185	2198	3148	4082	3664	4185	215	1526	2036	239	130	191	5741	94	153	619	5456	208	1399	831	1734	1427	852	644	1476	2447	2570	114	471	583	584	372	155	104	93	27	55	52	77	33	7	14
gene-K5T46_RS01320|erpA	7532	2253	7147	16523	13222	18298	11469	12810	16717	1672	8644	11258	2897	1683	1967	18189	1128	1820	5864	13794	1123	8805	6828	11640	12646	7645	5327	10851	24318	23207	1367	5257	4553	8128	4812	2015	1106	891	675	1326	629	909	317	98	176
gene-K5T46_RS01325|yadW	1865	623	1467	2563	2064	2930	2122	2112	3604	508	2023	3051	564	305	328	1763	96	172	469	1489	137	830	716	1036	982	714	540	1175	2090	2061	328	1136	901	904	482	238	152	116	99	124	57	77	60	18	28
gene-K5T46_RS01330|clcA	3900	1273	4539	5311	4036	6629	5710	6186	7164	643	3330	4751	1043	566	577	4418	170	191	785	4104	271	1885	1685	1847	1856	1578	1286	3684	6490	7241	1055	3433	3685	1562	1043	423	456	440	251	136	127	206	98	33	51
gene-K5T46_RS01335|yadX	220	75	183	309	228	400	401	349	457	29	123	166	25	10	14	365	36	56	175	439	27	203	191	233	314	281	135	1226	2227	2696	49	252	118	222	106	42	56	31	12	37	18	30	20	5	7
gene-K5T46_RS01340|hemL	9953	3316	14677	17015	11173	22606	10187	13218	11063	1357	9107	12749	3437	2346	2376	13574	428	525	2157	9030	569	4569	4208	5197	5516	4069	3595	2876	5930	4977	828	3407	2810	3149	2174	688	758	791	405	432	273	664	49	4	16
gene-K5T46_RS01345|fhuB	4831	1446	7978	3797	2264	4463	3516	4214	3448	279	2002	2320	490	314	302	4576	56	56	242	4336	143	842	525	599	522	360	312	191	299	310	193	657	910	311	224	93	98	100	32	29	23	52	9	0	2
gene-K5T46_RS01350|fhuD	492	156	655	662	415	930	466	494	507	61	296	419	165	83	94	1157	9	14	80	1127	52	157	110	164	145	58	88	98	247	147	43	213	228	101	80	24	32	15	13	7	4	4	1	0	0
gene-K5T46_RS01355|fhuC	293	122	458	692	462	960	423	389	394	59	325	407	151	135	121	939	14	21	68	783	42	179	150	209	287	118	108	226	493	397	54	230	183	145	113	54	58	23	16	7	7	3	12	6	5
gene-K5T46_RS01360|fhuA	3688	1443	4101	6669	5355	8309	4391	4338	4805	618	3427	4249	1931	1569	1364	16252	516	603	2198	17557	907	4567	2945	6677	9536	3395	2175	9980	20418	19227	1632	6184	4944	5296	4125	1415	976	950	593	450	248	480	174	40	63
gene-K5T46_RS01365|mrcB	6364	1870	8388	13668	9312	17006	7051	8970	8431	1139	7124	9226	1982	1255	1318	7923	202	368	1207	6606	424	3136	3018	3068	3480	2831	2296	3736	7220	7467	938	3667	3492	2452	1968	677	523	505	325	172	150	177	122	37	53
gene-K5T46_RS01370|hrpB	3868	1241	6092	9942	6721	11193	5460	6418	5703	655	4475	6231	1329	798	692	4146	164	195	799	3681	201	1402	1238	1284	1662	1198	1032	1380	3049	2467	363	1171	1293	1187	935	333	237	163	111	99	71	97	55	21	19
gene-K5T46_RS01375|thpR	1110	270	1203	2466	1769	3851	1471	1752	2161	150	1037	1329	230	133	144	2004	45	80	418	1398	56	767	544	1083	1431	950	515	803	1927	1787	80	399	382	333	227	64	38	49	11	37	20	26	5	3	2
gene-K5T46_RS01380|sfsA	8564	2673	7824	22493	17702	32661	8030	9197	11328	1877	8738	10121	8061	4199	5697	12079	1165	1703	4489	11303	1045	7967	6957	7968	7134	7896	7522	39198	69838	67405	2930	12837	6489	8041	5317	2460	1614	1515	1036	1231	501	989	1758	530	663
gene-K5T46_RS01385|dksA	17939	5448	19914	64772	53421	79790	32763	33496	33285	5013	29696	44806	5987	3504	3826	85434	1734	2563	9190	49868	3961	23822	22630	35715	37732	23965	20266	61636	98662	115283	6455	24547	19207	24830	13733	5228	4403	2638	2399	2703	719	1919	1309	301	399
gene-K5T46_RS01390|gluQRS	1110	407	1723	1563	1054	2085	1648	1828	1561	158	870	1195	202	106	93	1506	26	42	151	1305	70	491	438	604	559	377	357	377	897	874	89	433	431	190	197	67	73	42	23	20	19	25	7	0	4
gene-K5T46_RS01395|pcnB	7187	2032	10320	14129	8072	15479	10813	13777	11682	1373	9639	12279	835	506	367	5257	153	169	699	5177	251	1699	1475	1956	2492	1758	1601	2014	4226	4049	408	1339	1607	1193	1075	297	305	264	104	99	80	89	35	7	10
gene-K5T46_RS01400|folK	1435	423	2361	2541	1337	2308	2680	3234	3063	230	1640	2055	98	41	41	827	22	44	124	911	26	259	297	253	407	315	251	93	160	100	31	141	117	133	126	38	40	29	18	10	15	24	2	0	0
gene-K5T46_RS01405|yadN	304	75	252	164	123	166	315	341	430	24	120	89	5	2	3	157	0	2	4	254	12	40	27	32	33	40	28	266	109	116	7	8	19	12	7	12	3	0	2	3	4	0	0	0	2
gene-K5T46_RS01410|yadV	356	72	246	201	147	336	420	310	476	23	134	146	8	3	2	368	3	0	22	509	21	56	54	58	120	60	74	511	174	265	5	26	28	23	28	0	7	8	3	0	8	7	0	0	2
gene-K5T46_RS01415|htrE	718	225	715	716	491	779	964	889	1028	70	360	362	25	12	22	1098	10	45	109	1302	67	288	269	272	493	318	265	1818	909	1025	24	40	101	111	99	57	27	6	9	24	35	40	15	4	7
gene-K5T46_RS01420|yadM	186	37	189	180	151	237	210	182	200	9	89	104	4	2	9	283	4	11	61	321	16	74	77	74	131	103	49	312	301	266	4	13	30	35	34	6	11	5	5	8	4	15	7	0	5
gene-K5T46_RS01425|yadL	158	52	172	217	158	218	231	240	242	15	100	137	9	11	9	204	0	5	24	284	10	68	55	53	80	70	51	93	79	82	7	14	23	32	37	4	9	4	0	9	3	13	3	0	0
gene-K5T46_RS01430	112	16	95	116	79	135	81	72	81	12	40	52	4	4	3	118	3	2	7	170	3	19	17	22	85	41	46	137	188	160	0	0	5	21	8	4	1	0	0	3	0	1	0	0	0
gene-K5T46_RS01435	1460	288	1212	2930	2298	3914	2468	2170	2648	166	1052	1658	102	96	65	1882	60	107	288	2177	71	572	444	504	1026	754	632	1493	2224	2338	38	362	230	452	250	86	55	30	12	60	48	66	14	0	4
gene-K5T46_RS01440|panB	2114	675	2936	5618	4015	6555	2876	3103	3136	548	2314	3468	610	370	396	3161	174	298	813	2669	234	2021	1649	2277	2379	1846	1718	1115	2486	1917	171	457	535	750	532	191	151	149	78	105	75	98	20	10	19
gene-K5T46_RS01445|panC	3718	1099	4839	6999	4458	8707	4547	6038	5617	476	3067	4082	1039	561	662	4337	233	279	964	3650	183	1912	1802	2038	2351	1776	1396	1904	4989	4523	389	1662	1374	1969	1494	550	283	247	152	191	111	208	49	8	13
gene-K5T46_RS01450|rpnC	2341	1002	2085	2113	1670	2043	1677	1792	2219	483	1309	1317	609	354	482	2037	294	408	718	1668	279	857	748	666	544	618	496	762	811	687	410	932	723	833	865	558	418	375	196	375	310	282	62	37	44
gene-K5T46_RS01455|panD	3597	1068	3785	10545	7776	15342	5995	6872	9459	836	5151	6781	1389	972	897	7899	432	623	2166	6895	401	3753	2910	4599	7027	4082	2641	4788	14948	12703	755	3529	2766	4984	3080	1201	574	556	363	642	261	521	273	50	79
gene-K5T46_RS01460|yadE	3770	1077	4616	6246	4529	7816	4721	5225	5245	575	2924	3902	1159	732	813	3484	116	131	526	3651	208	1226	1029	1237	1010	828	738	1168	2130	1999	259	952	1072	574	433	179	133	148	57	69	48	65	18	10	6
gene-K5T46_RS01465|yadI	707	183	909	1472	924	1888	1119	1209	1127	100	518	729	452	220	299	702	44	69	366	663	49	413	454	495	414	539	425	218	406	354	47	203	139	177	112	47	21	28	12	26	13	14	5	4	3
gene-K5T46_RS01470|yadH	1270	410	1695	1613	1198	1679	1527	1571	1610	207	912	1628	617	340	351	1095	40	53	203	829	72	412	385	486	526	367	400	1522	2380	2648	208	671	674	456	289	126	50	56	51	20	14	27	76	18	30
gene-K5T46_RS01475|yadG	6960	1853	7482	6244	3524	6933	5936	7486	8102	817	4029	5575	1980	1015	1050	3486	139	112	459	3513	217	1471	1396	1192	1405	1209	1314	3360	7829	7384	829	3096	2719	1630	1308	439	177	263	189	120	31	82	101	24	46
gene-K5T46_RS01480|can	46737	11035	39663	86199	53680	119816	47125	69140	129693	8878	62898	65798	9174	3505	3429	23313	504	882	3150	24838	957	12156	9932	7974	12133	11329	9641	3564	12182	10474	1450	8226	5859	5643	4901	1331	1329	927	314	567	249	585	181	21	41
gene-K5T46_RS01485|hpt	3591	1231	3584	6730	5172	7279	5103	5206	7325	1020	4926	6479	760	505	501	3342	148	234	694	3000	275	1244	1069	1481	2353	1721	1304	687	1562	1262	287	901	1035	1099	918	370	200	182	133	216	153	204	39	4	18
gene-K5T46_RS01490|gcd	16614	4876	16729	6994	5237	7651	25519	26632	27793	1169	6692	9615	752	419	422	5509	266	339	1139	5470	279	2697	2629	2522	3681	2608	3228	10022	12443	19083	509	1786	2957	2133	1599	534	624	568	297	237	175	338	114	27	47
gene-K5T46_RS01495|cueO	2600	576	3091	4585	3040	5032	3723	4276	3476	264	1587	2460	1163	553	571	4757	174	202	596	4344	325	2190	1769	1974	1809	1271	1278	7399	19624	12534	295	976	1194	1096	865	286	230	193	103	84	66	112	117	28	44
gene-K5T46_RS01500|yacC	2764	818	2454	6122	4294	8052	3928	5672	8176	486	3247	3526	383	189	210	2001	88	85	352	2043	76	677	540	681	901	680	549	946	1314	1395	84	411	455	389	282	89	104	99	20	45	43	45	3	3	4
gene-K5T46_RS01505|speE	7023	1734	8188	15310	9145	17585	10071	12972	13005	1653	11426	11728	861	566	518	13290	230	391	1433	10300	564	3847	3383	5134	7145	4759	3750	1277	3122	2442	376	1240	1411	1525	1070	485	379	316	131	145	152	171	28	7	12
gene-K5T46_RS01510|speD	10212	2243	10767	15948	10762	19317	9294	13128	16159	2283	14533	14142	2003	1311	1402	6177	152	234	831	4701	311	2173	2087	2067	2521	2138	1924	1798	5057	4195	604	2058	1798	1339	1319	405	214	305	84	118	64	111	49	6	11
gene-K5T46_RS01515|yacL	6311	2509	6587	14084	11493	13380	5619	6165	7654	2321	10458	9124	13917	8737	10555	10431	1858	3380	7731	8521	1303	10264	8978	9658	6782	9695	11195	18637	25509	22745	2129	6511	4320	4908	4288	2079	994	1313	825	1295	505	554	717	298	444
gene-K5T46_RS01520|acnB	46975	13626	67365	53263	33746	68825	49469	75578	66507	7547	41700	56435	45691	24088	24348	46107	2208	2788	12171	25697	1926	16556	15923	18297	23966	16669	17884	4817	8696	8747	6477	22537	23942	30948	25615	6545	3002	3419	1710	1530	932	1704	439	91	121
gene-K5T46_RS01525|yacH	1298	422	1485	1076	808	1507	1126	1324	1318	85	442	605	314	168	263	1501	54	86	352	1463	102	741	703	696	616	474	444	7976	17458	15516	171	744	439	405	347	104	65	58	40	36	24	41	162	28	55
gene-K5T46_RS01530|lpdA	72645	22967	93740	102289	64921	100418	75086	100815	88607	10875	65478	77318	29803	15851	15112	40115	1541	1938	7322	38688	2604	15806	15406	14519	19524	15498	17774	7729	13979	13998	3996	11145	16159	12126	10194	3398	3176	3000	1486	1201	1180	1563	644	165	207
gene-K5T46_RS01535|aceF	56928	15388	62767	77906	41561	68156	50090	55747	47175	6258	49906	54421	7108	3998	4293	13981	286	374	1344	17825	1082	2921	2633	2294	1693	1492	2079	12925	19012	23717	1019	3782	2926	2297	2232	651	273	344	195	112	81	103	543	166	233
gene-K5T46_RS01540|aceE	70224	16111	74592	137121	71447	128779	62133	61510	63409	7218	75411	79958	5514	3473	3445	26392	335	411	1710	36954	1594	6639	5320	4656	2650	2752	4238	10669	18652	21783	869	3773	3011	2389	2192	640	202	341	179	121	68	115	333	93	128
gene-K5T46_RS01545|pdhR	13397	3044	13199	24948	18758	29573	11695	9535	12641	625	9601	9938	360	302	438	9471	172	217	893	13932	606	4025	2946	3734	2457	2060	1937	3784	4817	4563	71	495	449	408	300	97	75	106	14	42	35	45	70	14	35
gene-K5T46_RS01550|aroP	2418	770	3266	4010	2459	5837	2831	3124	3156	242	1680	2078	1206	795	800	3696	162	229	848	2932	149	1484	1323	1528	1769	1361	1288	3311	6696	6792	344	1112	1096	740	582	158	170	169	52	44	51	80	74	26	24
gene-K5T46_RS01555|ampE	946	334	1381	1549	891	1764	1217	1387	1102	146	569	828	741	513	619	1105	41	54	211	900	69	398	369	438	418	343	407	867	1863	1565	179	458	490	414	331	135	64	72	56	38	45	50	31	2	20
gene-K5T46_RS01560|ampD	2606	650	3189	3899	2519	5507	2832	3800	3952	263	1877	1901	1615	1085	1126	3265	242	363	1217	2637	161	2360	2125	2301	2516	2493	2302	1923	5322	3928	362	1358	1334	1210	1158	311	191	256	104	174	104	158	46	13	13
gene-K5T46_RS01565|nadC	1999	593	2384	3735	2841	5222	2406	3244	3674	237	1760	2520	796	385	381	2332	102	163	562	2144	107	1157	1128	1373	1382	1104	1042	1661	4128	3674	131	593	588	794	567	146	112	91	51	90	35	71	25	8	20
gene-K5T46_RS01570|ppdD	173	72	340	203	163	259	207	240	216	15	68	107	20	15	13	1194	6	12	45	448	10	118	75	167	96	55	56	61	103	156	11	107	81	36	20	5	9	5	1	6	6	3	4	0	0
gene-K5T46_RS01575|gspE	3177	689	3292	5448	3812	8065	3092	4183	5150	404	2399	2734	497	285	309	4385	91	194	503	3163	142	1156	1042	1245	1205	1015	854	1119	2783	2174	159	661	502	557	422	137	80	99	26	61	24	50	13	1	5
gene-K5T46_RS01580|hofC	1053	277	1598	1290	929	1604	1036	1135	1170	117	627	769	160	60	92	2072	34	62	191	1144	84	341	259	358	342	334	245	329	502	480	67	202	226	251	130	65	38	27	15	30	28	26	0	6	5
gene-K5T46_RS01585|guaC	3096	747	3620	6324	4333	8772	3242	3371	4445	562	3242	4669	672	460	468	3530	71	105	379	3200	171	922	797	1034	837	746	561	2850	8835	6469	266	1305	877	628	426	150	119	73	61	28	21	45	57	7	22
gene-K5T46_RS01590	96	42	97	329	229	257	115	92	152	17	153	138	21	13	18	35	13	20	33	74	7	57	42	67	41	30	14	57	128	104	4	32	9	16	16	8	6	3	0	4	1	4	2	0	2
gene-K5T46_RS01595|coaE	1801	444	2287	6503	3815	7693	2597	3149	3987	312	2827	3154	439	218	242	2188	86	132	468	2257	104	1038	853	938	1182	994	657	1038	3709	2785	156	721	667	763	510	151	101	91	58	80	39	77	25	4	9
gene-K5T46_RS01600|zapD	2024	838	2729	4372	2591	5250	2002	2248	2149	620	2411	3162	1052	722	700	1702	101	102	304	1474	167	686	579	580	632	530	496	594	1543	1228	349	805	889	521	383	185	133	141	91	58	70	89	67	18	35
gene-K5T46_RS01605|yacG	1201	227	1467	2697	1812	3369	1201	1763	1766	200	1278	1686	313	212	202	886	32	36	127	774	52	342	271	265	347	220	257	169	409	329	93	302	342	269	192	57	27	49	25	17	20	10	6	0	4
gene-K5T46_RS01610|mutT	1194	491	1471	1462	1142	1158	1203	1263	1331	249	1241	1489	268	234	209	546	34	28	92	485	47	172	144	132	183	139	156	71	179	95	177	481	541	269	246	109	45	57	34	25	11	11	6	0	5
gene-K5T46_RS01615|secA	23524	7319	26706	36322	28121	43887	26714	32756	35936	5317	27572	32571	7087	4674	4247	11541	350	577	1909	8672	680	3567	3335	3159	3980	2965	3202	1814	3895	3116	2608	9543	8541	5168	5078	1594	613	637	465	333	158	268	189	33	40
gene-K5T46_RS01620|secM	14906	8811	19940	31330	20934	41266	16077	21508	25955	7094	20559	22575	7753	4560	4856	8424	479	563	1381	9809	1009	3730	3436	2997	4315	4219	3559	2046	4478	3993	2038	5226	5002	2819	2619	1179	525	640	421	453	238	328	144	38	63
gene-K5T46_RS01625|lpxC	36508	9595	52348	74855	50529	96940	66325	67606	63279	5756	36262	54520	14581	9414	9725	115569	4453	5626	23179	81697	4041	50388	45265	76430	102719	59523	44470	61269	100875	123214	6944	28772	29595	43519	30103	9061	4258	3480	2466	3313	1533	3313	1217	255	413
gene-K5T46_RS01630|ftsZ	9318	2964	13218	23886	15473	30090	10800	13979	11546	1991	11592	17146	7889	4999	5028	12177	517	556	2293	10167	681	4936	5270	5575	7426	5447	5182	2443	5069	4379	1892	5669	6381	4260	2998	1197	888	748	485	391	247	414	74	19	29
gene-K5T46_RS01635|ftsA	9879	3702	12776	21232	15815	23173	11097	13858	13244	2751	12632	16715	7416	4558	4750	9502	584	831	2791	9296	857	4167	3767	3779	4457	3657	3261	3013	6432	4687	2193	5914	5600	3654	2963	1233	878	786	471	515	333	473	112	30	41
gene-K5T46_RS01640|ftsQ	13817	5633	16575	20545	14121	20779	13268	17411	17478	3421	15495	17341	6569	4412	4510	8052	414	529	1656	6977	620	3139	2691	2395	3149	2476	2359	2824	5526	4499	2715	8026	7114	3580	3141	1128	875	1078	534	351	212	381	126	38	65
gene-K5T46_RS01645|ddlB	5761	2265	7319	8954	5998	9534	6601	8344	7710	1440	6420	7626	2544	1739	2017	3584	199	296	873	3249	269	1455	1214	1289	1519	1153	1233	1502	2929	2472	815	2682	2376	1513	1311	579	316	294	157	146	94	143	59	13	22
gene-K5T46_RS01650|murC	9710	4283	13218	17466	12715	17289	12173	15599	12952	2798	10901	14618	5558	3870	4214	4976	204	194	786	3808	380	1479	1467	1345	1522	1158	1303	493	1051	791	1264	3212	2988	1476	1328	500	307	277	216	58	63	96	39	8	25
gene-K5T46_RS01655|murG	6085	2547	8817	11607	7742	11318	7464	9989	8009	1603	7045	9359	3034	2423	2767	3341	170	187	636	2998	223	1012	904	977	1297	1070	902	727	1297	1122	808	2090	2068	1089	937	416	243	224	176	78	108	100	28	17	17
gene-K5T46_RS01660|ftsW	4060	1522	6269	9070	6263	9583	6365	7559	6526	968	4514	7448	1823	1360	1536	2541	101	112	383	2153	136	582	507	586	819	569	524	610	960	1001	453	1456	1182	725	581	218	110	119	60	41	34	35	20	5	8
gene-K5T46_RS01665|murD	6970	2487	9830	13911	9214	17972	8232	11069	10380	1678	7336	9943	3170	2123	2471	3414	106	133	594	2323	155	798	686	799	902	679	778	713	1233	1384	739	2323	1736	859	921	363	92	72	47	40	19	23	43	10	20
gene-K5T46_RS01670|mraY	3176	1400	5075	5221	3999	6259	4446	5205	3855	708	3295	5217	1748	1203	1407	1488	57	69	222	1054	96	270	249	319	370	350	366	450	509	618	524	1308	1146	475	409	191	66	46	59	19	12	19	11	5	11
gene-K5T46_RS01675|murF	7760	2378	11570	13884	8114	19462	8147	10926	10344	1247	7538	9585	2576	1547	1651	3364	79	99	362	2337	124	629	629	556	694	460	578	870	1242	1455	595	2424	1870	1014	848	257	83	99	84	20	25	25	37	4	14
gene-K5T46_RS01680|murE	9737	3437	13378	18178	12299	23607	10495	14204	13304	1726	9389	12617	3749	2043	2203	5527	127	134	644	3649	240	1207	1118	1231	1336	1036	1062	1245	1679	2010	933	3365	2826	1545	1312	424	177	185	147	66	28	68	47	12	12
gene-K5T46_RS01685|ftsI	21411	6895	26089	44081	39553	51385	22052	28767	29147	4075	16328	23381	15699	9012	10070	21654	606	900	3404	13992	1102	7356	7487	9902	9972	11159	10008	13049	12187	15638	3000	9980	6836	5252	4150	1526	672	505	475	597	117	278	188	35	63
gene-K5T46_RS01690|ftsL	4927	1766	6030	7138	4816	8732	4734	5637	6394	733	3567	4316	1858	1238	1165	4426	82	161	481	4326	349	1264	1273	1024	1207	986	1025	1199	1850	1778	761	2293	2063	1588	1248	404	248	274	143	130	63	103	47	11	19
gene-K5T46_RS01695|rsmH	12772	4435	16587	17188	11980	22836	13303	16182	16128	1859	9555	11949	5060	2576	3060	15626	453	530	1941	15571	882	5500	5035	5162	6912	5232	5067	5731	8413	9778	1512	5240	5107	4061	2942	1042	724	743	428	376	221	315	140	45	69
gene-K5T46_RS01700|mraZ	6305	2058	7944	9199	6244	12355	8936	9371	10035	1005	5227	6702	1580	868	998	6813	232	346	1103	6839	413	2578	2632	2574	4102	3229	2858	2514	4457	4909	627	2109	1934	2104	1441	550	429	404	176	278	169	219	69	23	22
gene-K5T46_RS01705|cra	2870	671	3633	7625	5029	12246	3301	4808	4183	277	1695	2306	2724	1522	1731	3039	189	301	1316	2468	132	2609	2961	3362	2433	2476	2455	1645	3001	3168	165	690	589	1442	959	293	214	170	104	103	63	90	20	10	6
gene-K5T46_RS01710	25	7	49	60	77	64	92	77	34	3	7	37	6	6	6	76	2	2	11	56	2	15	13	28	16	12	11	126	79	96	3	8	18	17	6	5	1	1	4	1	0	2	2	0	0
gene-K5T46_RS01715|ilvN	809	165	958	1665	1281	2259	898	1016	1115	102	678	1014	438	294	274	2732	60	87	401	1681	132	944	1238	1000	1433	876	814	1423	2292	2230	229	984	872	921	706	249	102	55	67	60	39	36	34	7	13
gene-K5T46_RS01720|ilvI	1052	371	1335	1311	891	1427	1293	1449	1522	169	671	832	376	191	230	2876	109	125	368	2164	180	988	928	876	1146	829	762	816	1447	1307	327	914	1122	923	726	307	126	157	111	95	60	108	26	14	13
gene-K5T46_RS01725	3	2	3	3	0	4	0	5	2	1	2	4	0	0	0	4	0	0	0	1	1	0	0	3	1	1	2	4	5	0	0	0	0	0	0	0	1	1	0	0	1	1	0	0	0
gene-K5T46_RS01730|leuO	690	161	596	816	588	980	941	907	1032	51	300	347	70	40	50	1268	50	82	232	1396	51	547	647	576	559	482	346	989	828	1041	48	256	195	534	312	136	36	24	28	53	20	23	12	2	7
gene-K5T46_RS01735|leuL	360	68	258	529	472	1651	849	659	1056	19	134	266	40	19	21	588	29	42	91	663	21	337	285	422	864	808	427	501	898	1350	39	170	135	326	154	70	37	13	8	35	12	22	3	0	3
gene-K5T46_RS01740|leuA	1237	361	1496	1416	970	1802	1952	2323	1880	129	808	965	358	222	254	6909	242	387	1070	5501	333	2603	2360	2439	4165	2834	2771	788	2014	1581	1153	2772	4262	3032	2290	879	461	561	279	318	134	257	9	0	13
gene-K5T46_RS01745|leuB	825	241	1211	994	599	1087	1268	1454	1033	94	528	617	296	227	216	2488	103	126	436	1659	157	705	774	639	1019	663	845	421	755	702	715	1345	2338	1448	1284	464	146	183	116	65	39	86	13	6	9
gene-K5T46_RS01750|leuC	1190	404	1913	1410	808	1595	1645	2117	1255	119	809	1007	376	268	242	2855	111	140	468	1716	119	726	878	722	1300	715	994	880	1538	1449	884	2367	3547	2136	1726	543	191	208	123	105	14	56	35	12	12
gene-K5T46_RS01755|leuD	1526	452	2060	2441	1689	3734	1974	2200	2212	308	1667	1999	673	356	444	2530	112	186	532	1758	179	875	707	669	1318	905	911	1678	3185	3387	807	2118	2415	1452	1290	468	149	178	121	86	41	60	49	11	20
gene-K5T46_RS01760|setA	2696	958	3393	3324	2489	3107	4081	3518	3587	680	3341	5260	381	260	229	1658	136	201	560	1782	123	786	569	781	881	789	615	925	1693	1314	178	434	560	727	499	246	130	119	65	71	52	89	27	7	7
gene-K5T46_RS01765|sgrT	23965	3377	15488	25526	24212	33715	19625	23377	28901	2711	15238	20027	2180	1112	1250	4281	3363	6341	16272	8079	252	60675	77652	39355	30133	33906	31470	665	1068	1260	44	152	121	1149	956	554	301	167	79	147	196	221	9	6	5
gene-K5T46_RS01770|sgrR	929	257	1204	1425	770	1810	831	1149	1161	94	678	843	338	219	174	1114	48	59	161	811	51	494	457	510	609	423	509	686	1373	1185	94	354	391	341	262	90	56	85	34	29	18	33	7	3	6
gene-K5T46_RS01775|thiB	755	270	1260	1527	794	1783	963	1021	1008	180	957	1266	116	100	97	837	31	15	107	739	36	332	239	282	235	196	159	400	832	704	46	153	197	177	110	31	47	35	11	17	18	17	6	2	4
gene-K5T46_RS01780|thiP	942	398	1381	1077	881	1232	1378	1274	1215	125	587	1138	162	112	130	1149	43	30	160	1353	60	915	626	751	369	267	296	166	277	1698	82	207	392	306	246	71	126	171	20	35	43	58	10	0	4
gene-K5T46_RS01785|thiQ	1058	312	1665	1803	1183	2443	2339	2390	2301	161	976	1236	269	116	122	2431	61	55	394	2967	84	1774	1320	1416	1299	836	775	402	715	659	73	277	379	710	456	155	173	153	37	69	115	113	12	3	2
gene-K5T46_RS01790|yabI	792	332	1284	1700	1372	2068	2473	2115	1849	162	990	1447	809	377	435	6030	372	602	1768	6181	410	3908	3938	4222	4274	3115	3305	1018	1756	1719	263	879	659	2679	1630	858	604	371	244	622	732	682	70	22	28
gene-K5T46_RS01795|araC	501	137	600	2169	1436	3192	608	639	695	85	624	772	702	411	430	1347	102	150	480	1242	69	714	780	962	748	682	729	1318	2823	2603	172	556	404	571	377	93	38	35	23	26	34	45	24	8	8
gene-K5T46_RS01800|araB	221	44	313	502	299	632	260	262	252	34	138	177	50	20	30	254	8	12	33	252	10	88	74	55	105	92	70	280	399	469	15	61	72	55	36	14	6	13	3	4	4	2	3	0	3
gene-K5T46_RS01805|araA	370	91	568	898	722	1440	599	610	631	47	293	407	82	58	65	554	17	25	96	570	20	208	175	200	276	180	156	406	705	743	39	135	115	147	101	44	14	13	4	13	9	11	2	0	1
gene-K5T46_RS01810|araD	112	43	134	296	167	514	166	175	199	16	63	88	29	22	29	226	5	7	23	209	13	65	57	51	90	64	41	94	105	143	9	30	42	40	22	8	3	4	5	5	4	4	3	0	0
gene-K5T46_RS01815|polB	1750	634	2554	3359	2394	3846	2417	3273	3476	288	1672	2726	550	389	409	1852	39	94	405	1621	73	943	1000	884	1031	673	785	1049	1707	1761	131	542	427	828	572	218	90	76	49	77	34	86	14	2	6
gene-K5T46_RS01820|rapA	5295	1641	7471	4261	2928	5196	5734	6431	5475	712	4304	5049	398	271	349	3579	65	72	291	3159	191	785	815	835	820	624	693	1309	2565	2103	255	1111	922	528	461	134	114	141	97	23	25	43	33	14	17
gene-K5T46_RS01825|rluA	1961	592	2643	2582	1844	3392	2218	2320	2626	301	1560	2134	259	131	159	1851	32	51	232	1690	80	560	483	520	621	470	370	1268	2238	2304	114	431	399	293	288	96	63	70	39	30	21	29	17	11	9
gene-K5T46_RS01830|djlA	1788	551	2025	4244	3112	5441	1978	2314	2692	436	2487	2601	745	395	422	2184	135	190	503	1986	166	1066	919	1123	1115	824	755	872	2118	1591	191	632	511	810	588	268	155	106	58	92	66	109	31	6	3
gene-K5T46_RS01835|lptD	15908	4725	20131	25279	14479	30797	15753	22922	22460	2156	13538	15537	4542	2678	2530	13018	417	459	1945	12738	545	5431	5651	5299	5983	4603	3828	15678	35693	33329	1810	7694	6067	5222	4206	1116	864	776	348	304	252	535	329	79	128
gene-K5T46_RS01840|surA	11163	2986	13791	19524	13492	27299	12594	17734	15747	1657	10198	12946	3895	2134	1912	22633	502	630	2898	24744	1091	13041	13265	13688	14230	10721	7617	5071	9982	9941	1488	6256	4678	5951	4405	1281	1318	938	373	446	593	918	147	31	50
gene-K5T46_RS01845|pdxA	4550	1285	6981	9935	6116	11178	7521	10219	6939	633	4034	7799	1588	891	792	3338	117	185	789	2758	124	1464	1479	2189	2123	1402	1059	1767	2959	3027	318	1303	1204	1161	688	211	131	107	81	69	43	85	30	7	13
gene-K5T46_RS01850|rsmA	6408	2065	9367	13150	8373	16122	7926	10613	10197	1275	6639	9616	2472	1484	1497	6521	212	335	1090	5607	320	3179	2904	3066	3187	2589	2265	5137	11867	12447	717	2549	2127	2223	1526	473	337	251	193	173	97	153	144	33	60
gene-K5T46_RS01855|apaG	2908	820	4047	5710	3442	6533	3564	4917	4636	425	2754	3779	1170	656	626	2520	72	114	328	2058	109	957	1031	886	859	756	796	2240	5836	5226	262	1059	911	678	453	170	124	98	48	67	29	64	57	20	17
gene-K5T46_RS01860|apaH	3591	1123	4682	4211	2730	4546	3253	4004	3479	453	2488	3292	892	508	531	1870	38	50	190	1747	93	507	491	563	496	409	413	985	2300	2027	181	516	713	260	255	92	112	90	40	18	19	36	24	2	18
gene-K5T46_RS01865|folA	3197	912	4305	12631	8531	13145	6233	6514	7266	999	7068	10046	230	102	146	6599	214	300	904	6280	351	2918	2880	4073	4401	3346	1819	7864	15698	17773	305	1272	1077	1758	1084	435	377	254	231	231	103	300	103	37	54
gene-K5T46_RS01870|kefC	757	227	1029	1338	803	1729	718	988	932	117	636	756	207	122	115	787	29	51	197	866	54	304	260	332	458	302	265	1527	2681	2716	151	517	502	501	345	127	45	63	41	42	13	35	28	9	7
gene-K5T46_RS01875|kefF	118	33	163	302	182	368	130	149	188	23	120	149	31	36	25	188	8	4	43	176	0	87	91	113	89	109	64	1035	1201	1274	32	176	203	312	167	60	43	25	23	36	3	15	21	4	6
gene-K5T46_RS01880|yaaU	244	61	280	413	357	579	297	286	417	33	200	261	40	46	44	228	2	13	63	209	14	115	120	105	144	126	92	116	148	152	14	49	79	50	49	22	14	7	0	3	13	14	3	1	2
gene-K5T46_RS01885|fixX	10	8	37	15	20	32	32	19	30	3	16	21	4	3	2	50	0	1	5	38	2	11	11	16	18	12	5	16	10	24	0	2	6	9	5	3	2	2	1	4	3	2	0	0	0
gene-K5T46_RS01890|fixC	80	16	82	91	55	113	58	89	88	4	44	61	13	13	2	85	0	6	20	67	1	26	38	40	64	33	31	52	32	33	7	20	31	25	10	10	3	9	2	0	2	3	0	0	0
gene-K5T46_RS01895|fixB	129	41	142	314	195	469	137	234	205	35	138	172	42	21	29	212	3	3	37	169	7	104	82	66	104	74	97	60	66	61	6	13	47	44	22	6	8	5	11	3	5	8	0	0	0
gene-K5T46_RS01900|fixA	54	21	91	91	66	130	99	60	63	13	62	66	16	10	5	104	7	5	22	89	9	24	25	27	50	23	35	45	51	66	4	9	7	19	18	8	3	4	1	0	2	1	0	0	0
gene-K5T46_RS01905|caiT	124	14	137	139	93	174	115	147	167	7	67	95	18	13	21	97	8	9	30	97	6	42	44	49	65	44	44	74	101	113	5	12	34	22	33	9	5	6	0	4	7	0	0	0	0
gene-K5T46_RS01910|caiA	934	224	1161	3811	2805	4747	1653	1680	1513	198	1274	1818	276	210	229	2209	100	177	575	1623	121	1091	833	1433	1596	880	548	1361	2479	2853	47	176	139	266	167	96	42	23	13	46	18	17	25	2	11
gene-K5T46_RS01915|caiB	703	167	996	1049	583	1185	723	687	511	48	463	509	99	64	73	743	22	18	70	697	45	203	149	123	131	116	136	93	241	182	42	137	193	52	51	11	40	16	8	4	5	8	5	0	4
gene-K5T46_RS01920|caiC	621	115	826	1227	770	1510	728	774	860	77	493	638	73	58	47	694	4	9	77	613	24	183	119	211	210	146	124	210	335	380	29	101	103	113	79	34	13	18	5	2	9	11	3	0	0
gene-K5T46_RS01925|caiD	171	36	189	164	88	177	143	146	136	4	70	79	12	15	4	167	3	2	23	176	10	48	47	33	77	52	55	64	93	85	8	18	22	32	21	3	8	0	2	4	3	6	0	0	0
gene-K5T46_RS01930|caiE	156	62	354	615	413	948	284	359	329	33	161	227	63	27	32	328	10	15	79	264	17	129	101	132	205	127	129	79	144	129	11	52	46	82	37	15	8	3	6	7	6	8	4	0	0
gene-K5T46_RS01935|caiF	370	102	410	1969	1643	3447	400	347	485	64	375	400	534	387	463	398	30	81	157	417	33	456	719	306	275	541	815	359	522	572	33	151	53	355	260	92	28	12	24	49	30	42	9	3	3
gene-K5T46_RS01940|carB	5174	2068	8070	8685	5454	11542	5109	6938	8399	1366	10038	11234	1860	1157	1046	3112	41	71	307	2563	145	590	513	505	769	514	568	739	1546	1417	108	343	436	323	209	66	28	27	25	25	8	26	19	2	13
gene-K5T46_RS01945|carA	3393	1291	4411	4385	2803	5446	2844	3970	5325	704	6576	6390	812	444	338	2779	29	34	127	2414	120	275	200	218	316	260	272	313	741	593	36	131	265	93	98	17	10	15	12	7	8	5	16	0	10
gene-K5T46_RS01950|dapB	1302	421	1691	4087	2597	4489	1715	2151	2078	318	1518	2037	1719	1234	1421	1381	77	119	384	1126	112	758	620	777	1032	794	718	1712	3221	2749	156	452	593	616	452	175	114	105	67	84	38	74	74	16	8
gene-K5T46_RS01955|rihC	773	190	1273	3481	1842	4786	896	1201	1063	145	723	1130	812	420	364	536	32	43	225	423	17	334	317	401	436	389	288	290	578	509	25	139	69	158	118	37	22	11	12	9	15	12	3	0	2
gene-K5T46_RS01960|ispH	4655	1801	6395	6753	4163	6056	4750	6050	5762	1128	5245	6254	1095	942	921	3592	116	134	471	3115	252	1065	853	943	765	700	850	643	1462	1270	950	2744	2853	892	896	359	238	308	182	45	46	63	75	15	37
gene-K5T46_RS01965|fkpB	2127	696	3388	3857	2342	3888	3075	3882	3406	355	2304	3624	407	395	284	2021	44	64	249	1561	75	551	426	531	507	403	478	201	679	526	364	1195	1490	554	487	144	110	118	60	14	19	29	11	0	5
gene-K5T46_RS01970|lspA	1923	601	3104	4122	2703	5113	2868	3487	3370	462	2565	3812	547	355	369	2161	63	77	305	1796	99	654	671	652	762	579	535	461	866	853	294	1066	1031	822	759	191	86	87	70	29	33	43	15	5	2
gene-K5T46_RS01975|ileS	26378	9279	37820	41440	25757	51025	32986	43565	39631	5514	30552	40359	7016	5017	4720	29244	973	1197	4977	22242	1423	11054	11446	10803	12496	9069	10143	3756	8490	7551	4136	14113	13858	10973	9590	2759	1873	1940	1082	496	423	734	255	53	68
gene-K5T46_RS01980|ribF	8362	3173	10677	17298	12501	20339	11245	13408	14712	2272	10796	13258	2724	1707	1715	10894	395	716	2146	9675	692	4750	4147	4471	6278	4673	4243	2047	5717	4577	1399	4542	4091	4948	4141	1443	886	754	459	670	321	555	135	25	68
gene-K5T46_RS01985|yaaY	2190	557	2407	6480	4858	7911	4582	5245	6233	594	3727	4237	250	143	116	1845	31	52	205	2120	90	709	659	597	861	778	590	503	1377	1225	98	431	383	398	296	93	72	53	23	40	20	45	5	1	4
gene-K5T46_RS01990|rpsT	70850	15432	59842	124919	94861	164510	150879	160171	188540	12862	84997	97766	2110	924	938	67954	878	1334	4814	74135	3646	25011	26552	22218	34637	32538	25942	3577	8391	7282	1776	7481	8106	14402	10503	3099	2115	1382	796	1314	488	976	79	18	32
gene-K5T46_RS01995	24	7	12	19	6	16	11	22	8	1	3	5	0	0	0	6	0	0	5	19	0	7	1	0	2	2	0	10	8	7	0	3	1	3	1	0	4	0	0	0	0	0	0	0	1
gene-K5T46_RS02000	698	255	1074	504	433	634	789	837	772	103	580	765	54	32	14	442	6	12	17	429	27	69	55	54	44	45	34	26	30	6	41	130	197	21	59	42	7	9	0	3	2	2	0	0	1
gene-K5T46_RS02005|rsxD	1486	370	2047	1140	1007	1562	1600	1850	1674	182	1079	1509	91	39	67	1067	21	24	70	961	26	199	198	145	276	145	187	114	229	208	68	282	408	105	93	55	33	22	9	6	10	7	5	0	2
gene-K5T46_RS02010|rsxG	799	273	1133	665	645	907	882	1086	953	153	772	901	58	49	50	547	14	23	41	421	21	95	103	115	107	92	84	59	114	104	73	153	200	62	67	18	16	13	9	4	3	1	3	0	1
gene-K5T46_RS02015|rsxE	1071	335	1436	1062	796	1213	1323	1617	1585	139	937	1255	53	56	46	688	14	14	49	628	30	131	104	128	117	117	118	76	128	124	69	209	300	104	68	14	13	16	8	3	2	8	2	0	0
gene-K5T46_RS02020|nth	1343	334	1408	1604	1164	1754	1615	1853	2256	229	1311	1626	66	73	79	827	17	32	90	787	38	197	164	211	235	187	176	114	283	263	56	177	230	57	79	27	18	17	8	7	10	6	2	0	0
gene-K5T46_RS02025|dtpA	5519	1445	7244	7525	5563	8878	5617	7487	7552	617	3383	4548	760	591	528	6673	111	162	566	6691	336	1846	1712	1900	1858	1715	1645	2587	4586	5036	247	866	1045	588	515	175	162	133	62	70	50	73	58	11	24
gene-K5T46_RS02030|gstA	1860	536	2155	6165	4371	7899	2564	2784	2899	292	1859	2367	1127	825	946	7068	316	577	1528	4499	408	4521	4277	5880	5611	4210	4594	11329	20538	23362	357	1004	1229	1482	969	373	238	243	182	183	130	149	155	37	53
gene-K5T46_RS02035|pdxY	5350	1694	6405	7986	5511	9694	6185	8077	9639	652	3945	5517	962	544	529	5283	155	189	734	3919	238	1785	1588	1835	2499	1675	1642	1282	3243	3078	550	2234	2033	1722	1540	547	307	238	151	96	63	139	33	6	7
gene-K5T46_RS02040|tyrS	22672	7638	28002	46479	33040	50367	32760	39610	43679	4917	28258	40820	5964	3688	3450	46105	1419	2018	7038	37168	2393	17803	15674	20934	31666	20451	16512	9231	23602	19167	4503	13668	17785	14472	9950	3763	2835	2338	1388	1895	885	1663	445	81	124
gene-K5T46_RS02045|pdxH	1689	428	2282	3758	2566	4646	1620	2109	2027	258	1456	2395	848	454	445	992	47	43	228	1007	36	658	666	744	482	515	569	677	1515	1086	114	360	433	270	211	65	35	48	22	18	5	21	14	3	2
gene-K5T46_RS02050|mliC	519	151	505	1051	763	1423	639	711	853	64	266	437	211	112	125	808	24	51	115	756	43	327	339	346	335	236	262	359	779	641	97	260	248	171	116	54	29	26	16	8	2	14	10	3	4
gene-K5T46_RS02055|anmK	1724	582	2399	4480	3404	5877	2421	3097	3338	215	1394	1873	1154	663	632	3864	194	261	955	3280	179	1575	1634	1979	2153	1884	1593	1669	4352	3462	291	1130	1142	1351	1014	334	184	178	86	119	56	96	63	19	17
gene-K5T46_RS02060|slyB	31833	8859	34421	62096	46903	69913	64667	60630	66704	4946	33480	46409	2939	1962	1848	50874	3478	5643	15676	56140	2721	25321	18776	29976	43016	28619	16009	22208	45392	44707	2501	9972	9906	24056	12715	6517	4705	3989	2290	4306	2144	4707	381	73	156
gene-K5T46_RS02065|slyA	7771	2094	9353	23797	17799	28114	11509	11748	14463	1836	11713	13990	7918	4379	4993	34866	1084	1650	5389	25074	2156	17840	15085	16812	16736	14844	16172	32924	46209	45909	3407	12116	10695	10871	7346	3060	1200	969	897	1909	508	889	847	199	299
gene-K5T46_RS02070|ydhI	674	266	667	822	648	704	423	457	567	98	443	466	141	80	103	712	21	34	66	826	63	307	259	240	128	173	189	4186	4886	3911	125	361	311	85	90	40	49	45	20	17	14	19	200	75	93
gene-K5T46_RS02075|ydhJ	2505	675	3641	1238	714	1298	1848	1735	1479	114	662	841	191	119	112	2603	21	39	97	3079	108	720	624	559	285	299	403	2391	1072	1811	78	326	486	120	98	24	80	68	18	23	33	41	4	1	4
gene-K5T46_RS02080|ydhK	4845	1519	8256	4451	2922	5493	4390	4858	3950	360	1846	2897	660	344	327	5658	126	165	534	5797	247	1508	1412	1898	2002	985	796	3571	5078	6701	249	852	1211	524	377	151	183	130	72	40	40	67	57	15	19
gene-K5T46_RS02085|sodC	1036	364	1808	2026	1360	2725	1091	1515	1333	149	923	1108	752	386	430	2145	119	120	477	1492	109	687	679	696	660	641	640	24757	39444	41221	838	3091	2268	1155	837	265	231	179	139	95	30	53	394	111	151
gene-K5T46_RS02090|ydhF	2051	521	2778	3665	2314	5347	1758	2119	2291	208	1174	1766	947	450	554	3185	86	198	666	2693	129	1425	1359	1624	1672	1460	1540	6085	14228	13063	329	1283	887	1116	687	224	149	72	37	68	46	51	112	17	47
gene-K5T46_RS02095|ydhL	783	145	647	1164	932	1843	622	937	1309	89	482	568	166	99	118	1510	45	78	251	1148	55	670	544	631	838	601	467	5379	11295	12091	123	608	356	418	265	95	68	56	35	32	12	26	73	13	24
gene-K5T46_RS02100|nemR	1040	266	1208	1177	912	1400	1835	1774	1750	99	686	1062	176	108	111	1900	62	113	354	2089	81	920	641	953	1119	739	662	3320	6517	5874	148	785	778	2841	1905	596	252	257	136	361	107	147	65	9	52
gene-K5T46_RS02105|nemA	1898	729	2282	1901	1265	1865	2364	2456	2354	349	1239	1829	675	415	493	1815	91	95	296	1934	135	736	622	744	800	625	626	2292	2842	2596	751	1697	2808	2431	1853	692	486	560	458	437	144	249	88	26	46
gene-K5T46_RS02110|gloA	2665	801	2650	7861	5980	9715	2899	3403	4672	717	4183	5318	1146	762	735	2013	155	242	573	2254	155	1251	1118	1431	1418	1299	1133	2413	3500	3135	539	1374	1616	1158	838	404	274	241	156	173	70	111	82	11	22
gene-K5T46_RS02115|rnt	2145	582	2596	3866	2292	4192	2712	2983	3360	369	2606	3367	233	129	132	1309	35	65	182	1307	65	426	360	388	603	436	402	1459	1200	1004	182	619	791	395	337	96	110	98	53	13	32	43	11	5	3
gene-K5T46_RS02120|lhr	4320	1358	6668	5137	2859	5898	3486	4916	4150	384	2387	3516	1063	774	734	3562	110	104	410	3193	129	827	756	877	935	774	682	3208	4832	5286	436	1551	1768	796	681	251	133	152	99	43	34	55	64	13	18
gene-K5T46_RS02125|grxD	5147	1709	8006	25025	19063	27129	12308	14657	11764	1770	10312	18753	1758	1090	1300	34514	547	832	3255	21621	1319	10612	9543	14400	16178	10935	7243	5920	16114	14510	1265	5180	5474	5698	3702	1213	1014	409	470	933	272	623	120	21	30
gene-K5T46_RS02130|mepH	6121	1619	6328	19792	12900	22844	7953	9760	13838	1478	9175	10343	1986	974	864	5274	136	231	636	5882	350	1820	1526	1534	1783	1879	1371	1717	4262	3014	496	1746	1584	907	740	236	171	174	53	96	58	78	37	10	19
gene-K5T46_RS02135|sodB	30105	5076	34287	83267	53616	111389	25669	39891	40504	3278	21446	30402	25421	12732	13217	17623	1142	1571	6478	13236	846	12184	12285	14864	19426	15443	13239	2349	4138	4704	592	1943	2599	4685	3613	1140	810	803	348	611	384	584	33	12	15
gene-K5T46_RS02140|ydhP	2325	653	3404	3420	2469	3807	3810	3423	3055	292	1644	2159	402	272	223	4169	108	126	517	3757	214	1150	878	1177	1824	1172	1070	841	2115	1989	302	662	1348	791	627	231	217	230	99	99	108	126	27	4	9
gene-K5T46_RS02145|cydH	745	83	701	2428	2188	3222	1211	1385	1062	64	658	994	313	248	167	1158	99	126	432	825	33	685	825	1490	1400	1213	773	995	1612	1790	87	423	311	763	323	140	90	44	40	120	31	57	8	2	2
gene-K5T46_RS02150|purR	4605	1889	7796	9127	6725	9870	7391	7928	7326	1282	6934	9205	1015	597	595	12921	379	459	1687	10856	914	3072	2871	3545	5678	3809	3299	991	2201	1818	1416	3303	4957	2919	2395	963	566	502	411	402	183	355	83	16	23
gene-K5T46_RS02155|punR	1574	456	2316	2253	1550	2603	1879	2138	2070	227	1327	1589	285	197	227	2353	90	146	537	2428	121	996	818	970	1269	947	829	1063	1953	1933	136	400	507	606	425	174	94	66	44	75	59	85	27	8	13
gene-K5T46_RS02160|punC	4283	874	4327	1828	1149	2368	2998	2557	2946	132	871	1035	164	92	101	2211	54	73	247	3173	87	705	784	515	939	960	541	1005	3535	2635	123	429	571	2039	2069	544	136	113	78	102	81	139	24	4	10
gene-K5T46_RS02165|cfa	10800	2127	12733	25602	16259	34632	10312	11597	10470	1171	6293	10395	7877	4072	4416	7793	308	334	1365	8071	380	4021	4780	4400	3795	3726	4200	41826	76737	85735	1133	4208	3662	2468	1502	494	272	331	238	123	74	122	634	194	256
gene-K5T46_RS02170|ribE	4852	1383	5162	8750	6258	11844	5810	6944	8012	701	3857	5529	1109	761	790	8982	417	629	1742	7908	529	4232	3526	5310	6718	4822	3398	4861	10576	9412	616	2715	2304	6766	3941	1491	596	410	378	797	238	597	148	17	56
gene-K5T46_RS02175|mdtK	1773	562	2798	2485	1522	2709	1980	2393	2105	175	1136	1401	196	159	146	2645	64	90	277	2673	162	780	788	687	893	675	644	1811	2748	2876	402	1280	1698	623	481	192	181	224	75	58	49	64	27	9	17
gene-K5T46_RS02180|ydhQ	5889	1972	6844	6469	4256	6548	5304	6914	8063	922	4279	4844	2515	1560	1567	8520	561	764	2439	7302	637	4347	4224	3830	3830	4028	3934	75677	94804	99703	2434	8337	7055	4495	3570	1290	1099	1256	713	543	291	524	951	243	392
gene-K5T46_RS02185	41	24	82	408	364	365	651	358	379	47	170	480	7	6	9	114	1	4	14	119	7	32	28	24	115	72	58	72	79	95	5	13	33	30	18	6	4	1	6	6	3	5	3	0	2
gene-K5T46_RS02190	62	27	58	344	251	227	428	289	307	42	174	406	1	1	1	50	0	1	6	67	2	12	6	10	52	26	23	34	32	44	2	4	7	10	3	3	1	1	1	3	0	2	1	0	2
gene-K5T46_RS02195|ydhR	10147	3165	9028	28060	21357	40433	13366	14156	17534	5168	16225	16905	6759	3437	3985	21238	1743	2571	5535	10991	1935	10390	8035	13331	27279	15012	11972	1176	2390	2368	3829	8437	8326	7960	5217	2963	1703	1726	1533	3336	755	1296	51	13	16
gene-K5T46_RS02200|ydhS	1878	402	2050	2711	1735	3568	1972	2102	2498	179	1191	1377	172	120	130	2423	51	42	252	2591	122	651	608	693	729	602	472	5466	12590	12851	136	581	557	470	307	94	51	57	23	29	23	17	84	19	39
gene-K5T46_RS02205|ydhT	639	192	673	810	501	983	574	658	671	59	331	509	169	93	92	688	26	31	147	663	51	227	224	260	270	210	193	281	626	529	74	177	213	224	123	42	29	31	15	16	19	8	8	0	3
gene-K5T46_RS02210|ydhU	591	159	633	940	594	1200	623	773	878	66	439	438	154	87	95	617	28	69	150	668	26	289	286	346	299	268	261	382	736	636	47	230	207	123	113	46	36	22	18	9	10	7	6	0	3
gene-K5T46_RS02215|ydhX	424	109	464	603	431	842	571	634	908	48	273	327	58	38	27	477	16	16	84	473	15	190	143	199	177	224	150	134	344	373	27	115	127	133	74	27	20	18	2	11	2	11	9	0	0
gene-K5T46_RS02220|ydhW	220	63	268	267	221	419	254	319	345	31	154	177	54	53	40	354	17	13	48	296	28	114	94	140	141	136	66	121	229	181	51	108	113	88	77	27	18	10	13	9	13	16	7	3	3
gene-K5T46_RS02225|ydhV	474	124	474	588	421	674	478	540	622	33	244	262	52	43	63	597	11	22	125	784	45	254	244	316	351	207	175	231	404	374	28	106	84	107	50	25	18	20	8	10	16	15	8	0	1
gene-K5T46_RS02230|ydhY	79	19	84	94	75	90	82	58	47	3	25	39	9	3	4	120	8	1	7	178	5	41	31	24	60	34	40	34	25	46	7	7	18	31	15	19	2	3	1	6	3	6	0	0	2
gene-K5T46_RS02235|fumD	875	385	703	1250	1142	1339	1440	1309	1561	194	800	852	274	193	202	1775	105	244	499	1846	272	976	807	898	630	854	720	1824	2287	2079	419	917	910	732	517	251	173	142	105	232	93	169	74	25	38
gene-K5T46_RS21870	939	224	930	2059	1668	3062	1588	1392	2087	149	1025	1287	63	49	33	1105	15	30	95	1588	51	459	401	366	535	481	416	3273	4891	5664	63	352	355	225	138	46	87	38	21	35	17	31	46	17	9
gene-K5T46_RS02240|pykF	5735	1337	6794	13621	8216	16905	6013	7093	8117	1191	7881	10583	1027	584	610	8790	171	220	859	8258	438	2987	3098	2964	3918	2893	2708	58599	93778	125964	1551	5788	5943	2516	1777	556	622	591	295	304	175	244	826	191	288
gene-K5T46_RS02245|lpp	326925	88832	245375	670207	790749	1049610	353462	464350	474565	77359	335288	445151	153240	94385	105363	819457	29788	55273	138134	509979	82731	370367	357195	427439	619033	449703	421686	248859	368014	466485	42879	114891	94681	63718	45546	20599	13896	11296	11860	15402	5326	7627	4681	1898	2622
gene-K5T46_RS02250|ldtE	3322	792	4021	7432	4783	10177	4884	5385	5754	408	2760	2992	608	381	427	6271	293	376	1240	6391	366	2767	2359	2184	3155	2494	2202	146491	203902	260608	2009	8542	4756	4102	3067	1072	610	612	432	283	153	244	2870	865	1091
gene-K5T46_RS02255|sufE	851	203	948	1111	761	1571	846	989	1186	63	443	490	125	75	123	1533	22	27	123	1413	58	336	319	372	583	291	263	2629	4823	6066	314	1110	830	404	419	180	78	61	47	42	8	23	48	10	17
gene-K5T46_RS02260|sufS	1975	584	2915	2539	1643	2826	2146	2445	2163	153	920	1286	552	324	361	4178	81	120	493	3620	204	1072	852	1183	1335	795	674	11678	18335	20830	826	3481	2726	1664	1245	451	231	235	186	106	66	106	177	31	73
gene-K5T46_RS02265|sufD	1899	540	2537	1468	989	1933	1338	1712	1308	147	765	885	578	316	405	4404	85	122	438	4283	287	1138	1167	1200	1543	896	624	19277	36153	35832	1459	5524	4413	2537	2204	609	508	620	369	136	57	144	324	82	109
gene-K5T46_RS02270|sufC	750	250	847	609	484	757	701	652	593	79	338	461	364	223	272	2826	79	131	305	2776	310	782	674	915	1047	616	404	15480	29121	26728	842	2460	2138	1324	1099	471	338	392	348	114	49	79	368	116	156
gene-K5T46_RS02275|sufB	925	231	945	767	555	981	670	750	809	48	283	401	221	154	191	3642	76	136	397	3898	210	931	674	1153	1727	853	431	19557	46108	41821	492	2309	1694	1302	961	327	387	417	211	124	38	88	212	33	89
gene-K5T46_RS02280|sufA	144	18	107	111	104	122	112	92	86	5	40	41	29	15	27	756	32	28	105	769	35	181	147	296	405	206	67	2620	5485	5543	53	219	164	184	135	45	62	50	27	26	9	14	18	3	13
gene-K5T46_RS02285|ydiH	1149	147	1345	4068	2879	5196	1283	1557	2011	80	875	1248	186	110	114	2274	78	111	393	2401	61	1495	1211	1872	1536	1083	683	3367	11154	9874	61	309	480	643	553	124	77	65	20	61	31	54	18	2	9
gene-K5T46_RS02290|menI	1017	381	1643	2356	1358	2122	908	1324	1218	274	1168	1469	1217	831	1112	994	79	160	374	760	105	434	502	462	395	422	432	307	714	451	205	533	464	411	387	156	75	82	60	54	40	56	45	7	19
gene-K5T46_RS02295|ydiJ	4591	1419	8299	6702	3903	7795	4339	6803	5247	833	3720	5509	3234	2074	2162	5196	207	285	955	3782	280	1576	1468	1725	1648	1404	1369	972	2008	1859	702	2218	2216	1333	1064	423	265	224	138	67	87	95	53	18	14
gene-K5T46_RS02300|ydiK	1214	560	1738	2558	1858	2559	2245	2394	1849	293	1001	1696	579	334	398	3920	133	175	617	3226	268	1078	986	1328	1981	1199	1064	3363	4879	5589	423	1064	1497	1163	718	353	242	166	150	164	89	153	97	23	42
gene-K5T46_RS02305|rprA	34	15	55	57	54	84	61	46	60	5	33	32	6	1	3	91	5	5	10	111	13	38	35	36	24	31	32	50	53	68	14	34	31	16	9	12	10	10	2	3	5	4	1	0	0
gene-K5T46_RS02310|ydiL	55	5	61	94	61	144	142	113	102	5	30	23	22	5	17	94	4	5	17	138	3	74	56	68	80	67	39	90	44	55	7	14	39	35	17	10	5	7	3	3	1	5	1	2	0
gene-K5T46_RS02315|ydiM	141	40	153	238	176	231	448	255	341	15	98	112	9	9	7	265	10	12	50	408	22	160	104	145	263	180	126	877	531	700	14	71	96	83	63	26	18	14	10	22	14	14	19	6	4
gene-K5T46_RS02320|ydiN	39	10	35	82	50	68	66	71	48	7	42	35	10	2	4	87	0	9	13	84	7	33	19	18	64	39	48	166	132	115	4	12	12	17	14	5	0	2	1	0	0	8	7	0	0
gene-K5T46_RS02325|ydiB	121	47	103	161	127	206	87	123	169	17	85	123	25	12	14	146	13	8	35	187	12	76	73	83	122	91	74	61	85	110	12	57	57	105	53	13	9	10	4	15	4	9	0	1	0
gene-K5T46_RS02330|aroD	821	221	866	1288	1068	1890	954	1297	1292	119	644	903	318	205	197	1463	69	116	342	1076	91	620	534	916	1363	953	653	353	981	767	140	575	552	710	463	153	89	95	54	100	35	68	19	0	3
gene-K5T46_RS02335|ydiF	130	41	164	133	88	111	167	102	120	21	75	97	11	6	13	150	7	13	33	203	8	57	45	27	80	59	46	236	177	194	7	18	17	26	15	8	7	5	3	10	3	4	0	0	4
gene-K5T46_RS02340|ydiO	237	101	297	288	205	337	358	265	318	49	134	149	47	25	24	322	15	27	66	342	47	98	82	79	133	86	63	158	149	170	18	67	90	120	83	41	25	24	7	9	18	8	0	2	6
gene-K5T46_RS02345|ydiP	179	67	212	260	171	256	292	243	269	14	123	150	23	24	29	290	14	21	69	337	20	162	136	137	186	109	99	277	363	383	26	123	81	188	151	40	39	12	24	33	9	28	7	6	4
gene-K5T46_RS02350|ydiQ	171	27	203	217	166	360	178	167	170	18	81	111	26	15	12	290	8	10	54	253	12	106	97	116	145	117	70	236	188	211	10	15	62	23	25	21	11	16	4	6	0	3	1	2	1
gene-K5T46_RS02355|ydiR	285	60	365	401	247	634	335	367	368	32	185	210	40	14	28	600	13	34	78	488	43	165	184	247	385	243	184	486	834	733	31	102	165	144	100	45	28	16	19	7	6	22	7	3	5
gene-K5T46_RS02360|ydiS	310	59	403	304	211	397	316	389	302	27	130	178	34	23	58	411	7	18	46	394	22	121	104	86	128	112	98	318	335	305	51	93	192	93	73	33	25	22	6	2	5	6	9	3	0
gene-K5T46_RS02365|ydiT	22	8	36	48	34	78	54	42	43	6	22	32	10	4	1	48	3	4	3	83	2	27	14	32	26	14	14	44	53	50	7	17	26	6	12	5	6	2	1	3	0	3	0	0	1
gene-K5T46_RS02370|fadK	822	236	1328	1840	1196	1939	1148	1316	1337	118	1056	1205	218	129	148	778	11	22	96	1002	60	219	186	246	321	203	179	378	441	454	54	200	177	188	156	48	29	28	20	14	14	15	0	0	4
gene-K5T46_RS02375|ppsA	31139	10535	56120	83125	55459	99314	38802	62812	48330	13011	72085	97356	46060	36798	34567	34274	2046	2835	12619	20852	1534	17536	16739	20017	15148	12050	9883	10764	22627	19392	3607	16327	6419	15145	13587	3737	912	879	683	533	250	479	384	79	131
gene-K5T46_RS02380|ppsR	1312	306	1601	2697	1719	3430	1400	2060	1977	310	1917	2123	738	447	387	1491	65	80	304	1013	54	804	645	1026	905	746	594	1567	3103	3273	48	306	182	327	240	71	42	34	10	27	15	28	22	4	6
gene-K5T46_RS02385|aroH	2337	646	2861	4117	2546	4973	2984	3842	3730	408	2483	3314	500	283	302	2692	47	65	277	2835	129	749	779	777	882	671	597	996	2733	2024	172	735	884	377	339	143	90	64	32	37	29	21	30	7	12
gene-K5T46_RS02390|hemP	316	108	375	305	211	422	448	493	828	74	348	320	63	31	35	1108	24	32	221	1192	40	404	310	523	966	408	239	1003	1410	1715	78	349	253	311	261	68	39	31	12	59	22	39	23	2	7
gene-K5T46_RS02395|selO	3174	1401	4289	2531	1752	2939	4058	4527	6175	930	3709	4737	1264	682	780	6307	162	188	745	4806	480	1840	1562	1938	2485	1840	1650	6548	10404	9829	954	3148	2671	1083	1060	367	146	148	97	68	45	56	198	57	86
gene-K5T46_RS02400|ydiV	1982	481	2213	8296	5697	9051	3732	4040	4473	329	2210	2992	385	200	288	1401	55	65	216	1501	77	664	790	609	601	605	479	877	1338	1564	60	207	231	425	270	86	44	39	23	49	31	36	12	7	7
gene-K5T46_RS02405|nlpC	3198	754	3065	9210	6279	13818	4521	5340	7199	481	3165	3697	1119	601	713	4336	123	211	674	4122	191	2151	2093	1969	2548	2288	1920	1630	3239	3315	274	996	832	1459	943	331	158	158	79	141	56	142	21	5	8
gene-K5T46_RS02410|btuD	1504	429	2145	2829	1842	3448	1839	2335	2058	166	1122	1626	458	306	302	928	64	58	210	924	74	318	328	327	414	331	313	1616	3802	3239	242	720	1041	415	396	145	120	107	44	35	20	34	43	10	4
gene-K5T46_RS02415|btuE	1014	309	1218	1587	999	1845	1044	1176	1194	138	758	851	411	242	238	675	34	76	172	583	38	314	309	315	343	289	245	2068	4727	3595	276	671	821	365	315	129	112	111	69	39	13	27	64	14	23
gene-K5T46_RS02420|btuC	1252	396	1635	2869	2119	3408	2233	2558	2189	195	1125	1810	350	200	218	1367	67	126	461	1206	69	713	579	883	992	664	541	633	1217	1206	151	423	648	490	370	118	111	94	29	40	30	40	3	0	3
gene-K5T46_RS02425|ihfA	14856	3492	14480	36220	30328	49354	25785	26465	28466	3244	18503	27642	6468	3733	4014	49965	1647	2621	8763	33728	2693	23352	19990	31719	47740	32456	29777	55884	87896	113299	11558	39801	40402	37097	18709	7265	5434	3518	2897	5305	1420	2947	556	158	182
gene-K5T46_RS02430|pheT	23048	6969	27577	30173	20238	29099	26689	31708	28120	4661	22305	27970	5221	4014	3869	22256	1126	1557	4696	20768	1843	11053	10263	10036	11435	9446	10653	21368	25353	26248	7393	21973	22120	13395	11541	4669	3226	2648	1825	2811	835	1667	283	84	83
gene-K5T46_RS02435|pheS	9600	2663	12097	11690	7287	13235	11076	14602	11767	1534	9336	12053	1246	964	772	4546	225	265	1041	4184	246	2043	1945	1986	3671	2839	3101	439	986	866	434	1287	1793	2030	1705	564	305	321	138	157	142	203	2	4	5
gene-K5T46_RS02440|pheM	88	22	78	53	49	51	110	93	147	3	25	49	5	4	4	24	2	2	6	45	2	6	4	11	24	11	8	72	83	106	1	6	7	14	9	7	1	0	0	3	1	2	2	1	1
gene-K5T46_RS02445|rplT	41736	9488	42008	91096	67354	119966	78070	81584	92314	7085	45789	59726	3482	2521	3030	150373	1778	2584	10561	112827	7021	34797	37610	40812	55931	40499	36909	1646	2934	3063	1855	6276	8890	6216	4486	1786	2288	1574	838	455	250	513	41	13	19
gene-K5T46_RS02450|rpmI	136371	29404	138003	293556	207499	386132	216017	256332	318621	22950	171499	186116	10816	8437	9089	404571	4591	7089	28159	341441	20522	99697	108272	102745	147529	110220	103259	3465	7258	5704	6037	21660	28732	17102	14332	5690	6881	5609	2661	1511	803	1613	76	11	31
gene-K5T46_RS02455|infC	176794	50597	172337	314524	251167	370652	225193	271095	312592	40641	197012	217477	33202	24946	26299	430833	12420	19009	65392	370480	34427	156538	155589	161151	194705	159953	137494	98847	176119	180107	24752	76583	71078	62705	50177	20337	14691	13889	7933	8653	4112	7142	2829	893	1147
gene-K5T46_RS02460|thrS	96578	30705	109970	122147	82940	129483	91906	117767	120120	17219	88816	91848	30232	21396	21590	101450	4018	5375	17922	98076	7045	44908	42635	40710	48419	40274	37645	34903	58884	55669	22451	61986	62176	39428	34371	12389	9561	12470	5950	4864	2776	4531	1173	462	665
gene-K5T46_RS02465|espL1	488	91	365	406	241	331	471	425	589	30	206	207	10	9	17	486	6	14	53	723	53	142	77	78	143	158	158	455	533	494	11	39	28	59	30	12	19	9	7	12	9	10	7	5	2
gene-K5T46_RS02470	121	55	121	293	214	271	251	191	242	27	121	164	27	11	20	134	6	17	50	152	11	61	39	66	79	65	51	134	119	100	15	30	24	51	26	6	16	9	5	7	8	9	2	2	0
gene-K5T46_RS02475|ydiY	2607	618	2598	6166	4124	7288	3014	3495	4271	462	2803	4355	215	124	114	1462	38	47	141	2409	90	498	384	391	528	597	452	280	493	449	92	239	329	351	160	79	111	53	47	31	24	51	5	0	0
gene-K5T46_RS02480|pfkB	1958	386	2625	5446	3251	8484	1871	2505	2235	252	1780	2559	2185	1066	1278	4843	210	285	1174	3150	198	2159	2455	2796	3458	2701	2923	32885	51093	73922	879	3841	3038	2303	1533	488	323	247	158	143	79	130	370	76	88
gene-K5T46_RS02485|ghoS	1132	334	1045	1730	1228	1443	732	750	863	181	759	803	1028	546	700	1416	69	131	267	1222	164	606	609	427	430	470	473	5281	6610	5544	1340	3465	2190	1395	1120	471	301	383	219	176	30	76	456	149	208
gene-K5T46_RS02490|yniA	3948	616	5123	23196	17491	42393	3689	5100	3976	315	2226	3265	8829	4912	5612	4952	660	1000	4337	3575	203	7643	10408	8022	5201	9209	13952	13258	24701	26708	763	3566	2047	3327	2028	635	247	245	155	146	78	99	258	59	98
gene-K5T46_RS02495|yniB	4655	1475	4225	9077	6803	11251	6315	7593	9633	1072	5010	5440	1494	979	1230	4715	304	422	1333	4604	291	2635	2230	2944	3775	2826	2325	25376	40295	47987	606	2042	1643	2504	1784	794	361	432	217	298	159	199	509	151	208
gene-K5T46_RS02500|hxpB	1725	512	1851	4597	3091	5818	2831	3541	4953	251	2125	2838	340	169	182	2569	82	86	431	2677	113	1146	967	1125	1678	1141	801	725	2289	1997	182	833	757	1093	770	222	129	121	61	99	43	74	19	3	0
gene-K5T46_RS02505|ydjM	425	99	506	372	212	474	471	441	424	44	250	227	40	32	30	500	22	33	60	600	34	188	153	212	233	270	233	263	355	392	19	82	68	106	67	23	13	13	0	17	12	20	2	0	3
gene-K5T46_RS02510|tcyP	1147	351	5381	4627	3217	7403	1223	1365	1634	130	1512	1596	317	147	182	18718	270	378	1378	29125	1078	6831	6274	7313	21157	8784	7445	664	1114	1327	781	2203	3922	3447	4836	767	670	491	267	591	368	977	15	5	13
gene-K5T46_RS02515	48	20	266	91	57	109	42	64	56	3	48	46	5	0	7	250	5	14	59	324	8	63	51	61	143	69	62	207	343	345	0	17	31	34	33	9	10	4	0	5	0	12	2	0	5
gene-K5T46_RS02520|cedA	408	185	379	961	978	995	800	720	906	122	610	704	49	20	29	348	12	14	77	434	24	89	78	104	187	113	67	276	223	281	26	69	110	148	75	41	25	26	11	21	7	21	4	3	0
gene-K5T46_RS02525|katE	608	150	593	799	610	1114	531	654	726	61	326	412	195	123	113	1217	26	38	177	821	42	308	254	287	361	319	199	34861	68599	68294	694	2426	1928	867	557	140	135	85	75	61	8	36	701	139	249
gene-K5T46_RS02530|chbG	527	175	619	1061	627	1184	679	854	854	94	482	603	168	124	123	962	30	59	239	867	55	406	381	437	639	452	368	469	625	630	109	410	410	401	282	123	69	61	45	61	59	60	15	0	7
gene-K5T46_RS02535|celF	608	158	617	737	472	780	658	805	747	68	350	477	146	120	94	711	48	44	182	750	39	433	349	344	446	313	321	450	423	479	100	315	355	392	300	137	52	82	30	46	41	76	2	2	0
gene-K5T46_RS02540|chbR	456	115	386	773	668	1098	741	553	801	49	356	529	203	113	110	601	16	32	136	524	26	242	202	375	374	256	189	291	691	572	32	75	113	309	169	82	20	20	14	40	9	37	2	2	3
gene-K5T46_RS02545|chbA	718	231	717	948	829	1187	786	720	1123	99	550	551	167	126	174	1005	43	83	305	764	71	462	316	385	459	341	296	423	567	445	52	140	159	336	277	102	40	41	21	56	32	79	7	0	8
gene-K5T46_RS02550|chbC	644	264	924	1059	957	1163	1098	1000	955	87	476	830	336	322	291	3158	132	128	410	948	135	454	504	1060	2307	1418	928	425	391	431	164	336	206	661	408	246	102	47	71	137	65	80	10	0	3
gene-K5T46_RS02555|chbB	1362	372	1506	2734	2084	3453	2753	2671	3186	206	1197	1892	321	186	216	1833	42	60	279	1033	68	459	427	699	1648	982	721	463	1089	1091	116	496	302	965	524	195	84	52	41	112	30	65	9	3	8
gene-K5T46_RS02560|osmE	1823	293	1471	3185	2108	5104	1912	2414	3708	169	1255	1467	340	176	231	1767	83	128	427	1455	68	876	846	832	1980	1374	1006	3905	7754	9422	179	876	442	1443	851	272	118	84	46	131	26	65	45	13	12
gene-K5T46_RS02565|nadE	3259	1078	3173	4525	2898	5530	2971	3882	5072	595	3024	3641	904	614	520	6566	274	361	1237	5511	395	2358	2071	2540	5168	3024	2227	1752	5106	4148	1176	3593	3227	3289	2606	782	540	613	341	462	205	404	104	20	31
gene-K5T46_RS02570|cho	3191	918	4215	4017	2628	5227	3226	3853	3828	290	1738	2160	776	544	780	8513	272	361	1288	9138	513	4907	4224	4604	5145	3453	2528	2177	3634	3855	254	975	1298	2654	2282	683	261	205	103	201	158	240	16	4	3
gene-K5T46_RS02575|ves	1326	336	2034	1105	640	1401	1070	1203	1189	57	422	583	189	122	118	2900	20	28	147	3259	71	428	389	370	327	277	290	240	508	502	61	246	422	217	163	40	42	32	13	14	6	22	2	4	2
gene-K5T46_RS02580|spy	2270	388	2696	2570	1769	2563	1984	1683	2276	205	1410	1237	440	214	280	4503	358	663	2080	2792	204	2923	1566	2645	2081	1672	1557	10257	14655	15657	535	2812	1695	2879	1823	668	360	364	160	324	99	214	222	56	81
gene-K5T46_RS02585|astE	366	108	535	392	278	417	366	437	386	31	189	237	566	219	225	990	40	77	256	767	38	192	153	202	232	203	125	51816	54514	80031	421	2077	573	637	340	114	39	44	23	12	10	10	866	221	295
gene-K5T46_RS02590|astB	275	94	444	424	330	548	381	395	338	42	198	320	866	314	358	1283	81	142	440	544	35	256	241	445	271	226	184	87122	86833	135181	843	3087	937	1462	722	224	69	47	63	32	13	18	1275	280	437
gene-K5T46_RS02595|astD	179	69	298	284	208	336	198	279	216	35	160	240	794	330	351	1204	95	151	517	414	30	304	267	546	344	220	184	89096	89247	131361	719	2930	957	1677	892	259	62	62	55	32	14	23	1173	299	464
gene-K5T46_RS02600|astA	281	94	469	274	178	317	300	383	329	27	124	215	1001	390	364	1272	117	138	651	561	44	261	304	468	309	271	219	98346	103882	156254	1047	5500	1611	2591	1436	362	122	97	79	71	19	45	1156	231	366
gene-K5T46_RS02605|astC	292	118	479	419	265	479	357	479	454	57	180	333	1206	415	395	3448	366	610	2155	1201	104	719	712	1395	1264	970	657	165827	180188	280127	1937	9028	2976	5384	2995	993	283	281	228	194	95	176	2432	628	761
gene-K5T46_RS02610|xthA	1886	523	2483	4183	2847	4874	3169	3376	3774	448	2576	3250	488	252	210	2655	87	144	531	2363	130	1093	960	1204	2184	1504	1065	691	2197	1576	202	613	779	991	699	206	151	170	95	127	49	145	35	8	13
gene-K5T46_RS02615|ydjX	617	220	711	1076	747	1146	624	662	800	109	676	698	218	136	152	592	46	46	140	652	53	359	351	291	332	351	324	312	463	317	79	149	242	175	130	70	63	65	18	55	37	30	4	1	7
gene-K5T46_RS02620|ydjY	245	53	256	322	243	402	349	340	464	28	206	229	62	31	34	292	21	23	91	247	19	173	135	192	186	179	137	392	497	585	36	52	87	66	45	15	19	14	7	12	9	7	10	2	4
gene-K5T46_RS02625|ydjZ	171	52	196	344	305	458	274	303	318	22	151	242	58	23	28	265	13	24	51	253	13	120	104	130	193	112	84	378	837	822	31	110	88	115	51	22	16	10	9	10	8	11	8	0	3
gene-K5T46_RS02630|ynjA	137	73	215	437	239	459	252	373	388	30	130	203	67	24	34	421	13	13	64	316	18	122	130	194	243	134	97	293	738	587	49	150	148	142	108	34	26	14	9	19	6	16	12	3	6
gene-K5T46_RS02635|ynjB	689	224	1118	1324	780	1773	920	1123	1351	59	603	611	145	80	77	1332	24	32	158	1084	64	387	336	433	484	339	307	813	2023	1892	161	760	601	372	280	81	69	41	41	19	17	24	23	5	5
gene-K5T46_RS02640|ynjC	350	145	583	579	418	656	455	521	584	67	282	313	73	66	44	488	16	24	65	427	35	115	100	148	193	106	98	252	457	429	57	170	190	119	87	28	18	11	8	9	2	12	2	3	1
gene-K5T46_RS02645|ynjD	461	84	493	878	703	1332	557	711	895	76	376	585	84	48	42	788	31	34	125	525	34	253	239	364	481	272	240	140	322	367	23	132	127	152	113	42	24	14	11	14	13	21	2	0	0
gene-K5T46_RS02650|ynjE	762	179	1007	1716	1160	2321	1220	1372	1476	102	740	1056	267	144	153	1202	52	63	264	932	49	434	399	568	645	448	317	1684	3350	3345	107	391	260	204	196	59	45	41	17	27	9	48	41	8	14
gene-K5T46_RS02655|ynjF	504	170	703	1072	903	1361	756	868	800	99	589	765	180	115	158	682	40	76	148	567	42	284	200	313	376	286	198	387	728	754	59	189	189	186	125	56	43	30	16	19	15	26	4	2	5
gene-K5T46_RS02660|nudG	558	243	635	1270	916	1374	955	1092	1135	151	540	808	113	86	55	917	54	104	257	997	66	431	331	385	561	378	285	245	600	582	69	165	226	248	192	126	52	37	30	39	33	43	11	0	2
gene-K5T46_RS02665|ynjH	236	78	299	676	504	933	617	595	611	64	258	393	72	31	49	642	28	45	175	593	23	251	239	286	355	250	232	380	807	820	23	115	144	195	134	51	20	14	7	16	20	24	18	3	7
gene-K5T46_RS02670|gdhA	6482	2238	8145	8823	6145	11508	10456	12999	11905	662	3227	5460	2271	1476	1312	10184	298	356	1481	8140	472	3709	3755	4260	6438	4411	3744	1053	2339	1891	630	1695	2578	2829	2324	778	603	410	214	184	176	275	26	8	11
gene-K5T46_RS02675|ynjI	1375	430	1161	1713	1354	2028	2165	2067	2577	182	835	1051	160	122	99	1116	58	72	187	1503	86	415	270	394	551	432	385	854	860	821	57	103	164	229	141	77	59	15	23	39	33	36	22	3	11
gene-K5T46_RS02680|topB	6914	2283	9059	10681	6285	11974	8357	11514	10384	937	4993	6625	2942	1807	1679	5183	232	281	978	3324	322	1739	1604	1744	2177	1342	1577	991	2035	1870	864	2704	3158	1463	1220	465	320	306	183	89	77	125	52	17	24
gene-K5T46_RS02685|selD	3462	1491	5076	7432	5251	9196	5154	6867	5350	586	3229	4605	2267	1468	1409	6564	423	477	1802	4183	348	3137	3404	4027	4219	3184	3422	1779	3535	3334	717	1940	2402	2694	1931	619	369	313	235	210	136	217	125	22	35
gene-K5T46_RS02690|ydjA	2202	729	3009	4389	3335	4915	3710	4534	3907	361	1951	2360	1355	886	914	7013	618	817	2655	4236	390	3928	3558	5348	6684	5053	4580	583	1251	1268	581	1357	2334	2800	1955	829	474	373	276	484	309	507	40	11	13
gene-K5T46_RS02695|sppA	3249	828	3937	6037	4176	8307	4377	5066	5012	390	2738	3528	861	464	413	3614	170	217	769	3260	165	1829	1628	2066	2571	1930	1488	1281	3127	2999	276	1017	1023	1371	986	311	218	178	111	105	73	133	38	8	17
gene-K5T46_RS02700|ansA	2311	608	3065	4523	2672	5580	3423	4202	4664	355	2384	3248	363	179	146	2140	52	65	280	2206	100	778	712	841	1053	875	691	575	1430	1263	163	616	729	645	502	125	73	67	41	44	25	43	7	3	4
gene-K5T46_RS02705|pncA	3817	1197	3956	5849	4915	6887	3668	4999	5702	892	3564	4515	1053	516	578	2518	183	325	863	2236	222	1375	1208	1169	1125	1236	1056	1203	1843	1532	273	966	808	842	797	279	185	134	91	136	78	135	36	12	20
gene-K5T46_RS02710|ydjE	548	181	605	697	535	836	743	693	860	65	403	431	58	26	33	599	11	14	65	687	28	163	102	117	183	159	135	441	424	476	24	94	93	64	81	24	33	32	4	17	17	21	16	10	5
gene-K5T46_RS02715|ydjF	1498	368	1293	3581	2461	4612	1768	1627	2477	247	1711	1936	476	316	461	2133	76	156	384	3163	138	1115	945	1131	1127	1167	1187	4369	6248	6031	80	262	324	392	274	93	84	61	28	55	55	57	43	11	34
gene-K5T46_RS02720|ydjG	168	48	178	272	253	321	271	262	357	28	141	162	32	27	12	326	12	16	62	302	8	127	104	94	141	139	119	69	98	96	11	65	27	108	101	38	16	10	9	21	10	13	2	0	0
gene-K5T46_RS02725|ydjH	83	32	77	77	52	89	68	86	76	12	35	42	20	14	6	115	6	3	18	151	9	41	30	46	56	34	24	87	71	54	7	4	16	24	17	7	8	5	6	2	3	12	3	0	0
gene-K5T46_RS02730|ydjI	36	5	42	29	27	37	45	45	25	7	16	27	11	9	8	59	3	0	18	64	5	18	12	12	38	29	20	80	25	59	3	3	9	8	2	2	3	2	1	3	0	2	0	0	2
gene-K5T46_RS02735|ydjJ	121	28	128	131	104	131	136	152	150	6	59	75	24	19	15	153	6	5	27	216	10	71	36	30	97	44	53	151	80	112	8	12	27	37	17	9	2	5	0	4	4	14	0	2	0
gene-K5T46_RS02740|ydjK	102	24	116	108	70	121	106	89	124	6	46	74	16	22	11	150	3	4	25	197	15	64	38	62	82	60	41	178	117	147	10	19	33	26	11	4	4	11	6	11	7	10	0	0	0
gene-K5T46_RS02745|ydjL	288	66	334	506	319	651	324	386	399	33	237	286	68	49	43	540	11	31	92	437	27	233	163	246	265	242	171	206	320	248	33	85	114	72	42	16	20	22	6	13	7	11	0	4	3
gene-K5T46_RS02750|yeaC	2780	794	3776	4806	3865	5694	3712	5415	5707	424	3340	3656	3476	1524	1418	3532	248	281	1110	2436	129	2469	2380	2760	3233	2820	2991	372	627	596	932	3300	2801	3443	2410	683	370	345	177	234	130	256	39	3	16
gene-K5T46_RS02755|msrB	4044	1594	4778	6833	5731	8481	4980	7363	8571	1111	4202	5027	5614	2374	2504	5871	432	630	1860	3883	377	3599	3210	4361	6556	5742	5571	982	1754	1602	1152	2965	2600	3296	2307	897	373	471	238	299	276	329	96	47	63
gene-K5T46_RS02760|gapA	13079	3531	14246	41369	23235	59671	15657	22740	33038	9042	49116	74226	9718	5439	6131	7561	279	377	1691	6423	419	3813	4099	3948	8995	7724	7998	30674	44745	57028	2294	10168	8424	5492	4337	1194	746	840	583	440	143	331	614	107	211
gene-K5T46_RS02765|yeaD	1496	477	1992	2161	1328	2939	1695	2032	2357	359	1816	2660	305	208	207	1231	35	52	200	1364	90	471	388	392	438	365	440	850	1850	1706	137	382	508	211	158	43	58	45	23	20	14	14	36	7	13
gene-K5T46_RS02770|yeaE	3007	856	3735	3940	2713	4111	4448	4770	5103	344	2577	2970	353	245	213	4080	128	139	675	3628	169	1556	1483	1524	1497	1346	1400	733	1795	1624	344	1102	1335	1032	866	307	219	166	101	60	51	76	30	6	8
gene-K5T46_RS02775|mipA	10305	2567	11317	20059	13920	22254	13979	17107	20470	2234	13434	16974	1184	830	663	10549	304	424	1707	9622	486	4006	3284	4787	7490	5034	3934	1374	4025	3368	764	2885	3391	2346	1976	759	744	647	254	272	155	323	53	21	28
gene-K5T46_RS02780|yeaG	885	248	975	1417	1008	1842	971	1265	1286	118	578	778	330	216	281	1840	46	76	253	1346	98	418	455	407	665	451	406	12254	22535	24625	1250	3902	2900	890	624	268	258	216	109	73	33	62	239	68	74
gene-K5T46_RS02785|yeaH	224	84	318	271	144	224	269	269	285	14	95	131	56	28	34	295	8	16	36	358	23	103	97	70	130	119	71	1008	1096	1451	115	396	296	129	82	24	22	28	4	6	3	8	6	3	11
gene-K5T46_RS02790|cdgI	490	133	341	551	377	514	500	364	497	66	234	254	71	31	41	532	21	18	70	653	53	237	163	149	240	164	182	353	254	390	59	73	128	89	75	45	42	43	39	40	26	37	5	2	10
gene-K5T46_RS02795|dgcJ	5197	1312	5137	4416	2933	4600	5378	4884	6241	399	2902	3210	256	142	174	4911	63	76	253	5670	236	1180	885	983	1540	1001	823	1370	2625	2416	93	540	543	546	414	134	92	62	52	67	35	77	26	3	16
gene-K5T46_RS02800|yeaK	2691	759	3349	5688	4375	7263	3319	4160	4567	458	2329	3422	456	318	269	3495	190	287	900	2969	209	1342	1193	1632	2137	1722	1272	810	1367	1279	112	569	629	1014	762	302	142	89	54	195	79	108	10	5	12
gene-K5T46_RS02805	1315	323	1554	2797	2096	3467	1776	2319	2641	154	941	1498	211	159	106	1975	51	56	233	1733	71	552	617	584	913	549	510	229	643	493	95	382	468	509	363	99	81	55	22	41	12	43	0	0	0
gene-K5T46_RS02810|yeaL	1432	385	1838	2771	1702	3399	2057	2166	2477	180	1020	1337	346	176	236	2004	66	89	388	1905	95	1108	762	1196	1258	911	589	479	993	1073	134	370	576	386	282	106	60	59	29	29	39	44	7	4	3
gene-K5T46_RS02815|nimR	1787	391	2454	1764	1102	2098	1535	1926	1857	114	884	868	130	77	111	1858	37	62	209	2115	78	672	455	546	520	452	391	416	948	831	89	301	492	224	148	43	69	50	19	23	24	46	8	0	4
gene-K5T46_RS02820|nimT	1323	327	1627	1845	1141	2081	1507	1690	1562	128	578	912	142	89	62	1687	30	40	188	1886	97	698	463	477	581	421	426	294	591	516	162	378	669	258	202	78	102	87	40	24	31	31	6	0	0
gene-K5T46_RS02825|yeaO	1163	306	1389	4073	2849	6932	1803	2335	2779	182	1386	1826	446	246	228	2949	124	194	911	2320	96	1707	1558	2385	3197	2293	1746	1702	3641	4140	159	829	598	1153	688	216	144	78	69	184	41	118	15	7	2
gene-K5T46_RS02830|yoaF	1941	696	2381	5534	4079	6570	3657	4928	4743	378	1881	3034	810	502	498	6090	334	517	1635	4803	350	2730	2358	2863	4195	3351	2868	921	1538	1277	326	1162	1313	2535	1710	764	443	236	180	575	337	463	16	8	5
gene-K5T46_RS02835|dgcP	6171	1386	6702	23285	16733	30548	8121	10197	12787	1340	10090	12358	2528	1472	1751	7292	119	221	675	7418	352	2404	2499	2274	2658	2180	2016	2159	4234	3837	399	1614	1536	1448	1101	443	183	148	93	108	47	98	51	17	25
gene-K5T46_RS02840|yoaK	541	205	893	3885	3663	2975	1847	1206	1052	188	1315	3429	448	286	271	2015	50	49	139	1794	128	471	552	604	442	473	413	216	353	247	279	683	731	679	304	176	76	24	65	80	27	60	9	4	7
gene-K5T46_RS02845|yoaJ	222	82	295	792	784	630	377	319	352	66	349	609	108	83	80	526	20	19	63	537	57	156	162	145	187	202	142	186	459	389	83	162	170	121	81	50	31	14	28	31	12	20	6	3	3
gene-K5T46_RS02850|yeaQ	1487	315	1403	3335	2339	4099	1320	1499	2290	196	1494	1603	243	124	172	2190	39	71	226	2151	90	543	496	470	654	520	470	4962	9654	8295	567	1927	1692	1019	608	303	308	180	145	108	50	67	133	20	28
gene-K5T46_RS02855|yoaG	96	18	100	73	43	106	76	67	65	6	27	37	9	6	5	144	4	4	11	154	9	34	33	51	27	27	14	40	60	46	4	26	32	21	8	4	3	1	1	2	0	2	0	0	0
gene-K5T46_RS02860|yeaR	253	65	287	141	70	161	166	135	137	1	47	65	37	14	29	363	9	4	31	458	3	76	50	76	46	41	54	50	78	81	18	49	65	33	23	0	9	3	3	8	0	0	1	3	0
gene-K5T46_RS02865|dgcT	1238	326	1096	2177	1575	2312	1959	2179	2949	109	722	778	100	55	69	923	47	95	238	1151	48	488	369	462	529	455	272	921	814	879	39	82	101	174	113	53	48	35	16	47	23	46	17	0	4
gene-K5T46_RS02870|pgaA	771	209	824	1295	947	1571	1309	1248	1462	86	539	512	76	42	53	1238	64	110	267	1546	69	740	444	927	865	490	265	710	585	705	22	113	88	252	135	94	35	38	9	24	23	16	4	5	7
gene-K5T46_RS02875|pgaB	430	128	359	554	469	627	606	538	756	31	246	274	26	21	30	597	21	42	112	774	40	236	148	202	382	259	236	515	343	359	10	64	55	128	42	27	35	19	5	14	16	22	1	0	0
gene-K5T46_RS02880|pgaC	201	74	182	246	136	227	302	234	293	19	95	78	15	10	10	427	10	12	61	574	19	125	96	93	220	117	132	171	122	178	16	56	58	79	41	24	17	10	8	16	5	13	0	3	3
gene-K5T46_RS02885|pgaD	1027	219	1041	3011	2120	3571	2424	2221	2975	166	1158	1585	95	64	66	2022	84	122	425	2258	74	1098	927	1410	2013	1440	919	2018	2336	2551	58	288	284	864	480	156	72	67	17	119	47	87	3	3	2
gene-K5T46_RS02890|phoH	574	160	629	663	527	832	559	621	735	69	276	335	567	197	225	4494	314	510	1865	2068	229	1031	891	1254	1381	1412	1503	1214	1340	1910	651	1591	1746	2103	1243	486	381	415	427	321	104	156	67	12	22
gene-K5T46_RS02895|efeB	1333	552	1632	978	874	1433	1690	1842	2393	155	641	818	580	305	295	3494	52	83	232	3251	192	640	506	720	824	526	544	259	666	479	459	1405	1662	467	365	159	175	140	42	27	18	33	8	5	3
gene-K5T46_RS02900|efeO	1560	685	1936	1260	1083	1880	2337	2742	3168	255	1046	1334	946	505	443	8161	89	102	495	6854	562	1630	1369	1903	2317	1479	1159	628	1521	1233	1078	3667	3692	887	870	353	466	364	176	105	79	89	46	7	13
gene-K5T46_RS02905	948	438	1082	867	651	894	1906	1915	2333	132	466	606	382	202	204	4005	107	87	311	3933	298	969	650	1118	1834	1041	695	668	1276	1004	641	1640	1842	804	645	242	370	299	150	94	100	139	49	9	22
gene-K5T46_RS02910|putP	853	433	1271	1191	799	1264	2036	2195	1695	137	701	1135	445	253	245	2749	307	427	1366	2387	192	1111	963	1784	1749	1079	756	393	770	637	582	1500	1126	1911	1253	458	264	236	128	112	121	199	29	2	12
gene-K5T46_RS02915	38	21	36	28	24	40	35	45	97	2	21	21	5	1	2	37	2	6	13	48	1	29	26	19	22	26	26	8	19	10	4	13	12	32	20	8	9	6	3	7	3	8	0	0	0
gene-K5T46_RS02920|putA	3117	1224	4562	4227	3130	6047	5099	7631	6722	488	2691	3474	2885	1632	1653	13590	899	1405	5725	6117	446	5563	5632	10219	8336	5532	3559	864	1796	1768	3120	8895	5728	10857	6892	1924	622	456	381	344	195	358	192	44	86
gene-K5T46_RS02925|rutR	1408	542	1524	3689	2711	4157	2680	2952	3795	394	2149	2816	513	303	322	2026	176	342	981	1739	133	1249	902	1353	1735	1236	960	1926	3821	3555	247	791	622	986	740	240	155	154	72	134	86	167	61	19	20
gene-K5T46_RS02930|rutA	105	23	131	86	60	74	70	77	103	8	39	37	22	16	13	215	0	11	30	139	27	69	67	63	50	58	53	79	150	70	21	51	44	65	43	18	4	5	6	3	4	6	0	0	0
gene-K5T46_RS02935|rutB	110	35	147	89	76	121	104	120	67	7	41	63	11	6	15	134	3	4	17	133	8	21	25	45	49	23	34	77	98	80	13	20	48	19	16	7	0	0	5	2	2	3	0	0	1
gene-K5T46_RS02940|rutC	137	30	157	102	66	183	89	142	98	4	40	55	18	7	17	204	2	4	20	110	9	77	37	67	71	44	28	70	149	117	14	53	62	29	15	13	10	11	2	4	0	8	0	0	3
gene-K5T46_RS02945|rutD	296	80	430	567	358	625	452	460	408	36	273	299	46	26	33	460	6	17	99	319	19	145	118	161	160	123	101	172	341	350	39	111	139	118	98	33	21	22	16	9	2	6	4	0	0
gene-K5T46_RS02950|rutE	345	88	401	744	559	894	471	683	649	44	378	515	85	55	59	362	28	40	164	294	17	164	127	202	197	144	147	239	435	333	43	147	135	198	155	53	23	26	17	7	13	8	0	0	4
gene-K5T46_RS02955|rutF	65	22	87	123	57	146	56	89	61	2	50	58	24	8	7	74	2	4	36	70	12	36	65	49	36	45	30	117	227	167	8	37	21	22	26	7	8	3	4	3	4	3	2	0	0
gene-K5T46_RS02960|rutG	408	82	440	822	514	1053	409	550	547	49	311	392	134	90	70	575	33	25	116	395	25	221	252	254	284	289	217	1051	2176	2230	42	191	200	170	136	36	21	27	2	13	23	17	11	7	11
gene-K5T46_RS02965|ymdF	690	323	681	1706	1201	2064	779	954	1042	323	816	2173	316	233	295	5788	178	318	710	3195	374	1442	1180	1587	1572	1317	1146	3602957	5079497	6539257	2024	10996	3311	1776	987	356	597	478	220	278	74	131	20383	4893	6515
gene-K5T46_RS02970|wrbA	405	116	511	1414	1016	2056	552	656	622	92	501	738	242	155	168	1621	44	81	270	1085	73	427	377	511	732	570	496	103018	188276	241763	631	3060	2286	1717	922	333	200	148	153	111	6	62	784	132	215
gene-K5T46_RS02975|yccJ	310	125	377	1390	1061	1430	372	494	488	124	505	825	283	197	171	1322	52	78	213	900	117	411	404	432	457	357	359	61498	73086	81246	704	2136	1327	820	592	264	178	118	137	103	21	51	871	271	359
gene-K5T46_RS02980|agp	1251	239	1862	10902	8012	17965	948	1314	1192	207	1268	1755	11542	6979	8197	2157	260	409	1716	1611	117	2462	2813	2812	2057	3026	2865	9292	16104	19586	307	1511	546	919	522	198	68	47	37	48	27	33	208	71	103
gene-K5T46_RS02985|yccE	79	19	56	162	96	155	99	101	124	10	73	99	15	17	18	32	1	0	5	52	0	14	11	15	24	24	17	104	81	113	3	19	9	12	7	0	0	0	2	0	0	2	0	0	0
gene-K5T46_RS02990|cbpA	1476	352	1916	3628	2325	4663	2213	2793	2391	177	961	1485	1009	468	495	2297	92	153	463	1886	76	1489	1399	1502	1399	1349	1421	6387	10223	12277	449	1647	1596	1349	824	242	231	166	104	78	51	75	114	30	54
gene-K5T46_RS02995|cbpM	216	83	398	412	308	550	292	413	296	29	175	216	176	100	68	235	17	19	78	257	13	132	138	124	126	90	103	570	848	818	82	242	260	205	152	40	23	31	18	17	7	17	16	5	7
gene-K5T46_RS03000|torD	476	111	686	847	546	1009	563	677	609	39	323	432	97	77	83	956	38	44	127	652	23	270	296	308	370	215	126	257	641	564	49	171	181	212	154	52	33	33	16	30	10	22	6	0	4
gene-K5T46_RS03005|torA	608	173	890	830	596	1146	701	785	695	59	347	443	119	84	113	1000	42	58	240	858	57	367	389	407	408	342	261	535	894	840	86	286	276	257	197	67	46	75	14	16	30	30	11	3	2
gene-K5T46_RS03010|torC	164	44	230	271	193	406	257	272	276	20	105	160	29	33	20	428	14	20	60	365	22	171	110	144	240	136	102	132	176	183	24	53	65	52	46	17	13	11	4	8	4	2	0	2	2
gene-K5T46_RS03015|torR	575	129	727	1254	763	1677	716	685	681	81	436	525	120	69	89	923	32	34	132	839	48	479	378	478	470	311	319	257	549	471	53	145	171	100	90	46	32	33	10	4	6	6	7	0	0
gene-K5T46_RS03020|torT	910	221	1222	1620	1099	1873	839	1564	770	70	456	562	431	245	333	629	48	46	189	670	38	271	299	335	358	309	270	271	450	397	56	156	192	214	225	57	53	81	37	33	24	45	8	5	3
gene-K5T46_RS03025|torS	1693	487	2410	3387	2254	4285	2344	2927	2320	162	1002	1402	468	293	300	2271	98	91	336	1988	120	825	674	836	893	677	566	385	767	721	97	346	460	523	325	154	92	87	40	37	47	53	2	0	4
gene-K5T46_RS03030|yccM	2240	695	2580	3707	2350	4538	4345	4284	5277	353	1581	1745	101	62	99	2583	51	63	280	2912	155	731	488	649	961	737	780	251	431	400	46	208	412	262	221	72	70	76	27	28	31	37	7	0	2
gene-K5T46_RS03035|gnsA	3567	1077	2460	6751	6519	8813	7581	5602	8045	1081	4487	5066	636	386	354	1476	73	107	302	2038	137	885	802	800	1422	1358	1154	156	206	167	238	484	732	554	333	157	179	131	69	208	137	157	0	0	2
gene-K5T46_RS03040|ymcE	1745	525	1410	2307	2052	2044	4260	3422	3850	474	1795	1715	162	108	102	1649	49	106	383	2031	115	705	636	477	1350	917	768	67	101	93	84	124	277	124	111	75	73	58	24	72	51	54	2	0	3
gene-K5T46_RS03045|ymcF	11286	1622	9665	9184	7320	11529	40890	37631	29056	750	5070	4175	88	65	92	49160	1364	2253	12964	48239	2003	18174	14813	15177	42208	22892	17710	205	271	397	131	530	873	1134	894	320	383	200	51	109	173	209	7	0	4
gene-K5T46_RS03050|cspG	72845	11862	58640	61155	52998	71916	272288	220039	186447	6035	37319	31587	621	476	610	174605	6214	9467	50890	198433	8787	68557	64124	60347	151641	91776	80353	3187	3481	3636	854	3008	5898	5834	4591	2011	2141	1271	315	548	1151	1261	19	7	19
gene-K5T46_RS03055|cspH	347	125	265	608	407	383	2152	1016	1898	112	621	540	3	7	14	233	2	3	21	201	19	43	37	60	102	64	73	112	143	131	0	8	17	12	14	9	4	2	0	4	3	3	2	0	2
gene-K5T46_RS03060|gfcA	290	51	232	740	470	1044	362	416	400	29	236	219	57	40	45	622	22	53	160	417	20	189	140	287	394	266	157	847	1433	1602	17	126	73	101	95	16	12	21	6	13	7	10	30	5	22
gene-K5T46_RS03065|gfcB	95	20	105	97	66	102	66	42	40	2	26	35	3	5	2	93	3	3	14	116	10	17	19	16	32	14	31	23	30	26	5	0	7	10	4	3	0	2	0	0	0	3	0	0	0
gene-K5T46_RS03070|gfcC	150	27	213	91	75	137	158	153	143	8	23	36	14	10	3	177	6	3	12	191	11	51	29	50	49	28	37	35	57	59	5	20	22	15	8	4	2	9	0	2	3	7	0	0	0
gene-K5T46_RS03075|gfcD	870	237	1150	1137	712	1496	1655	1914	1714	103	399	495	101	58	51	1128	48	53	232	1254	62	545	330	451	622	463	442	317	497	445	38	139	263	220	198	54	42	53	15	14	31	21	5	0	0
gene-K5T46_RS03080|gfcE	228	39	226	250	168	376	273	250	249	13	101	164	41	24	22	281	6	8	33	261	9	99	68	123	145	110	82	105	254	289	16	65	76	48	36	4	12	7	3	8	9	2	2	0	2
gene-K5T46_RS03085|etp	131	23	149	225	168	399	181	268	267	11	84	82	19	9	14	279	5	13	52	255	5	107	71	176	138	109	81	186	284	319	13	36	39	13	24	14	6	4	1	4	1	1	0	0	0
gene-K5T46_RS03090|etk	1286	339	1649	3214	2298	4744	1876	2012	2349	209	1138	1682	427	333	337	3053	113	110	431	2159	135	1099	961	1192	1966	1216	1017	895	1874	2032	200	584	659	517	424	133	70	77	57	63	40	70	19	4	2
gene-K5T46_RS03095|appA	420	129	576	732	545	1014	556	601	621	42	282	422	241	159	152	578	28	39	126	512	43	213	220	244	328	257	190	747	1514	1651	86	317	329	260	189	74	39	40	28	19	17	22	24	12	12
gene-K5T46_RS03100|cbdX	83	19	61	105	87	136	63	86	101	12	45	85	27	14	17	115	3	14	16	64	4	38	45	38	65	49	24	78	190	171	10	35	26	40	33	14	3	10	2	3	2	3	3	0	0
gene-K5T46_RS03105|appB	238	104	295	435	262	515	306	340	469	35	167	209	108	57	53	454	18	39	96	436	23	178	180	234	228	151	109	660	983	991	40	150	140	103	73	28	38	20	6	8	5	9	3	0	0
gene-K5T46_RS03110|appC	217	89	331	425	206	491	314	376	315	39	183	213	96	81	69	259	15	15	53	253	11	90	98	109	118	96	91	404	483	540	48	159	202	121	64	46	28	13	9	7	10	5	5	2	2
gene-K5T46_RS03115|hyaF	213	28	179	399	224	433	158	224	196	29	168	116	121	66	69	209	12	10	31	240	18	100	87	127	108	77	78	283	467	513	26	90	84	70	57	22	14	30	8	8	9	20	0	8	4
gene-K5T46_RS03120|hyaE	100	25	109	234	148	266	110	178	128	6	73	101	89	37	35	318	12	23	79	200	20	108	126	168	158	93	67	575	625	994	17	69	50	110	70	27	37	26	9	18	31	33	8	0	5
gene-K5T46_RS03125|hyaD	181	48	195	373	278	464	152	229	240	33	155	211	124	71	82	238	12	21	44	159	19	96	84	112	140	84	88	766	783	1163	22	80	71	107	56	18	15	15	3	12	5	14	1	0	2
gene-K5T46_RS03130|hyaC	79	18	134	150	100	217	96	122	126	14	58	92	61	23	27	149	3	4	18	131	6	42	56	56	78	39	47	340	450	592	12	46	64	38	24	8	16	18	4	2	0	3	3	0	2
gene-K5T46_RS03135|hyaB	171	42	274	447	274	446	168	227	218	19	76	126	110	71	78	206	9	10	34	239	11	96	60	71	80	49	55	816	977	1384	31	63	55	87	68	27	14	20	17	14	5	8	7	3	5
gene-K5T46_RS03140|hyaA	172	46	222	425	257	425	160	207	187	23	92	109	114	57	73	291	17	12	31	285	21	98	82	102	128	53	77	2253	2929	4514	24	89	110	154	140	30	45	29	21	15	8	23	27	8	19
gene-K5T46_RS03145	1569	721	2060	5246	4231	4547	8310	5308	6689	828	3779	4606	77	58	56	1349	45	74	193	2347	87	311	315	304	699	772	498	502	561	572	55	132	163	139	129	48	48	13	13	36	27	32	7	5	6
gene-K5T46_RS03150|yccA	4050	988	4499	7806	5357	10646	6645	6459	7623	493	4115	4422	638	437	440	22545	1123	1528	6608	15271	686	11248	7426	16512	22035	10202	4308	16897	57054	56793	931	5161	4413	18078	9848	3246	1621	1148	729	1992	566	1315	161	28	80
gene-K5T46_RS03155|tusE	2511	574	2272	6058	4181	6826	3528	3780	5185	554	3305	3719	433	263	259	2656	117	192	528	2826	148	1223	995	1218	1505	1187	791	1523	3913	3779	179	816	560	1037	694	273	138	88	59	132	41	105	19	11	12
gene-K5T46_RS03160|yccX	1655	503	1803	3626	2484	4367	2250	2582	3147	259	1549	1856	611	326	325	2524	118	182	599	2365	165	1127	859	1026	1296	1061	772	2935	5575	5508	524	1372	1139	1115	854	416	212	184	140	154	65	114	134	39	51
gene-K5T46_RS03165|rlmI	2761	835	3639	4580	2874	4904	3584	4084	3652	451	2688	3783	535	320	297	3416	141	195	557	3023	201	1207	1111	1472	1833	1369	1125	5590	9645	12561	422	1494	1348	1089	774	270	231	184	110	74	43	126	98	27	37
gene-K5T46_RS03170|hspQ	2785	861	3014	7412	5174	11478	4444	5942	12054	774	4863	5472	1209	710	834	11045	954	1525	6083	7635	564	8940	8123	9733	9680	9969	10260	83296	181001	251830	1386	8366	3371	7807	5323	1528	777	748	816	1068	121	341	1069	299	372
gene-K5T46_RS03175|yccU	471	98	629	1140	753	1481	477	655	532	80	533	665	309	180	212	936	69	66	251	621	52	387	465	531	607	597	619	5024	7701	9113	317	844	799	496	396	151	94	86	108	69	29	65	71	10	13
gene-K5T46_RS03180|yccT	378	105	565	713	500	896	524	571	594	48	250	346	94	38	63	610	3	33	65	732	39	207	146	200	235	149	133	316	862	655	75	205	253	98	98	19	26	24	21	6	2	13	10	3	4
gene-K5T46_RS03185|mgsA	2603	576	2996	11718	8580	19560	3343	4636	4752	528	3540	4736	1882	1064	1256	5485	255	433	1309	4404	269	2962	2639	3264	4195	3263	2853	1371	3610	3275	276	1079	915	1673	1006	399	154	155	63	174	61	115	27	5	17
gene-K5T46_RS03190|helD	2370	670	3173	5571	4014	7722	3030	3511	3388	334	2058	3066	1405	911	1082	2904	118	199	580	2441	133	1471	1316	1651	1499	1210	1175	2984	5710	5509	284	887	888	966	721	261	144	127	82	80	34	77	27	4	12
gene-K5T46_RS03195|yccF	363	96	486	558	431	716	371	386	562	43	294	348	28	12	20	762	11	10	66	666	37	198	139	194	303	200	156	158	415	348	48	122	193	91	103	28	16	13	3	12	9	11	2	0	2
gene-K5T46_RS03200|yccS	3244	856	4396	5540	3522	6921	4471	5175	5446	352	2300	3036	466	303	341	5427	105	172	623	4575	157	1554	1296	1582	1702	1182	1080	2127	4867	4733	437	1689	1599	898	606	241	189	177	99	64	64	72	43	15	22
gene-K5T46_RS03205|sxy	1376	521	1344	2234	1633	2369	1767	1845	2419	223	855	1120	520	336	356	2811	214	257	610	1741	161	934	676	1236	1076	791	549	1141	2266	2060	266	713	541	644	478	279	140	149	76	114	81	89	38	13	14
gene-K5T46_RS03210|sulA	3941	967	4277	6364	4373	9825	4878	5067	5763	533	3186	4115	651	425	532	11714	348	642	2516	13718	441	6843	5735	7000	9329	7778	6170	3541	5950	7185	367	2152	1865	6593	4279	1497	610	447	141	751	550	910	56	12	14
gene-K5T46_RS03215|ompA	92411	27845	127954	163719	93417	201049	113312	155933	151054	14048	95012	118756	7918	6858	5645	72918	2365	2894	12017	64428	3170	23192	21828	26267	40061	27090	21286	297828	458045	552436	11497	54910	46190	34170	24491	7355	7207	7081	3149	3339	1712	4583	3763	702	1007
gene-K5T46_RS03220|matP	2371	717	1975	3297	2384	5120	3738	3513	5548	306	1585	1949	1044	587	668	5786	383	600	1856	5077	361	3770	3246	4818	6380	4588	4253	3002	5270	5717	191	662	710	1309	876	340	199	159	76	179	128	172	45	20	10
gene-K5T46_RS03225|ycbZ	5753	1538	7547	7768	4772	8632	6844	9212	7145	874	4741	6631	1673	1056	930	5728	149	176	765	4812	269	1650	1280	1660	2024	1400	1403	10317	17203	19786	712	2776	2319	1597	1248	406	246	208	154	117	70	117	229	66	85
gene-K5T46_RS03230|fabA	9437	3136	9966	17573	12684	19815	20343	27216	33215	1929	10381	13525	908	632	528	10549	509	762	2727	7258	345	3808	3392	5922	7545	5062	5433	11736	22986	25499	921	3564	2720	3345	2695	814	523	429	192	312	157	297	237	66	91
gene-K5T46_RS03235|rmf	7337	1282	6264	24321	24901	50016	6412	9323	8239	710	3921	5732	13748	8208	11295	94638	11673	19880	63876	40688	4805	43124	41564	67751	54862	46326	31657	777521	984057	1225629	11547	48260	19790	75798	45532	17774	5330	4254	4389	7052	2134	3906	11582	3876	4670
gene-K5T46_RS03240|pqiC	2776	621	2772	4917	3336	5633	3070	3449	4493	456	2557	3238	662	450	560	3661	80	98	389	3230	186	1050	959	921	951	750	713	8647	13264	17111	529	2109	1501	642	473	121	140	126	99	59	36	49	95	20	34
gene-K5T46_RS03245|pqiB	5298	1660	6172	6547	4711	7171	5687	6914	7472	852	4323	5042	1256	855	881	6634	122	175	682	6283	475	1895	1896	1650	1585	1225	1233	7708	11711	14064	1088	3172	3249	1154	1016	341	330	333	191	100	80	109	121	35	32
gene-K5T46_RS03250|pqiA	2365	850	3081	2522	1796	2836	2755	3183	2856	361	1901	2281	451	323	320	3946	98	131	397	3810	205	1184	1296	1224	1443	1068	784	3101	5805	6143	397	1317	1401	864	563	259	206	196	134	133	105	138	75	19	33
gene-K5T46_RS03255|uup	8348	2605	10543	10476	7539	12247	10680	13008	11652	1435	7494	9134	1105	848	853	15054	368	598	2045	14227	1005	6491	6299	6306	6062	4922	3603	7784	14017	16066	1508	5358	4483	5217	3615	1374	1191	805	428	1151	931	1386	141	20	54
gene-K5T46_RS03260|rlmKL	7446	2262	11150	12044	7195	12953	9587	11978	10099	1107	6748	8168	896	539	529	11801	214	300	1259	10084	501	3557	3312	3781	4605	3110	2769	1480	3259	2804	976	2892	3966	2081	1720	472	490	501	232	149	126	210	47	9	14
gene-K5T46_RS03265|ycbX	6138	1540	7665	7376	4283	8571	8127	8431	9124	445	2979	3611	715	452	405	11147	174	279	1003	10502	410	2921	2555	3123	4061	2851	2739	1255	2993	2604	480	1795	2419	2480	1862	519	423	368	147	214	137	211	42	19	11
gene-K5T46_RS03270|zapC	4725	1014	5231	8161	5995	10842	10024	9579	11220	435	2685	3167	573	367	447	5626	115	211	676	6494	297	2415	2062	2376	4475	3192	2848	1246	1822	1713	240	680	1028	1890	1225	381	314	216	87	297	156	274	24	3	8
gene-K5T46_RS03275|pyrD	1950	586	2594	3600	2602	3998	2400	2268	2668	589	3971	4660	158	97	74	2710	20	38	112	2536	141	272	228	257	415	322	281	201	342	307	60	153	235	177	124	48	39	31	19	12	9	23	5	0	0
gene-K5T46_RS03280|ycbF	872	247	906	1441	1199	2075	1685	2053	1856	69	503	872	200	136	147	1390	56	64	252	1157	35	431	409	613	1062	639	493	317	620	758	63	173	174	321	209	74	47	23	18	41	22	42	10	3	2
gene-K5T46_RS03285|ycbV	176	71	250	247	183	336	215	265	294	10	108	153	46	12	21	314	7	6	38	321	18	83	93	117	148	85	89	90	125	119	25	51	79	43	25	21	17	13	10	3	5	14	1	0	0
gene-K5T46_RS03290|ycbU	117	33	143	169	111	189	151	184	153	22	75	107	31	26	31	198	9	6	22	185	14	53	42	56	69	35	46	49	51	45	24	46	62	31	36	15	15	14	4	6	3	6	0	3	0
gene-K5T46_RS03295|elfG	311	91	352	509	344	620	477	522	510	73	220	287	74	35	54	442	30	40	95	467	31	127	122	164	287	183	156	147	183	170	37	116	141	132	107	39	35	29	18	24	11	19	4	0	3
gene-K5T46_RS03300|elfC	1148	301	1157	1593	1163	1898	1691	1564	2107	136	657	749	144	73	97	1449	37	62	167	1768	85	523	426	500	594	426	417	673	717	907	56	216	263	232	140	81	72	55	23	32	31	34	12	0	4
gene-K5T46_RS03305|elfD	99	33	117	132	120	235	166	146	150	5	74	93	20	6	15	177	5	6	17	246	9	60	52	49	92	61	48	131	91	113	4	18	23	27	31	10	14	6	2	3	3	8	3	0	3
gene-K5T46_RS03310|elfA	287	53	224	640	435	883	461	394	575	57	274	329	76	54	63	314	8	16	33	317	27	152	117	138	239	207	129	209	332	285	17	46	40	98	53	24	17	17	10	26	10	13	4	2	0
gene-K5T46_RS03315|ssuE	147	55	157	334	237	306	246	290	369	15	140	175	34	15	19	156	10	14	28	264	2	66	74	82	95	69	65	359	282	332	16	33	32	30	33	9	5	3	2	3	3	12	4	0	3
gene-K5T46_RS03320|ssuA	57	33	116	117	86	152	98	119	148	7	59	84	25	25	25	145	9	10	24	164	14	50	48	56	119	48	39	241	161	229	9	47	44	42	23	5	3	10	3	2	3	2	3	1	2
gene-K5T46_RS03325|ssuD	99	32	152	164	119	221	172	174	182	12	102	109	20	15	25	271	10	7	45	418	16	83	70	68	159	54	50	152	176	199	20	67	82	52	52	9	14	5	7	2	3	11	6	0	0
gene-K5T46_RS03330|ssuC	80	16	102	105	66	147	96	122	97	3	46	71	11	5	16	123	3	4	32	158	9	41	32	50	83	46	39	95	162	150	7	48	43	17	31	10	3	3	0	3	0	4	3	0	0
gene-K5T46_RS03335|ssuB	410	147	455	585	436	743	456	631	653	74	332	323	158	102	90	496	30	38	135	530	48	207	182	202	277	159	156	534	885	779	73	234	218	150	198	71	40	43	33	32	19	37	18	9	11
gene-K5T46_RS03340|pepN	14577	4039	17217	20335	12014	28288	15039	23209	22766	1687	8745	11253	10362	4860	4711	11879	700	1005	4064	8204	513	8889	9110	8795	8489	7121	7657	11526	21188	23627	1933	6648	6131	9394	6567	1829	899	1112	523	669	327	636	231	55	109
gene-K5T46_RS03345|pncB	15670	5357	19224	15240	9862	18130	13505	17737	17542	3086	11653	14625	5683	3955	4130	12078	504	656	2336	10659	875	5944	5883	4642	4652	4098	4404	6319	12162	11141	2490	7500	6868	5265	4609	1683	702	819	529	300	238	302	1258	570	671
gene-K5T46_RS03350|asnS	34335	9027	42764	69071	45446	88853	38995	54575	59923	6503	40571	54244	12045	9098	8841	37908	910	1351	5175	33603	1607	14052	12677	13168	18403	13822	12184	12515	30540	28780	4964	19494	16872	15361	12716	4185	2128	2143	1234	806	537	906	933	194	287
gene-K5T46_RS03355|ompF	392985	135344	357486	1528032	1030774	1991870	563994	622532	1076098	151603	902734	1062216	232291	208275	236591	457138	6597	11522	35570	404689	24383	108453	99800	111406	159355	129701	107471	52700	185246	131005	76947	309677	219619	78047	57039	19662	11904	9282	4929	7246	2121	4835	3706	949	1345
gene-K5T46_RS03360|aspC	24178	4825	28913	72000	44491	99410	27781	37056	46243	3619	27267	39771	8430	5682	5974	38373	721	1099	4866	31890	1375	16901	16741	16481	17052	12775	12623	4970	16948	13948	2872	12925	10221	9839	7362	2270	1026	917	610	559	284	484	213	41	53
gene-K5T46_RS03365|gloC	8405	2401	10991	9948	6970	11550	7697	9675	9004	882	4164	5954	6525	3074	3050	13234	315	365	1310	11452	776	4039	3461	3525	3665	2934	2787	1157	2889	2626	2667	8288	7968	4424	3177	1156	914	834	548	278	297	430	76	21	39
gene-K5T46_RS03370|mepK	29669	5521	41898	38991	21799	55035	28112	37879	45573	1576	10769	17153	16295	6985	6618	60661	706	899	4913	53728	1486	16476	16203	16495	17700	12998	8955	11721	21929	26952	6933	28068	22717	15237	11220	3091	2343	1951	1026	669	537	948	105	24	48
gene-K5T46_RS03375|ldtD	5038	1408	6686	9021	5680	11728	6196	7938	7501	554	3258	4789	3297	1860	1871	6535	366	451	1727	5248	269	2712	2567	2793	3394	2637	2518	31790	59824	64686	1457	5161	4791	3462	2347	766	591	571	276	230	96	220	387	123	164
gene-K5T46_RS03380|mukB	20348	6923	27512	27539	17402	32661	21693	29887	25992	4048	19591	25140	5804	4700	4516	24347	560	785	3164	16372	1159	5595	5633	5711	6223	4429	4782	3783	7787	7697	3745	12013	10413	5339	5140	1500	709	744	468	232	112	220	228	54	72
gene-K5T46_RS03385|mukE	4193	1366	5389	4265	2723	4991	3812	5537	4363	749	3642	4239	1037	848	641	4230	115	114	466	3245	238	1193	1060	1027	1269	930	1186	372	835	761	752	2279	2294	1038	912	275	194	216	118	57	39	68	28	11	12
gene-K5T46_RS03390|mukF	3766	1530	5193	4929	3208	5498	4360	5283	4954	708	3183	4174	1173	700	691	4870	145	170	661	4585	337	1437	1245	1483	1805	1310	1180	466	1465	1218	667	1691	1989	1137	1033	349	227	253	128	65	60	121	39	6	4
gene-K5T46_RS03395|cmoM	3658	1271	4869	5518	3793	6222	4549	5882	5417	729	3806	4620	862	437	470	3647	125	188	636	3511	238	1153	1145	1177	1706	1227	1176	993	2172	1668	515	1524	1776	1416	1123	366	226	315	170	143	64	159	44	10	20
gene-K5T46_RS03400|elyC	834	274	1231	1184	715	1322	772	918	824	100	480	581	355	233	284	1314	58	92	243	1231	80	591	487	588	590	381	365	369	877	616	119	329	475	564	371	119	90	97	60	45	39	61	12	5	8
gene-K5T46_RS03405|ycbJ	2143	542	2670	2880	1811	4133	1939	2690	1946	155	909	1130	1299	742	940	3107	184	318	1024	2897	164	2021	2226	2112	2047	2039	2400	1519	3097	3233	230	738	877	1515	1087	349	258	289	132	186	133	220	24	4	13
gene-K5T46_RS03410|kdsB	1979	553	2810	4417	2795	5612	2195	2919	2778	353	1912	2561	987	555	619	2468	147	185	566	2152	144	1447	1247	1569	2055	1421	1466	1154	2760	2597	246	694	928	869	731	198	165	152	122	97	73	86	20	5	15
gene-K5T46_RS03415|ycaR	728	165	1013	1602	1209	2269	1130	1238	1202	99	733	1156	228	151	168	1529	93	102	435	1365	71	1052	936	1452	1763	1516	1483	786	1556	1326	88	270	391	421	279	105	85	49	25	55	16	53	9	2	4
gene-K5T46_RS03420|ycaQ	2631	838	4308	3146	2166	3804	2545	3516	3309	268	1569	2307	335	214	245	3019	39	73	319	2574	108	590	464	632	620	408	419	329	840	589	204	582	677	406	317	103	54	58	37	53	19	20	9	0	4
gene-K5T46_RS03425|lpxK	2750	881	4029	4462	3583	5147	3662	4756	4162	504	2949	3967	581	353	337	2912	76	97	364	2135	128	760	618	674	756	569	510	926	1961	1660	318	862	953	456	420	157	112	95	58	25	16	23	32	4	16
gene-K5T46_RS03430|msbA	6128	1916	8164	11174	7485	11504	8695	9653	9068	1136	6748	8455	1130	692	689	8189	263	343	1250	7098	452	2480	2106	2644	3380	2331	1870	2680	5861	4976	934	2636	2672	2018	1819	656	396	444	266	174	173	237	115	47	61
gene-K5T46_RS03435|ycaI	2739	896	3312	2642	1701	3136	2366	2511	2785	185	1122	1389	394	269	309	4448	88	130	458	3596	216	954	723	975	1004	837	637	1240	2215	2287	213	694	808	495	376	153	82	133	48	41	40	74	31	8	4
gene-K5T46_RS03440|ihfB	5796	1544	5826	13968	11025	18994	9595	9873	13487	1063	6766	9154	2885	1299	1254	8615	460	754	2362	8896	396	3716	2922	3741	6799	5031	3622	10182	28430	25450	1768	7082	6891	5360	3271	1317	1299	889	439	722	316	550	388	76	136
gene-K5T46_RS03445|rpsA	163283	46386	201487	208286	136164	250175	194486	263468	259228	27262	152174	171577	14956	12417	10662	300795	7395	8173	32812	259133	18848	91372	94624	95221	117606	84350	88717	54157	120168	124393	22235	64360	87397	42455	37424	12064	16324	18601	7232	4564	3722	5951	2198	532	775
gene-K5T46_RS03450|cmk	6357	1693	7535	12226	7570	13426	10335	11586	13275	1003	7671	8966	517	304	261	7817	227	281	1131	8910	316	2662	2192	2545	4157	3213	2457	5287	16890	13741	724	2721	3341	2861	1885	621	593	619	249	360	196	369	94	25	50
gene-K5T46_RS03455|ycaL	725	151	647	1417	873	2304	906	1270	1830	87	672	817	64	52	34	1230	26	46	212	1101	39	470	314	462	830	476	322	1573	4147	4543	74	307	229	448	295	91	32	44	10	48	15	29	21	7	0
gene-K5T46_RS03460|aroA	6743	2341	8511	7136	4570	7551	7097	9602	9868	1052	5394	6345	1483	1093	829	5731	126	166	628	4911	364	1348	1056	1204	1538	1080	1146	844	2533	1858	1101	2883	3993	1598	1650	591	434	534	253	133	89	125	79	14	32
gene-K5T46_RS03465|serC	11320	3022	12238	24755	15726	33194	13166	18283	23651	1584	8790	12371	2893	1914	2012	23820	553	1009	3186	18625	1209	9039	7490	9004	15165	9083	7345	6382	17244	15057	1084	3826	5096	6713	4998	1679	1227	959	455	836	418	658	150	29	42
gene-K5T46_RS03470|ycaP	1660	781	2154	1795	1486	1677	1822	1909	1812	226	964	1051	615	376	478	2119	237	349	690	2572	353	1057	740	908	563	569	420	1867	2716	2343	776	1444	1417	702	638	350	402	327	229	214	192	293	127	47	55
gene-K5T46_RS03475|ycaO	4920	1504	5932	3794	2323	4284	7814	10429	8903	514	3792	4259	295	188	188	5114	135	127	499	4336	221	1202	1300	1545	2013	1513	1432	707	1439	1225	258	860	1049	822	762	269	203	162	60	60	35	66	25	10	8
gene-K5T46_RS03480|focA	3053	666	3815	7842	5168	10743	2815	2960	2822	441	2254	3494	818	368	454	5015	121	222	764	5198	220	1756	1482	2316	1885	1581	1044	36530	89940	86133	191	896	695	815	563	214	175	150	54	87	41	121	257	62	94
gene-K5T46_RS03485|pflB	18469	4126	22350	51538	28031	62124	13601	19222	20710	3202	18752	25201	6813	4419	4275	19947	622	892	3346	15789	919	7684	7444	7877	8604	5887	5199	98140	201438	227960	1928	8378	6367	7387	6401	1731	888	913	490	534	250	525	1695	407	601
gene-K5T46_RS03490|pflA	3604	749	3734	14213	9510	17649	3664	4102	4328	592	4320	6140	2038	1561	2148	7225	497	808	2469	7434	514	8257	7594	9963	5761	5430	5560	19106	43781	43808	399	1947	1347	2284	1254	482	339	265	194	257	127	185	354	92	114
gene-K5T46_RS03495|ycaK	202	64	173	492	308	523	230	198	292	68	247	317	20	7	15	214	15	22	40	314	18	87	71	100	110	95	61	126	114	147	6	26	22	53	24	11	5	9	5	12	17	19	2	0	4
gene-K5T46_RS03500|ycaN	991	219	903	1586	1238	2297	1467	1581	2146	83	655	681	114	64	68	1075	52	65	173	1317	76	476	406	409	650	514	356	325	445	442	37	107	139	359	307	128	81	39	16	64	36	44	4	4	1
gene-K5T46_RS03505|ycaM	759	174	727	1156	866	1543	995	1138	1441	67	393	459	101	49	48	1001	40	35	190	1161	43	488	329	432	632	524	313	701	680	830	60	162	183	231	147	58	40	24	13	17	14	31	7	0	6
gene-K5T46_RS03510|ycaD	946	280	1218	3246	2207	4073	979	1192	968	208	1055	2188	234	156	148	1253	29	39	138	1163	47	297	319	355	361	318	260	1238	2447	2410	137	409	436	256	156	72	61	40	42	15	19	21	29	3	12
gene-K5T46_RS03515|ycaC	407	95	509	632	441	786	379	392	517	34	201	317	106	40	87	832	13	15	74	749	50	199	121	153	196	103	110	21890	48203	49037	105	501	333	185	150	43	25	33	10	18	5	10	283	62	107
gene-K5T46_RS03520|dmsC	245	81	383	485	375	673	332	432	365	28	224	313	80	45	46	711	15	14	78	570	26	196	183	213	334	207	149	663	1534	1606	63	247	261	182	151	42	22	28	6	20	9	21	7	4	3
gene-K5T46_RS03525|dmsB	259	105	316	276	208	406	214	275	274	25	176	236	59	46	42	519	13	14	31	391	24	107	77	104	87	72	83	79	146	138	53	94	139	65	59	33	23	35	5	4	10	8	0	0	6
gene-K5T46_RS03530|dmsA	1211	376	1502	1436	907	1674	1253	1547	1388	109	628	843	239	157	156	3152	62	72	245	2643	175	646	531	656	718	673	552	434	821	769	175	418	699	497	382	117	92	67	29	48	34	59	4	2	5
gene-K5T46_RS03535|serS	25067	7666	32352	40764	27346	55552	33582	43175	40279	3451	17797	24078	15812	9052	9840	44842	1771	2324	8316	37537	2361	22933	20695	23448	25168	19094	19174	17904	42155	38798	5884	17379	22048	11868	9173	3234	2782	2812	1523	1121	939	1259	503	106	171
gene-K5T46_RS03540|rarA	3830	1206	5750	6117	3527	6176	5979	7174	6217	533	3399	4568	1021	794	698	2539	56	71	281	2097	106	607	656	633	730	532	480	549	1232	1266	399	1340	1425	943	846	281	75	103	66	33	4	45	21	2	3
gene-K5T46_RS03545|lolA	7693	1898	9016	13374	8042	15646	7432	11128	12335	1042	6795	7679	2092	1317	1451	8260	322	499	1829	6093	368	4604	3903	4155	4650	3543	3305	3581	6367	7529	894	3783	2922	3859	3286	1010	427	392	230	386	107	279	57	16	23
gene-K5T46_RS03550|ftsK	27238	8700	34258	35237	24538	44597	32913	42987	43241	3879	21268	24219	7509	4995	4632	21214	818	1092	4159	17515	1124	8423	7799	7291	8758	6326	6058	10401	17063	21681	2690	8764	9067	9294	7826	2544	1081	1214	523	719	381	748	241	49	82
gene-K5T46_RS03555|lrp	7248	2815	5923	8980	6049	10939	10347	12260	18266	869	3714	4594	1674	1089	1129	11193	273	410	1535	10175	788	4339	3696	4318	9248	6234	5053	477	1654	1368	790	2219	2991	2604	1906	712	665	528	241	396	229	372	36	7	6
gene-K5T46_RS03560|trxB	5049	1533	6312	13846	9123	16067	8319	10245	10869	1288	7940	10225	1143	649	703	10325	226	344	1257	8929	545	3363	3009	4165	5349	3725	2561	1630	6537	4043	536	1747	2203	2099	1507	543	419	372	210	205	101	214	66	19	23
gene-K5T46_RS03565|cydD	4302	1192	5709	8300	5148	10009	4698	6135	5095	678	4422	5366	2284	1679	1700	3746	140	200	590	3238	202	1384	1450	1345	1337	1058	1065	2354	4490	3558	569	2177	1852	1297	1210	410	238	218	153	112	75	106	88	20	41
gene-K5T46_RS03570|cydC	2863	822	4372	6358	3897	8084	3194	4685	3726	510	3031	4020	1378	948	819	1638	54	77	297	1307	82	540	530	636	572	454	375	461	1071	854	257	1006	934	626	579	145	72	73	33	25	16	28	20	10	5
gene-K5T46_RS03575|aat	608	226	1009	1176	768	1236	835	941	830	113	609	867	164	116	128	668	30	22	84	620	33	202	154	218	229	137	139	442	924	679	88	203	263	197	135	35	26	29	23	13	12	4	7	2	4
gene-K5T46_RS03580|infA	21862	5526	15715	57726	54326	62556	45581	35178	51668	8662	42641	49161	2287	1332	1216	14834	576	1053	2809	22149	1345	11554	9380	8642	11506	11097	8568	4812	5311	5087	1591	3706	5921	5449	3982	1995	1934	1678	787	1448	887	1191	87	34	66
gene-K5T46_RS03585	455	187	552	2122	1585	1558	1895	1211	1423	269	1949	2359	19	18	19	443	13	24	51	638	20	115	144	154	177	181	157	331	225	349	16	36	41	63	29	20	26	10	2	6	2	20	6	2	3
gene-K5T46_RS03590	16	4	20	40	37	22	57	27	15	2	24	68	3	5	4	25	0	1	2	24	1	2	2	4	9	4	3	4	6	7	0	2	4	6	4	1	0	0	1	2	0	1	0	0	0
gene-K5T46_RS03595	16	4	22	39	32	21	47	26	13	1	21	52	3	4	3	23	0	2	2	23	1	2	2	3	8	3	3	2	6	7	0	2	4	5	4	1	0	0	1	2	0	1	0	0	0
gene-K5T46_RS03600	15	4	23	42	36	22	51	28	10	1	22	59	3	4	3	24	0	2	2	23	1	2	2	3	6	3	3	3	4	9	0	2	3	4	3	1	0	0	1	1	0	1	0	0	0
gene-K5T46_RS03605|bor	7776	1895	8303	28039	16715	26910	22292	17631	22834	2319	23888	24143	166	118	103	18039	276	477	1519	17902	761	5293	5103	6816	9614	6867	3750	2402	4227	3576	383	1766	1978	2985	1580	604	767	479	226	444	166	427	8	0	3
gene-K5T46_RS03610|ybcV	242	55	306	284	193	289	161	135	183	7	114	188	20	16	8	184	9	8	47	361	6	77	80	53	59	48	40	292	342	493	10	31	12	23	13	6	4	8	2	9	2	6	2	1	1
gene-K5T46_RS03615	422	69	428	502	360	676	280	252	311	28	202	284	59	23	44	434	12	11	67	457	19	129	106	129	162	151	117	154	134	187	9	14	20	63	37	23	6	10	1	18	9	6	0	4	0
gene-K5T46_RS03620|ylcI	635	137	897	762	506	1045	556	494	571	41	245	313	70	36	35	712	13	26	43	981	37	168	120	101	250	186	157	118	151	216	4	18	21	50	51	13	7	4	6	14	3	12	1	0	0
gene-K5T46_RS03625	522	124	823	493	370	635	296	396	433	43	185	260	164	91	103	341	26	48	133	399	20	108	68	102	215	176	211	178	216	227	14	70	41	130	84	24	20	23	3	24	10	18	2	0	2
gene-K5T46_RS03630	1693	388	2485	1483	1067	1831	867	1224	1246	176	595	861	480	252	221	1193	95	107	421	1264	45	285	287	328	704	541	539	644	700	858	79	310	295	348	315	102	64	41	17	54	32	54	15	0	3
gene-K5T46_RS03635	445	94	686	336	275	319	183	207	218	36	198	209	106	73	76	378	20	29	64	294	30	57	62	56	126	99	125	113	151	221	25	75	93	52	67	28	16	7	2	14	9	22	3	0	1
gene-K5T46_RS03640	132	40	158	104	83	212	95	155	143	10	52	70	43	15	22	142	21	12	66	134	13	80	69	47	114	122	73	75	127	224	10	32	32	65	35	9	7	7	6	7	5	21	3	0	3
gene-K5T46_RS03645	81	6	24	47	29	129	43	35	63	12	15	19	11	7	10	56	11	12	45	57	3	44	28	52	71	67	36	32	49	79	5	13	10	34	14	9	4	5	2	4	2	9	1	3	2
gene-K5T46_RS03650	13	2	6	7	13	19	21	10	21	0	8	3	2	2	0	10	0	0	19	8	3	22	15	7	27	18	13	10	7	29	2	8	0	19	4	1	4	0	0	4	2	6	3	0	0
gene-K5T46_RS03655	41	9	40	55	10	95	46	57	54	3	13	23	17	4	0	53	15	13	36	68	7	42	49	61	88	48	37	46	35	127	6	14	7	48	22	2	11	8	5	9	7	11	0	0	0
gene-K5T46_RS03660	21	3	16	16	7	38	10	24	23	7	5	13	5	0	4	27	4	0	31	12	0	15	6	9	21	33	10	4	14	33	1	2	2	12	9	0	8	4	0	4	0	4	2	0	0
gene-K5T46_RS03665	13	1	7	21	3	36	9	18	11	3	3	5	1	0	4	23	1	9	8	27	1	1	11	5	22	17	10	3	12	48	0	0	0	16	10	0	5	4	0	3	4	7	0	0	1
gene-K5T46_RS03670	23	8	17	24	21	45	15	26	38	2	9	8	5	5	0	25	3	2	15	41	0	26	22	19	53	18	17	26	15	69	0	11	1	35	6	9	0	3	0	9	2	5	0	0	0
gene-K5T46_RS03675	22	2	10	18	5	46	12	21	36	5	16	4	6	4	2	16	3	6	13	27	3	19	12	16	28	20	11	16	18	41	3	15	3	18	10	5	5	4	3	5	2	1	3	0	0
gene-K5T46_RS03680	27	4	24	16	18	60	18	47	45	0	16	15	3	3	2	22	11	13	30	42	0	37	28	16	40	33	23	24	50	105	2	15	16	24	8	0	8	10	5	7	0	10	0	0	0
gene-K5T46_RS03685	16	4	13	14	5	74	18	28	27	1	9	7	4	1	2	7	3	2	11	14	0	27	11	15	22	21	19	21	18	41	3	5	10	13	17	7	4	6	6	1	0	7	1	0	0
gene-K5T46_RS03690	30	7	13	16	7	28	10	29	21	6	8	7	1	8	9	16	3	5	8	23	0	14	16	13	31	38	11	32	34	36	0	17	2	28	10	0	2	3	2	0	3	3	4	0	0
gene-K5T46_RS03695	100	6	64	70	33	184	84	87	145	6	39	21	23	11	19	81	16	28	68	127	14	101	51	61	175	103	74	68	148	208	5	36	27	93	81	27	12	19	6	7	2	35	3	0	0
gene-K5T46_RS03700	14	1	14	18	5	21	14	19	25	0	5	3	0	2	3	6	0	5	9	27	0	14	25	12	28	22	17	7	13	30	1	6	3	10	10	2	2	0	0	5	3	5	0	0	0
gene-K5T46_RS03705	27	7	15	24	10	64	23	27	57	4	6	12	11	4	3	6	8	5	27	41	0	27	16	23	62	41	14	15	21	47	0	7	7	26	17	4	7	5	0	3	5	5	6	0	3
gene-K5T46_RS03710	26	9	16	25	15	43	14	39	38	3	9	7	13	4	6	26	3	7	23	35	3	18	29	17	37	17	23	20	41	65	0	9	4	22	22	4	0	8	0	4	0	5	0	0	0
gene-K5T46_RS03715	16	3	24	24	14	57	11	30	41	6	26	8	7	0	5	18	4	1	14	29	7	16	18	8	48	21	23	18	32	62	3	7	3	20	15	5	5	3	3	2	6	7	0	0	0
gene-K5T46_RS03720	172	18	93	149	83	283	140	198	239	26	79	60	33	12	32	165	21	22	116	246	14	131	96	98	243	159	133	121	150	355	11	54	36	163	107	20	22	24	4	28	18	38	3	3	4
gene-K5T46_RS03725|lom	33	3	17	11	10	55	8	31	15	10	2	6	5	6	4	13	10	7	9	27	0	15	15	8	37	23	22	5	20	61	3	8	12	22	14	6	3	4	0	7	2	3	0	0	3
gene-K5T46_RS03730	1915	324	3004	1604	1226	1874	710	1093	1209	158	707	872	528	317	251	1370	61	100	343	1223	99	272	203	243	614	531	475	462	456	616	52	134	205	305	253	83	14	14	14	62	25	58	10	8	2
gene-K5T46_RS03735	2873	488	3143	5525	3466	7440	2444	3295	4533	145	1200	1872	884	442	507	739	28	40	160	974	35	324	253	258	559	560	465	552	1142	1006	19	148	76	294	210	79	12	24	5	61	19	37	2	7	5
gene-K5T46_RS03740|ybhB	1233	265	1672	2593	1903	3904	1348	1927	2264	162	990	1307	315	163	182	2203	82	128	432	1868	140	960	762	915	1430	1066	795	2189	5007	5511	186	711	555	607	473	181	111	100	32	62	52	73	31	6	8
gene-K5T46_RS03745|bioA	1308	295	1849	1713	1056	2067	1213	1618	1490	101	851	927	280	161	202	1752	47	69	268	1616	63	386	416	372	719	465	467	722	1828	1825	86	380	412	337	282	93	69	61	25	28	36	46	27	11	9
gene-K5T46_RS03750|bioB	1094	209	1670	1025	647	1283	675	970	990	94	453	645	295	172	170	1341	50	67	239	1109	54	226	173	247	486	311	421	792	2274	1829	58	273	305	374	239	90	57	34	30	24	37	31	57	9	19
gene-K5T46_RS03755|bioF	508	136	869	628	459	807	515	576	597	65	297	420	156	65	83	734	20	29	126	588	43	190	156	204	338	211	204	242	471	533	39	110	154	174	107	33	23	11	7	15	15	13	8	2	5
gene-K5T46_RS03760|bioC	431	116	683	559	369	617	500	549	576	31	220	353	87	52	52	841	31	34	141	690	50	246	191	190	340	250	176	135	206	214	35	102	131	157	124	29	46	23	14	7	12	41	3	0	5
gene-K5T46_RS03765|bioD	460	127	777	454	312	540	385	461	418	54	217	280	123	46	61	659	24	27	87	586	37	165	182	179	294	173	157	120	173	217	22	101	127	127	78	37	27	30	8	12	2	26	6	3	2
gene-K5T46_RS03770|uvrB	9864	2595	12715	17529	11713	21285	7551	9443	8203	1597	8107	10469	4534	2673	2993	10573	358	381	1431	10174	675	4898	5126	3428	2996	2945	3521	13074	21912	22132	988	2912	3373	3111	2317	849	552	616	262	327	296	427	378	121	179
gene-K5T46_RS03775|ybhK	4280	1177	4642	7063	4849	8755	7058	7874	10029	514	3387	4432	573	381	446	6934	166	242	917	6009	286	2513	2197	2549	4195	2957	2188	1707	4282	3642	423	1706	1631	2319	1550	562	338	223	114	232	127	214	35	10	19
gene-K5T46_RS03780|moaA	1366	316	1906	2415	1500	3620	1282	1677	1708	133	877	1335	476	248	229	1796	71	111	293	1495	77	650	672	708	984	604	649	1341	3784	2896	212	1147	1039	797	595	152	97	57	43	61	21	42	32	4	13
gene-K5T46_RS03785|moaB	803	182	974	1775	1246	2287	631	793	982	107	743	900	316	220	183	1081	28	45	164	790	76	432	430	360	448	374	452	513	1776	1315	196	556	542	349	298	114	36	27	48	30	8	27	32	9	24
gene-K5T46_RS03790|moaC	946	304	1207	2592	1985	3204	836	1024	1207	188	989	1389	514	363	364	1174	50	71	190	860	89	316	356	310	353	298	345	606	1566	1143	220	706	612	452	358	134	41	70	48	39	28	14	52	18	21
gene-K5T46_RS03795|moaD	306	139	435	859	658	1009	271	461	403	62	266	492	165	116	117	488	21	22	112	324	24	129	128	124	151	127	144	197	471	408	87	241	233	208	162	65	21	17	19	23	11	17	16	8	12
gene-K5T46_RS03800|moaE	522	224	818	1591	1148	1877	660	893	815	73	556	844	410	254	245	732	37	25	144	445	33	201	158	184	285	205	201	305	653	430	137	466	434	350	222	56	42	44	26	40	18	24	22	8	12
gene-K5T46_RS03805|ybhL	5404	1004	6285	20985	13392	32751	7606	9846	10467	863	5578	7875	1945	1205	1336	11041	442	774	2519	8890	410	5821	5664	5952	7593	5900	5167	27185	53143	72527	655	3402	2246	5530	2950	1068	603	476	383	531	170	375	335	101	135
gene-K5T46_RS03810|ybhM	412	86	356	747	554	908	522	481	675	44	280	353	52	18	35	458	14	29	66	476	29	137	131	176	299	176	175	458	410	463	15	38	63	92	61	30	13	10	2	23	18	9	5	0	7
gene-K5T46_RS03815|ybhN	978	250	914	817	630	771	750	792	1020	103	385	508	161	63	55	858	54	51	197	886	78	161	155	199	340	296	261	1165	1271	1214	76	166	166	147	136	48	24	16	15	28	14	38	14	3	14
gene-K5T46_RS03820|clsB	396	129	503	698	530	971	439	602	704	37	280	394	111	69	61	828	34	55	133	620	34	257	234	322	461	335	283	2579	4545	4729	149	723	705	444	310	81	59	48	44	19	15	21	41	5	7
gene-K5T46_RS03825|ybhP	122	47	165	260	191	335	166	191	218	30	80	122	65	26	20	325	12	25	81	234	28	105	72	75	170	119	68	1101	2520	2356	91	269	290	192	124	32	39	32	21	21	4	15	21	3	10
gene-K5T46_RS03830|ybhQ	1515	383	1490	4755	3334	7862	3160	3356	3804	309	1719	2284	2102	1075	1356	21460	1639	3007	11049	17764	962	13116	14566	18273	18980	16060	16476	4109	9422	9983	539	2991	1312	8567	5307	2139	914	644	254	826	975	1100	103	26	37
gene-K5T46_RS03835|ybhR	1726	447	2234	3077	1899	4765	1921	2247	2232	191	1285	1344	1229	638	721	5177	357	443	1743	6457	357	3680	3829	4248	3133	2405	2408	1384	2025	2428	319	926	750	1291	888	332	362	333	65	106	346	251	16	0	16
gene-K5T46_RS03840|ybhS	1303	353	2001	2556	1504	3674	1313	1360	1400	141	825	1091	1500	957	1130	2140	91	134	519	2716	114	1030	871	910	649	580	527	1611	2269	2556	160	654	562	663	407	130	112	122	41	42	61	54	34	7	9
gene-K5T46_RS03845|ybhF	1668	501	2715	3815	2107	4776	1425	1688	1379	215	1323	1654	3435	2318	2616	2231	90	103	487	2338	137	717	855	664	639	499	567	2599	3364	3783	351	1289	1335	1041	763	203	216	239	147	55	56	80	42	9	12
gene-K5T46_RS03850|hlyD	863	295	1311	2072	1518	2770	826	983	778	131	804	1007	2324	1759	2171	1735	154	196	522	1548	152	1298	1666	1180	791	856	1513	3108	3826	3721	364	1019	1076	1277	735	316	252	289	272	156	76	88	62	17	24
gene-K5T46_RS03855|cecR	722	161	1153	1106	791	1709	809	971	840	63	444	541	451	273	378	2040	101	125	523	2115	87	1270	1443	1242	1210	1101	1526	2038	2771	3552	151	495	546	858	586	125	142	146	91	52	48	72	17	4	8
gene-K5T46_RS03860|rhlE	13502	3631	19844	16724	10124	18162	24191	28237	24595	1736	13117	15396	727	421	441	14060	369	384	2094	13278	558	4505	4378	4089	7513	4993	4646	889	2139	2006	479	1640	3440	2594	2520	662	743	642	250	194	198	368	19	5	4
gene-K5T46_RS03865|ybiA	913	251	1086	1261	906	1813	970	1077	1059	97	512	702	561	318	294	783	43	74	183	872	40	303	284	263	346	390	282	355	520	472	69	210	244	281	204	84	38	31	10	37	16	28	3	4	0
gene-K5T46_RS03870|dinG	4645	1393	7350	7124	4685	8681	5675	7217	5428	652	3608	4891	2214	1599	1635	5927	174	244	915	5253	285	2463	2218	2507	2476	1891	1862	1033	1533	1739	353	1154	1515	1487	1027	345	224	237	109	141	118	161	21	10	10
gene-K5T46_RS03875|ybiB	3973	1121	5733	8172	5503	11422	4530	5825	5020	530	3467	4693	3112	1950	2146	9332	417	561	1872	5615	441	4328	3907	5126	5681	3581	3243	16138	24509	30548	1207	3741	3894	3239	2280	833	671	566	408	312	175	356	249	33	88
gene-K5T46_RS03880|hcxB	3987	941	4805	10109	7289	12664	5147	6185	6100	613	3635	4930	2989	1486	1710	12136	633	975	3104	8121	627	6499	6047	7217	7410	7664	7303	2640	4081	4366	674	1814	2695	3045	2111	799	485	456	226	353	249	364	42	9	17
gene-K5T46_RS03885|ybiE	209	52	290	804	463	956	839	669	798	29	220	533	40	19	32	1517	54	56	261	1384	37	1226	700	1621	1702	774	271	4174	11342	13899	192	1375	2286	8386	4005	1152	501	308	297	782	70	366	12	2	4
gene-K5T46_RS03890|ybiJ	5954	957	5174	13617	9422	16042	10008	10818	16935	833	6504	8016	1084	716	978	28408	1138	1727	5582	19203	958	25251	13880	22257	19572	12318	5090	52203	101595	103468	5366	26739	46174	106435	69445	23046	14153	15012	7064	23491	3133	12869	407	96	138
gene-K5T46_RS03895|ybiI	327	112	466	546	435	674	292	410	470	46	233	321	85	59	62	540	15	18	102	547	54	169	114	182	160	145	120	4837	7861	9500	118	445	241	258	141	48	33	24	12	12	13	18	66	19	20
gene-K5T46_RS03900|ybiX	453	116	568	714	620	987	489	614	653	56	307	412	164	75	109	813	35	49	132	796	44	244	185	283	310	229	162	325	894	820	56	193	226	197	157	61	21	27	15	14	5	22	5	3	3
gene-K5T46_RS03905|fiu	1371	342	1746	1772	1238	2406	1364	1626	1894	156	806	979	290	171	161	2713	54	69	309	2671	135	593	561	672	935	496	397	713	1393	1392	339	1314	1259	784	586	198	318	270	91	62	63	113	15	2	10
gene-K5T46_RS03910|mcbA	649	115	516	1864	1190	3448	652	1001	1445	88	414	566	162	77	94	2698	42	107	366	1569	76	853	537	816	813	404	295	92552	237458	284792	1156	10742	2925	19884	9790	2381	622	620	564	924	39	220	486	105	165
gene-K5T46_RS03915|rlmF	2316	809	3125	2765	1492	2592	2931	2906	2596	337	1924	1955	216	150	143	2145	63	76	273	2362	134	669	653	616	785	747	513	410	926	756	118	378	663	628	554	262	201	167	52	50	37	93	7	0	3
gene-K5T46_RS03920|ybiO	1072	368	1533	1557	1155	1945	1177	1217	1036	136	751	1093	296	171	149	1459	36	85	274	1469	129	389	294	425	589	376	377	1579	2899	2735	117	390	395	444	309	126	84	62	27	44	34	42	52	11	13
gene-K5T46_RS03925|glnQ	674	176	884	1523	1280	3366	943	1387	1050	203	1583	2792	729	349	307	1307	55	56	306	930	51	477	509	691	815	681	445	170	484	457	298	1452	674	532	389	123	94	75	30	33	9	36	13	2	7
gene-K5T46_RS03930|glnP	489	150	648	929	647	1834	520	685	657	145	863	1557	499	210	178	917	33	37	212	716	31	317	277	365	425	271	323	235	478	396	250	919	543	402	237	68	74	58	24	9	13	19	5	3	6
gene-K5T46_RS03935|glnH	2191	641	2565	5669	4115	11837	2856	3643	4298	668	5573	9669	3384	1578	1492	9201	919	1436	5363	4050	306	3354	3338	5269	5672	4740	3805	4575	8991	10190	1541	7243	3017	6112	3440	1001	433	406	246	339	142	294	183	40	39
gene-K5T46_RS03940|dps	19054	3552	15935	58441	40667	83593	19598	24011	38967	2722	20142	27233	9201	4198	4682	110070	3313	6087	16327	107887	3338	33642	26667	39295	84175	59375	14049	317645	706784	708266	17130	97219	38659	41925	24428	7008	7087	5685	3595	2712	467	1082	1936	437	666
gene-K5T46_RS03945|rhtA	1159	343	1237	1895	1360	1878	1372	1511	1845	219	1433	1545	251	128	181	1793	58	115	395	1703	122	648	645	628	820	719	548	1887	2382	2682	222	850	698	586	472	210	125	105	74	65	36	57	72	17	27
gene-K5T46_RS03950	2232	564	2005	3635	2649	4364	3294	3712	4877	285	2342	3047	40	26	27	1784	51	71	237	2225	79	1067	1008	1059	1230	1164	692	1402	2640	2646	38	242	185	470	236	96	94	73	38	89	32	66	18	4	8
gene-K5T46_RS03955|ompX	58940	17073	50244	135805	101411	160718	83645	85093	124859	13456	77086	98489	2912	2662	3374	35017	1448	2213	6316	32937	2376	18930	15639	22151	26877	19553	12931	49662	96597	103652	1479	6998	5090	8687	5415	2200	1565	1446	936	1497	629	1347	709	195	298
gene-K5T46_RS03960|opgE	4027	1299	4963	3203	2395	3541	4485	4121	4210	330	1731	2042	385	212	212	13428	86	130	358	10455	661	1551	1013	1289	1028	773	824	399	538	647	301	750	1789	375	283	118	217	150	94	50	42	54	11	5	6
gene-K5T46_RS03965|mntS	2560	945	2241	2277	1925	3426	5006	5610	8020	244	1275	1480	678	305	417	11045	1700	2777	6813	8263	826	11352	9230	12976	18735	15017	10589	443	738	832	1572	5699	3464	10158	6374	2780	1424	1251	1222	2594	680	1212	4	4	11
gene-K5T46_RS03970|mntR	3732	1331	4498	8454	6555	6285	4427	5412	5647	828	4576	4710	1026	639	786	4013	486	729	2373	4416	328	2941	1994	2244	1971	2063	2044	1341	2057	1511	562	1487	1318	1958	1792	726	470	433	196	368	279	384	38	8	32
gene-K5T46_RS03975|ybiR	1733	506	2651	3386	2209	3815	2360	2942	2318	219	1462	2012	475	226	247	1782	56	79	314	1810	84	689	568	732	943	711	579	457	1039	833	196	620	688	537	427	123	131	93	56	37	40	30	14	0	4
gene-K5T46_RS03980|ldtB	7954	1927	9574	16919	12100	19612	7619	9529	9881	1456	9373	9997	2587	1522	1513	6964	253	326	1079	6073	361	2865	2387	2695	3110	2226	1869	7456	16073	15974	1260	4478	3827	2618	2312	743	616	776	290	301	130	289	270	60	103
gene-K5T46_RS03985|ybiT	17053	5270	20391	19776	13842	21235	20861	25011	21984	2102	12678	14259	1944	1149	1047	18051	462	659	2294	17119	1109	5992	4914	5714	6603	4453	4323	4481	9542	8023	1328	4490	5005	10207	8623	2953	1232	1459	773	914	534	839	363	73	140
gene-K5T46_RS03990|ybiU	1047	266	1647	514	299	584	709	700	809	46	247	309	166	58	74	1955	27	37	118	2044	87	356	294	247	284	211	178	387	504	487	53	131	253	154	140	39	62	44	11	19	18	18	2	0	4
gene-K5T46_RS03995|ybiV	1396	282	1175	2288	1505	2939	1724	2326	3229	171	1578	2078	253	123	115	1830	24	52	184	2155	65	591	706	618	882	697	531	813	1555	1317	76	261	265	375	233	88	78	43	25	36	18	11	10	3	10
gene-K5T46_RS04000|ybiW	785	244	1288	843	522	1038	852	989	895	72	280	450	289	137	172	1659	47	72	221	1876	91	509	477	483	566	464	381	1091	1023	1081	71	232	286	299	179	79	98	67	26	15	19	29	10	2	6
gene-K5T46_RS04005|ybiY	189	50	213	163	91	220	152	152	177	4	70	111	26	3	13	232	16	8	33	218	7	45	40	47	75	60	39	192	145	147	7	19	34	36	31	10	10	8	6	2	0	8	0	0	2
gene-K5T46_RS04010|fsa	285	92	458	514	320	737	350	420	326	42	220	326	80	59	61	393	58	38	130	272	27	150	124	156	227	137	140	343	651	520	28	114	82	144	96	24	9	11	7	19	12	19	8	2	2
gene-K5T46_RS04015|moeB	1484	447	2513	4838	3166	5612	2190	2845	2311	248	1967	2735	707	452	401	2092	88	124	468	1499	100	788	767	704	905	649	544	569	1610	1242	126	573	483	897	691	205	91	84	51	78	37	75	19	5	11
gene-K5T46_RS04020|moeA	2538	660	3789	7319	4492	9084	3317	4215	3523	440	3206	4059	1215	685	748	3292	195	244	956	2329	149	1655	1646	1942	2658	1696	1429	1657	4159	3841	186	950	1000	1775	1358	339	188	148	96	144	62	130	34	6	6
gene-K5T46_RS04025|iaaA	1886	671	4205	4892	3265	6360	2136	2803	2770	279	1553	1934	1181	800	715	9154	503	695	1731	8711	621	4615	4835	4829	7977	4945	4777	2167	4578	3572	1788	3791	7549	3065	4717	796	908	791	414	562	526	998	50	22	17
gene-K5T46_RS04030|gsiA	1976	661	4168	7198	4490	10066	2588	3377	3378	227	1851	2805	1276	840	813	8258	192	291	954	8646	479	3602	3963	3273	5158	2854	3138	1727	2926	2741	1524	3496	6548	1582	2746	450	409	377	196	197	124	374	14	5	3
gene-K5T46_RS04035|gsiB	1388	421	2033	3859	2899	5360	1416	1943	1732	214	1285	2085	784	642	615	2980	64	125	391	3039	186	1268	1428	985	1407	892	1090	811	1336	1158	901	1870	3106	744	1204	212	147	140	87	69	32	97	16	3	2
gene-K5T46_RS04040|gsiC	525	196	823	1848	1429	2548	766	1020	906	87	634	1029	285	202	194	1086	48	66	192	955	49	455	477	423	522	355	359	302	560	468	325	554	1012	284	369	77	55	51	32	42	19	41	5	0	5
gene-K5T46_RS04045|gsiD	373	162	490	1256	984	1944	426	608	569	78	392	558	154	133	153	584	26	14	77	542	26	261	297	253	344	233	233	131	164	139	109	192	369	113	147	37	11	21	3	13	7	15	2	0	4
gene-K5T46_RS04050|pdeI	431	76	365	567	401	687	618	507	735	31	283	315	23	16	12	701	15	17	72	1006	27	171	149	137	227	252	261	410	368	408	12	42	62	91	63	37	22	18	2	15	12	25	7	3	4
gene-K5T46_RS04055|dgcI	562	185	692	596	379	561	1263	998	1203	45	408	362	16	17	33	1092	28	56	132	1486	58	395	268	302	592	434	381	747	703	772	15	64	136	160	132	61	17	29	15	46	35	42	10	0	9
gene-K5T46_RS04060|rimO	4076	1196	5320	6193	4737	6285	6551	6973	6431	753	4993	6401	465	243	266	6619	152	156	716	6582	430	2268	1938	2206	2402	1835	1740	515	1175	883	376	937	1687	809	614	260	356	326	162	62	79	127	23	9	7
gene-K5T46_RS04065|bssR	273	60	263	995	700	1563	370	405	464	50	278	343	393	195	301	2276	135	191	641	1043	99	1078	976	1183	1112	832	613	115912	224260	287433	1282	8899	2241	5219	2858	1007	484	453	408	360	57	133	4237	1130	1416
gene-K5T46_RS04070|yliI	452	184	676	595	414	782	621	665	582	47	269	397	138	69	65	865	36	49	162	772	25	248	226	293	414	247	208	3266	7899	6685	183	521	505	383	263	94	71	85	51	28	17	25	43	7	17
gene-K5T46_RS04075|gstB	2031	576	2199	3008	2109	4145	2418	3297	4088	246	1635	1983	734	412	431	4112	156	255	935	3010	163	1437	1089	2009	3330	1904	1337	2734	7893	7302	399	1774	1610	2399	1761	553	283	272	145	235	98	243	124	19	33
gene-K5T46_RS04080|dacC	4323	1185	6196	3422	2242	4132	4224	4792	4406	204	1319	1832	551	358	352	6096	310	376	1208	6770	318	2494	2168	2585	3063	2340	1552	1532	3717	2777	703	2257	2635	3544	2479	1001	939	718	480	369	273	490	85	20	17
gene-K5T46_RS04085|deoR	4457	1432	6871	6508	4619	7838	5883	6489	6013	347	2789	4237	1008	609	596	5799	208	262	904	5808	219	1821	1501	1991	2764	1724	1383	1156	2944	2507	476	1670	1939	1844	1280	428	311	262	172	193	116	207	27	8	6
gene-K5T46_RS04090|ybjG	3958	1224	5635	3675	2898	4116	5931	5856	5035	237	1636	2227	224	148	146	5112	143	169	637	5053	230	1666	1440	1840	2906	1922	1350	724	1632	1492	394	1215	1695	1319	846	300	319	312	179	146	101	194	14	2	6
gene-K5T46_RS04095|mdfA	1181	418	1610	1614	1215	1568	1639	1635	1295	196	1137	1593	109	78	87	1492	57	74	190	1288	107	469	384	506	665	478	439	653	1000	1090	122	247	456	304	259	132	119	79	73	47	45	61	15	10	24
gene-K5T46_RS04100	884	249	1101	1336	872	1462	953	954	1111	106	822	904	59	46	46	1113	36	34	165	1124	36	499	370	522	387	273	242	653	843	855	58	324	258	246	148	65	46	44	28	24	15	20	18	0	6
gene-K5T46_RS04105|ybjI	1024	311	1031	1168	665	1227	1063	1130	1346	103	641	716	226	197	183	1367	44	56	217	1172	72	467	438	437	531	475	327	528	1143	1078	290	944	896	842	549	174	119	106	68	120	27	103	68	15	23
gene-K5T46_RS04110|ybjJ	503	182	621	626	376	711	621	751	713	42	375	390	143	105	119	952	35	58	226	659	46	345	243	371	490	276	236	539	1313	1212	160	630	482	576	417	164	93	88	45	73	33	63	42	7	7
gene-K5T46_RS04115|rcdA	229	97	289	416	282	507	414	348	322	49	266	242	120	109	105	401	34	49	200	337	25	227	242	316	286	222	163	322	559	540	85	336	168	361	285	86	37	41	22	40	24	50	32	9	10
gene-K5T46_RS04120	1878	459	1891	6051	4587	6546	2972	3147	3649	369	1939	2345	1485	1023	1240	1539	286	522	1137	2081	177	4505	4493	4047	1761	3829	2959	921	965	1097	193	621	206	788	536	320	136	98	94	162	56	75	17	7	18
gene-K5T46_RS04125	685	233	675	1117	817	1276	1359	1328	1312	105	464	644	87	33	78	1122	48	56	154	1273	54	355	332	407	461	355	325	480	699	717	59	177	197	318	188	100	37	29	18	38	18	19	4	0	3
gene-K5T46_RS04130	682	150	538	2511	1683	3176	894	966	1728	205	1199	1545	180	88	95	190	3	8	25	126	7	76	41	47	94	98	72	73	130	126	36	152	70	124	121	25	18	10	7	16	2	9	1	0	0
gene-K5T46_RS04135	3821	1447	3297	8919	6512	8252	4974	5962	9429	1408	5446	6076	727	487	608	1656	50	82	252	1649	109	556	562	483	835	706	532	639	1267	962	279	845	489	838	738	319	135	98	86	129	39	81	22	10	16
gene-K5T46_RS04140	121	29	90	220	181	271	188	173	273	23	79	137	25	11	23	154	3	6	23	172	1	34	36	50	86	56	40	50	86	65	3	23	31	42	16	15	4	3	6	5	0	1	2	0	0
gene-K5T46_RS21875	76	12	75	54	65	108	65	62	120	0	36	56	13	3	7	72	2	3	18	76	2	29	19	31	36	36	23	31	40	39	4	14	15	25	19	7	2	3	2	1	1	4	0	0	3
gene-K5T46_RS04145	200	48	242	343	247	455	249	303	284	29	119	156	48	18	10	439	10	11	64	506	17	176	168	166	268	157	176	127	169	172	21	62	82	82	52	19	30	19	9	17	21	29	4	0	0
gene-K5T46_RS04150	2569	690	2080	2575	1912	2656	1983	1897	2876	662	2393	2890	331	199	208	7123	359	708	1876	8854	664	5314	4196	3477	5735	5542	5624	168	230	192	345	1054	1166	4284	3464	1880	1021	949	208	1731	1644	2230	3	4	0
gene-K5T46_RS04155	2141	781	1842	2374	1931	2740	1944	1812	2395	747	2041	2727	422	254	298	7135	445	876	2007	8551	992	5084	3764	3205	6637	5213	5076	240	274	185	411	880	1384	4514	3222	2142	1183	1084	292	1777	2568	2454	9	2	6
gene-K5T46_RS04160	3039	727	2506	8110	5893	9752	4091	3621	5528	569	2844	4284	665	360	423	3255	61	86	380	3848	210	1660	1552	1274	2402	2050	1954	227	363	442	229	587	1095	948	643	268	230	168	94	173	102	172	6	1	3
gene-K5T46_RS04165	1809	491	1396	5682	4603	6468	2556	2763	3562	378	1983	3491	474	310	319	389	29	17	73	366	19	110	111	123	176	144	164	275	361	293	39	143	80	217	127	72	22	10	11	18	5	5	0	3	0
gene-K5T46_RS04170	7492	2564	6767	22999	18817	20148	13898	11772	15579	2688	12142	18975	2207	1430	1333	1177	66	92	288	1351	115	442	339	440	414	418	301	617	724	674	192	453	305	465	275	158	69	32	32	75	37	48	22	5	27
gene-K5T46_RS04175	2106	298	1752	8427	4790	13325	2662	3469	6353	291	2757	4153	199	114	116	684	10	28	113	833	24	239	165	182	444	238	193	91	225	265	22	95	84	153	109	51	43	19	10	35	24	38	0	2	2
gene-K5T46_RS04180	128	58	237	169	110	218	240	181	162	6	72	113	23	14	21	291	24	13	49	364	25	175	118	136	202	147	103	109	140	160	12	44	81	171	144	49	37	28	12	7	26	22	0	0	0
gene-K5T46_RS04185	32	5	54	47	20	70	49	39	74	2	5	21	0	0	6	97	4	8	23	91	3	42	37	48	50	57	56	35	33	45	6	7	17	94	42	20	3	6	1	7	4	3	0	0	0
gene-K5T46_RS04190	14	1	16	17	13	17	27	24	10	1	5	7	2	2	2	27	0	2	6	29	2	11	9	12	10	12	14	26	12	22	0	2	10	24	7	4	1	2	1	0	0	3	0	0	0
gene-K5T46_RS21880|lysB	33	14	36	37	29	36	67	53	41	5	23	20	5	3	7	71	4	3	5	82	5	29	35	24	34	27	18	52	17	41	4	4	11	36	15	10	5	3	6	0	1	7	0	0	0
gene-K5T46_RS04195|lysC	46	29	35	28	16	13	33	18	26	19	41	28	4	0	3	28	3	4	17	23	7	21	12	11	11	9	11	21	7	8	4	3	7	22	12	5	5	10	5	3	6	5	0	0	0
gene-K5T46_RS04200	23	7	30	31	10	30	33	31	33	2	4	17	4	0	5	61	0	2	8	40	5	14	21	14	38	22	11	30	12	28	1	4	13	17	26	3	4	2	0	0	1	1	0	0	0
gene-K5T46_RS04205	91	27	110	232	166	358	178	221	256	14	75	106	28	15	18	67	3	6	15	86	7	54	34	39	99	41	53	47	36	38	5	16	19	55	47	21	2	3	1	5	8	5	0	0	0
gene-K5T46_RS04210	603	129	509	1630	960	2005	569	733	1264	28	318	420	171	83	98	122	5	29	49	165	16	88	71	53	99	100	92	123	164	155	18	56	30	113	88	32	26	15	3	6	5	4	0	0	0
gene-K5T46_RS04215	23	2	49	28	36	25	64	49	49	4	10	22	7	11	2	45	8	6	19	65	6	28	20	33	54	33	16	35	24	23	4	4	27	62	45	13	4	5	0	3	1	9	2	0	0
gene-K5T46_RS04220	25	9	66	36	27	47	58	67	40	7	22	34	3	5	3	42	6	5	22	93	4	35	27	37	64	45	44	49	41	42	12	14	32	84	58	23	7	13	6	6	17	11	0	0	0
gene-K5T46_RS04225	85	33	136	106	52	147	162	155	125	19	63	82	13	20	9	150	14	7	40	189	12	117	82	93	146	94	75	31	58	54	16	41	51	253	166	54	26	32	2	12	13	32	0	0	0
gene-K5T46_RS04230	129	12	131	105	75	142	114	168	137	10	64	64	13	12	9	142	6	20	74	204	2	107	117	94	133	83	72	23	73	56	17	24	58	183	138	57	17	18	6	23	12	19	3	0	0
gene-K5T46_RS04235	1922	550	2021	4284	3329	4785	3150	3164	3296	317	1830	2511	369	231	264	2068	101	127	584	2697	160	1307	932	1205	1545	1279	938	810	1155	1024	131	497	677	1510	1037	334	163	138	68	142	120	178	13	4	8
gene-K5T46_RS04240	630	160	767	1808	1228	2028	1082	1071	1282	99	733	872	153	68	90	1246	29	47	236	1245	63	653	535	555	870	583	462	259	518	413	68	264	253	584	446	162	83	46	36	89	45	95	2	0	0
gene-K5T46_RS04245|tfaE	781	220	730	1094	757	1305	1301	1143	1416	69	443	550	130	66	102	2219	185	181	639	3537	145	1437	1364	1138	2101	1395	1107	332	598	575	102	452	545	1849	1374	549	251	200	106	221	219	295	4	5	3
gene-K5T46_RS04250	437	150	481	495	367	535	674	710	673	45	261	304	127	56	59	915	98	134	342	1690	117	645	476	464	724	520	466	291	255	361	131	196	360	826	603	352	169	199	93	160	179	229	4	2	6
gene-K5T46_RS04255	138	62	179	172	103	192	209	278	263	14	114	114	22	10	20	346	23	36	97	574	16	252	213	192	358	260	187	121	109	129	21	58	105	389	275	75	53	62	5	35	31	66	2	0	1
gene-K5T46_RS04260	351	115	396	400	275	378	584	581	698	29	189	216	77	27	42	1205	59	84	367	1721	59	667	482	578	858	624	465	472	471	538	50	150	254	924	566	182	145	124	35	102	95	152	4	0	4
gene-K5T46_RS04265	590	141	488	799	489	1038	1017	882	1154	84	450	475	98	50	75	1372	84	99	404	1848	80	801	567	671	1256	839	642	1175	1367	1567	48	200	213	590	472	192	71	76	25	71	94	123	9	6	11
gene-K5T46_RS04270|ybjL	2863	778	3714	4869	3285	5696	3745	3555	3510	262	1819	2589	708	426	514	4665	135	157	614	4680	244	1370	1241	1554	1712	1199	931	2032	4699	4035	209	891	1035	966	585	203	235	174	122	83	100	91	48	10	8
gene-K5T46_RS04275|ybjM	900	223	1054	1855	1100	1822	1848	1433	2033	132	645	1110	122	76	94	3766	135	186	521	6546	146	1072	904	977	2139	1857	455	1569	5290	3209	25	112	291	359	262	90	209	163	79	39	51	38	10	2	13
gene-K5T46_RS04280|grxA	747	159	676	1038	829	1137	1373	1162	1769	121	622	987	86	48	48	6579	457	723	1636	10171	349	3260	2655	3086	5137	5355	1091	2483	7943	3891	88	217	470	838	572	215	415	361	361	150	78	95	23	8	20
gene-K5T46_RS04285|ybjC	5658	1406	5724	7880	5403	9560	5956	6662	9021	1287	5729	8280	1368	613	704	2929	121	205	690	2897	178	2327	2141	2098	1766	1756	2104	1526	3322	3723	190	739	837	691	489	175	80	72	63	88	27	47	18	4	2
gene-K5T46_RS04290|nfsA	10172	2471	10736	12727	7621	14676	9993	10393	12449	1803	8626	13706	2823	1607	1571	3792	171	197	810	3531	203	2327	2446	2117	2186	2072	2613	1857	5185	3752	403	1453	1844	1283	952	248	169	143	94	81	49	60	31	4	8
gene-K5T46_RS04295|rimK	2946	1160	3849	5037	3525	5745	4054	4559	4981	687	2694	5292	1094	598	624	2108	61	102	319	1650	82	732	721	785	850	706	643	802	1573	1417	151	533	671	602	402	138	57	53	41	30	25	38	12	7	9
gene-K5T46_RS04300|ybjN	1682	311	1637	4689	2691	5502	2086	2428	3612	369	2174	2954	376	198	221	1087	19	42	175	1178	61	353	322	400	516	358	257	347	1201	932	165	619	422	399	232	77	27	36	31	45	18	32	20	4	3
gene-K5T46_RS04305|potF	624	166	907	495	321	623	400	529	576	37	274	308	75	52	44	672	23	19	64	776	19	188	187	175	196	169	146	256	557	513	78	315	426	157	121	47	42	50	10	25	17	22	7	3	3
gene-K5T46_RS04310|potG	295	103	437	182	109	186	243	200	175	16	102	144	58	32	23	298	10	13	30	330	33	67	98	69	82	93	62	68	152	120	38	144	202	79	38	10	27	19	10	6	11	15	0	0	0
gene-K5T46_RS04315|potH	306	130	456	307	149	314	241	291	203	42	119	179	107	82	81	266	12	13	46	277	35	92	101	102	113	90	84	112	221	168	94	127	210	92	74	46	23	21	24	11	13	18	7	0	2
gene-K5T46_RS04320|potI	250	68	265	304	192	357	196	226	236	17	126	225	79	22	31	308	13	9	50	273	11	101	85	119	116	88	59	98	229	152	26	90	98	93	62	18	14	11	10	12	7	8	0	0	2
gene-K5T46_RS04325|ybjO	662	166	815	1604	1252	2042	924	1053	1297	119	598	849	92	59	76	672	21	47	154	670	28	351	340	346	404	295	234	524	886	982	28	150	104	128	89	29	16	22	5	8	4	9	2	1	2
gene-K5T46_RS04330|rlmC	2829	954	4198	2975	1918	3082	3051	3498	2939	454	2175	2523	262	169	141	2768	35	29	139	2261	164	481	376	313	452	390	471	172	378	276	195	442	621	245	205	75	70	60	42	15	23	21	10	0	8
gene-K5T46_RS04335|artJ	2126	632	2305	1651	1275	2209	1995	2418	3503	189	1074	1462	446	178	185	1623	12	20	95	1698	98	308	200	229	385	306	300	208	580	411	72	223	328	146	96	35	41	33	17	17	5	16	4	0	2
gene-K5T46_RS04340|artM	783	241	850	1388	955	1768	1109	1167	1399	151	729	1038	243	189	159	690	35	57	108	527	31	184	138	195	288	191	129	848	1343	1293	152	552	437	254	161	77	41	32	26	24	19	20	46	3	14
gene-K5T46_RS04345|artQ	542	213	837	767	566	1098	664	761	814	75	362	679	206	120	111	339	16	10	49	278	14	84	91	95	101	96	76	644	1222	1283	95	377	303	100	87	31	34	25	9	4	0	3	25	3	3
gene-K5T46_RS04350|artJ	2384	796	2747	3660	2294	4846	2270	3420	4359	447	2224	3162	1178	599	538	1118	48	56	172	869	56	441	422	357	437	424	483	5481	10637	9521	388	1431	1349	464	361	79	52	71	32	15	8	7	196	42	79
gene-K5T46_RS04355|artP	1296	537	1690	2369	1411	2936	2204	2661	3181	241	1347	2116	520	213	192	765	18	37	116	822	47	258	226	235	374	260	261	3303	7111	6992	259	828	746	270	222	67	47	40	17	20	13	14	79	19	17
gene-K5T46_RS04360|ybjP	507	106	562	1302	813	1954	491	612	660	62	497	551	272	122	182	984	40	46	181	666	52	371	349	491	517	447	413	6578	12461	13749	304	1154	730	1015	677	174	64	95	78	25	14	9	100	15	39
gene-K5T46_RS04365|ybjQ	671	249	939	2319	1669	3068	1085	1525	1364	112	902	1288	459	244	234	3186	227	348	1133	2055	168	2054	1641	2403	2925	2346	2394	4482	6898	8213	146	670	555	1299	894	361	191	129	89	178	78	146	30	6	12
gene-K5T46_RS04370|amiD	3180	876	3936	8021	5727	10342	5216	5837	6304	586	3625	4514	1253	725	776	6352	404	629	1841	4712	264	3224	2809	3391	4481	3403	3074	6214	11724	10949	627	2578	2067	3238	2313	791	504	344	194	425	215	373	112	14	20
gene-K5T46_RS04375|ybjS	5365	1907	7140	10437	7226	11577	7183	7890	7031	1093	5422	7213	2406	1577	1785	5973	297	366	1176	4552	425	2192	1895	2234	2539	1948	1767	1401	2196	1949	1185	2550	2654	1822	1472	654	439	407	243	180	229	269	62	20	37
gene-K5T46_RS04380|ybjT	2095	692	3181	3749	2114	4054	2675	3579	3749	251	1415	1956	656	419	475	3220	106	137	553	2198	140	1130	1045	1333	1617	1007	839	1849	4405	3602	440	1414	1406	1099	989	245	143	104	80	61	48	65	53	14	23
gene-K5T46_RS04385|ltaE	2162	678	2713	4691	2947	5919	2961	4507	4438	310	1846	2426	621	379	357	8359	313	381	1603	5971	377	3337	2904	4375	5490	3401	2404	12261	23074	24587	681	2785	2087	3019	2376	668	423	224	178	252	104	251	226	37	78
gene-K5T46_RS04390|poxB	921	234	1121	1799	1171	2310	855	1115	1454	114	582	828	448	214	232	2697	60	80	344	1719	97	442	463	459	451	395	337	173910	367385	428746	2643	14640	9677	5856	4013	957	413	411	320	125	26	65	3204	564	782
gene-K5T46_RS04395|hcr	148	38	197	307	183	451	209	239	217	23	129	173	65	25	26	215	11	17	43	240	22	115	68	117	86	112	77	103	359	284	24	69	75	95	58	28	11	13	5	9	4	8	15	5	2
gene-K5T46_RS04400|hcp	315	87	384	437	331	770	363	416	452	35	233	266	81	28	56	544	11	15	68	493	23	207	130	196	210	145	148	739	1490	1467	24	95	121	180	145	40	34	68	15	27	8	23	31	7	20
gene-K5T46_RS04405|lysO	589	225	679	969	681	1078	1033	932	1077	104	560	677	72	34	43	958	42	66	163	959	80	457	350	320	412	363	280	754	1117	1067	96	291	332	258	240	80	57	84	35	46	27	50	67	28	27
gene-K5T46_RS04410|aqpZ	344	118	526	517	391	715	441	403	378	60	368	486	83	60	46	1202	23	43	140	826	61	391	321	413	599	370	310	2554	4970	4870	151	723	602	511	327	123	86	53	39	37	19	45	36	3	16
gene-K5T46_RS04415|ybjD	10812	3030	14850	10249	6927	12499	9412	10990	11753	629	4693	5360	1350	969	943	13168	194	252	1026	13066	502	2854	2197	2362	2388	2017	1704	13766	22805	28212	334	1506	1515	1721	1345	394	203	258	116	159	80	147	367	127	204
gene-K5T46_RS04420|ybjX	23124	6702	28281	30534	20495	33458	29613	33225	35723	2087	14223	17009	1543	797	879	30106	634	1005	3232	30706	1392	9981	7278	8970	11817	8108	6404	5258	16738	11782	1336	6090	6525	10349	7591	2698	1457	1591	746	1484	718	1420	117	31	51
gene-K5T46_RS04425|macA	1889	555	2280	3461	2419	4619	1996	3019	3210	258	1531	1770	1046	628	578	3495	145	189	805	2808	167	1443	1298	1402	1814	1436	1294	1628	4062	3668	502	1585	1357	1574	1239	377	139	149	96	130	54	88	46	8	22
gene-K5T46_RS04430|macB	2198	663	2964	4387	2952	5953	3364	4273	4892	318	1727	2425	1178	743	821	3097	106	156	725	2578	167	1285	1146	1272	1544	1122	1046	1201	2285	2164	457	1608	1376	1087	970	331	178	141	103	93	63	75	30	3	9
gene-K5T46_RS04435|cspD	3518	775	4169	43377	36435	62950	4691	5993	5896	922	5723	9353	8797	6449	7965	34479	1612	3145	10425	15539	1123	17177	15967	32199	26601	17850	10954	19741	36783	39624	4284	20081	7088	16304	8063	2500	1010	607	530	1529	304	874	303	71	90
gene-K5T46_RS04440|yljB	368	91	407	431	251	485	265	396	423	32	209	207	54	28	39	249	23	20	70	234	15	181	148	167	167	137	127	199	508	484	26	82	63	107	101	29	10	10	10	5	7	10	2	3	4
gene-K5T46_RS04445|clpS	5923	2230	6823	5806	4574	4612	5580	5751	6109	828	3246	3822	3750	2086	2178	6026	1036	1515	3798	7900	618	5454	4679	4387	3417	5111	4458	5633	11328	5698	1190	3274	3020	4256	3862	1828	912	815	618	708	459	695	174	43	84
gene-K5T46_RS04450|clpA	15194	4342	20169	40422	26364	59837	15149	21548	20299	1825	11698	16393	20217	11871	13044	42169	2300	3012	11820	26775	1993	18547	17457	23107	29108	19401	17086	73481	145655	159250	8400	29599	23794	22421	15114	4854	3248	3137	2303	1970	742	1655	1746	488	666
gene-K5T46_RS04455	1077	251	1016	1636	1010	1578	1162	1607	2196	135	897	1107	115	97	122	1370	61	71	247	1504	68	784	698	740	1319	837	863	170	627	505	63	318	313	683	464	180	75	88	37	83	27	67	4	0	5
gene-K5T46_RS04460|waaO	2053	541	2028	3159	2198	3238	2865	3346	3993	343	1922	2410	237	254	200	2511	150	210	530	2899	133	1297	1196	1260	2383	1763	1607	534	1511	1210	190	671	688	1517	997	398	160	178	115	179	62	136	21	2	9
gene-K5T46_RS04465|rfaP	5793	1507	6055	7187	5065	8387	6578	9134	10434	720	4858	5573	842	664	654	5920	299	452	1650	6220	302	2967	2539	2931	5241	3641	3561	1267	3958	2981	568	2038	2422	3942	3042	1166	489	512	270	486	214	416	47	10	15
gene-K5T46_RS04470|waaG	5436	1895	6607	5955	3989	5952	7416	9070	8339	909	4531	5889	1217	986	738	4574	384	452	1590	4931	280	2486	2144	2162	3991	2852	2541	1907	4011	3698	853	2516	2965	4427	3224	1282	693	598	459	461	288	498	73	27	22
gene-K5T46_RS04475|rfaQ	3956	1115	4618	6847	4593	7458	6111	7664	8408	613	4180	5285	671	474	411	4622	328	423	1580	4770	220	2236	1884	2163	4114	2775	2278	2647	6677	5848	514	1897	1807	4310	3000	1053	453	430	259	450	170	436	57	9	25
gene-K5T46_RS04480|waaA	2075	737	3158	3335	2352	4525	2689	3411	2948	465	2242	2854	817	534	462	2417	62	67	310	2251	118	646	733	686	852	591	590	5494	9198	11095	339	1210	1150	549	402	140	113	127	59	29	32	36	60	24	19
gene-K5T46_RS04485|coaD	856	232	1215	797	507	1021	723	813	845	69	528	649	161	89	84	928	9	17	78	784	24	157	169	216	194	156	162	1391	2372	2648	96	287	302	150	93	18	33	25	16	12	11	9	23	6	13
gene-K5T46_RS04490|mutM	1058	482	1365	1059	707	1041	1244	1512	1945	182	925	1276	144	81	83	934	23	32	102	1075	62	224	181	217	259	181	264	228	593	502	67	250	380	184	120	64	34	55	33	15	15	17	9	3	0
gene-K5T46_RS04495|rpmG	44374	10008	42104	99922	68542	120409	83106	88567	103860	9927	65394	74570	2745	1694	1992	94497	870	1527	5665	81709	4355	29365	31722	30594	39282	34013	27206	4210	10574	11314	2992	12136	11971	11188	7878	2759	2118	1311	851	1554	439	1070	146	31	56
gene-K5T46_RS04500|rpmB	60944	14644	59338	135898	101278	162217	115621	119918	138136	13625	92361	110142	4232	2398	2670	101148	935	1501	5570	89264	4715	31492	32139	31069	40320	32405	26320	4473	11889	10631	3476	13897	16330	14671	8914	3314	2518	1882	960	1843	527	1254	170	49	64
gene-K5T46_RS04505|radC	2111	502	2281	9118	6804	11645	4547	5613	5677	466	3513	5504	731	483	470	6591	102	164	673	3601	160	1923	1835	2762	3891	2631	1944	769	1872	1972	183	918	656	1156	634	218	115	62	46	143	21	89	5	3	3
gene-K5T46_RS04510|coaBC	4174	1025	5651	8945	5050	9964	4835	6337	5505	772	5869	7312	806	432	305	2570	108	70	478	2269	136	922	824	1081	1652	1060	895	818	1797	1458	154	796	914	848	554	156	117	136	53	57	35	81	15	0	6
gene-K5T46_RS04515|dut	3846	802	4603	12818	9606	21883	4760	7424	7274	658	4558	5865	2273	954	854	2849	192	304	1246	2158	82	1786	1368	2127	2296	2152	1259	682	1829	1537	325	1765	707	1781	1162	332	113	83	62	123	28	82	13	6	9
gene-K5T46_RS04520|slmA	2881	796	3835	7088	4439	7920	3334	4424	4258	634	4288	5050	1011	533	501	1376	59	50	210	1507	78	494	431	440	504	503	449	208	420	393	178	582	476	303	239	74	47	68	41	23	14	17	7	2	6
gene-K5T46_RS04525|pyrE	1107	286	1463	2308	1799	2738	961	1142	1614	288	1451	2018	276	148	198	605	29	41	113	516	32	234	170	207	260	199	166	334	1015	805	29	181	107	162	114	44	22	31	13	5	17	22	50	5	13
gene-K5T46_RS04530|rph	13869	4065	16277	28501	19697	28828	15597	18091	19882	3565	23114	25260	975	659	647	15996	366	547	1990	12704	732	4895	4103	4356	8005	6020	4807	2023	6608	4823	820	2823	3166	3347	2882	1068	683	591	303	378	303	485	168	58	56
gene-K5T46_RS04535|yicC	6884	1879	7145	15471	10879	17735	7528	10341	12732	1353	8199	10047	1723	953	974	9170	352	495	1630	7305	546	4183	3549	4498	5154	3765	3197	8828	18653	19457	919	3344	3006	2823	2058	788	755	655	328	393	175	374	231	69	97
gene-K5T46_RS04540|dinD	2866	731	3074	4955	3627	6053	3009	2913	3486	381	2535	3040	1670	1042	1394	5567	304	494	1716	5993	312	5462	5322	5107	4215	4281	3869	1345	1655	1670	274	878	904	2818	1818	685	298	299	117	420	261	465	20	5	12
gene-K5T46_RS04545|yicG	2350	591	3383	12335	7169	16028	3317	4141	4739	702	4540	6689	563	362	331	2522	67	115	423	1929	88	938	907	1023	1919	1399	897	247	730	492	96	616	481	678	426	142	53	52	19	47	20	61	4	2	4
gene-K5T46_RS04550|ligB	1198	411	1509	1907	1139	2109	1284	1453	1575	167	934	1124	450	217	190	2279	67	117	254	1031	120	428	384	523	422	271	278	635	767	796	115	678	332	280	236	66	58	51	31	25	15	29	13	5	17
gene-K5T46_RS04555|gmk	34195	5821	33722	92374	59387	131410	36636	54135	66214	5004	42767	38451	5809	2986	3436	41251	1294	2357	9366	31222	1451	33886	24203	35132	32852	25060	15195	24433	47843	48367	1111	5474	5001	3864	2993	972	864	791	277	432	216	343	188	25	52
gene-K5T46_RS04560|rpoZ	4777	1793	5258	7986	5209	8756	6036	7479	7014	1221	5936	6917	1032	607	633	5611	285	318	933	5196	450	2060	1719	2226	3280	1958	1825	1314	2907	2354	532	1458	1933	1881	1683	661	476	516	287	206	176	299	63	14	42
gene-K5T46_RS04565|spoT	21432	7288	29073	33775	19308	35586	30410	38241	34122	3841	23260	29186	3434	1827	1731	10902	314	387	1460	10971	636	3336	3158	3196	5026	3495	3303	1322	3204	2531	655	2273	3272	2646	2610	869	620	463	286	206	183	295	57	17	24
gene-K5T46_RS04570|trmH	3141	867	4201	4846	3828	7018	4036	5653	5967	447	3202	4276	346	223	180	1279	25	38	163	1189	63	238	249	337	440	372	257	83	232	258	36	171	170	199	137	50	24	18	14	10	11	8	2	3	0
gene-K5T46_RS04575|recG	9836	2936	15569	12851	8345	16232	10423	14247	12436	861	5707	8569	1492	821	743	4874	81	124	482	4412	164	1212	901	1110	1001	741	648	524	1477	1054	163	681	824	373	275	88	120	97	35	43	30	28	8	3	5
gene-K5T46_RS04580	12799	4237	21829	54297	41877	60346	23688	27042	22168	1676	9858	17569	13895	9080	11247	24448	1077	1536	5362	16537	1432	10516	9235	11078	8721	8553	7699	16866	34219	32623	2404	7266	7522	7268	3027	2468	1840	1009	757	689	596	478	177	47	57
gene-K5T46_RS04585|gltS	14760	4411	23107	47693	33794	59418	21526	26891	22874	2051	11554	17252	12537	8391	10252	33214	2344	3110	10663	22980	1979	20208	18482	23361	19042	20349	18290	43506	77532	85993	2278	7501	7993	11396	4962	3196	2339	1847	1152	1113	993	824	331	81	124
gene-K5T46_RS04590|xanP	505	185	1233	1192	793	1204	607	758	686	133	1342	2033	199	96	129	588	31	53	101	541	34	201	172	203	226	170	235	435	528	682	37	121	137	83	70	26	6	22	10	3	11	13	12	0	4
gene-K5T46_RS04595|yicH	4430	1414	6009	11394	8188	17590	7719	9649	9799	680	4364	6070	1887	1144	1244	12024	457	703	2760	8716	464	5529	4912	6070	8794	5682	4629	9431	16767	20521	874	3612	3146	4992	3434	1102	678	580	292	407	264	406	175	44	56
gene-K5T46_RS04600|yicI	1238	406	1523	2248	1561	3178	1738	1964	2138	166	852	1166	388	252	244	1658	53	109	323	1368	75	664	572	731	793	479	416	820	1562	1417	149	464	475	327	269	141	50	49	27	24	14	37	8	0	2
gene-K5T46_RS04605|yicJ	454	87	487	822	640	1303	635	754	1001	57	317	395	110	59	87	557	25	22	95	619	35	260	225	263	314	324	184	245	436	436	64	155	218	97	106	16	20	21	16	9	10	8	1	0	2
gene-K5T46_RS04610	281	68	340	988	621	1048	517	584	376	47	356	641	17	8	5	527	3	4	20	540	8	45	51	60	175	134	93	110	169	255	9	35	38	18	8	7	5	4	2	6	7	9	0	0	0
gene-K5T46_RS04615	1347	338	1388	2516	1760	3157	1280	1213	1452	216	1497	1602	199	148	144	1445	44	37	168	1570	87	355	289	450	465	358	351	1388	1681	2264	59	250	236	239	158	69	38	20	17	38	23	41	16	10	7
gene-K5T46_RS04620	947	298	848	2234	1446	2634	1420	1377	2004	210	1257	1402	104	54	60	942	21	23	144	1047	39	276	220	250	433	260	212	419	568	614	20	85	116	129	94	46	25	14	9	34	8	21	8	6	4
gene-K5T46_RS04625	548	112	563	2492	1428	4621	905	905	1037	52	406	523	482	235	215	858	27	82	255	906	28	406	474	495	504	601	499	459	302	503	21	99	76	213	133	43	15	13	11	17	9	14	1	5	4
gene-K5T46_RS04630	205	66	147	190	230	266	270	282	280	24	109	150	279	108	133	225	8	11	24	302	18	90	49	59	86	78	68	221	216	226	5	31	17	49	22	19	19	1	3	14	12	9	9	0	2
gene-K5T46_RS04635	1370	354	1210	2184	1538	2754	1708	1634	2249	171	905	1084	1754	769	772	1356	13	47	190	1701	60	336	284	344	500	474	367	829	805	1086	36	103	152	248	229	67	46	40	10	44	29	32	12	5	2
gene-K5T46_RS04640	740	357	1277	2009	1828	1848	1655	1645	1303	206	578	1217	348	294	225	1875	155	217	621	1389	122	487	541	673	560	725	552	376	588	427	94	368	291	498	331	180	91	30	24	89	63	83	17	3	0
gene-K5T46_RS04650	1349	436	1688	1471	947	2069	834	1217	1311	102	640	829	242	111	135	1766	41	78	181	1604	86	456	374	535	582	464	382	303	894	696	60	209	309	216	191	42	46	38	25	29	23	31	1	0	2
gene-K5T46_RS04655	3921	1135	4569	7551	5510	8470	6100	5663	5613	502	2951	5190	606	325	407	4925	99	91	428	5023	170	1046	777	1238	1774	1152	1241	1456	2120	2298	117	379	532	343	262	75	56	81	34	38	40	45	10	2	3
gene-K5T46_RS04660	11206	5343	7976	18250	17067	12706	16933	14376	15342	3145	8916	12141	3350	2323	2816	7257	639	1205	2554	8861	864	5544	4185	4770	3015	4268	4586	4722	6098	3899	458	1146	1191	1215	903	441	355	274	173	298	156	261	215	67	101
gene-K5T46_RS04665	1144	261	964	2022	1828	3329	1267	1426	1968	208	900	981	415	246	251	531	70	102	282	501	43	620	801	739	828	1001	870	623	628	759	24	61	59	124	91	37	24	11	7	25	17	16	11	11	7
gene-K5T46_RS04670	3491	1226	3185	5287	4094	4710	4615	3931	4837	752	3607	3593	568	318	335	2383	105	180	544	3034	248	840	746	687	1197	1000	870	1370	1376	1467	96	178	366	566	418	249	162	173	49	154	114	193	19	7	21
gene-K5T46_RS04675	185	49	186	376	254	494	238	246	294	17	161	175	11	7	6	331	5	8	45	325	9	45	61	59	157	126	112	58	119	98	1	23	17	34	32	5	4	6	3	5	6	6	2	0	0
gene-K5T46_RS21885	55	7	29	16	24	26	24	19	24	1	13	13	2	3	4	57	0	0	2	53	2	4	11	7	11	9	6	0	5	3	0	4	7	2	0	0	0	0	2	0	0	2	0	0	0
gene-K5T46_RS21890	35	7	28	26	22	46	50	31	41	4	19	17	5	0	3	53	0	0	7	45	3	5	3	10	9	10	5	23	15	19	2	3	5	6	1	0	0	0	0	0	2	0	0	0	0
gene-K5T46_RS04685	91	26	83	100	87	213	105	106	136	10	79	83	15	11	3	123	3	5	12	148	6	26	28	39	48	64	38	49	58	34	5	11	12	12	11	4	6	2	0	8	3	2	2	0	0
gene-K5T46_RS04690	1260	388	1229	1866	1263	2408	1681	1919	2212	197	979	1159	376	228	215	1156	66	105	354	1374	74	764	583	700	857	634	552	240	495	471	115	249	453	276	245	85	62	88	32	48	41	72	3	2	6
gene-K5T46_RS04695	162	68	217	260	166	326	240	264	300	28	141	180	24	14	32	202	13	13	23	192	14	55	41	57	100	77	40	64	92	85	15	47	95	54	24	15	12	11	0	0	4	6	0	0	0
gene-K5T46_RS04700	408	85	404	618	434	930	460	462	575	48	359	465	56	10	32	564	14	9	52	518	18	182	144	196	202	129	113	94	136	127	52	164	186	70	61	14	29	19	8	4	3	12	6	2	0
gene-K5T46_RS04705	126	54	121	264	215	291	142	160	154	27	131	157	40	15	26	229	4	6	26	221	7	65	61	48	82	51	28	52	73	83	21	73	78	37	38	22	14	13	8	10	5	6	0	1	2
gene-K5T46_RS04710	288	64	343	709	527	988	581	535	625	47	307	380	24	5	10	438	7	12	42	508	13	122	100	164	190	146	131	342	429	548	7	41	42	57	30	21	14	0	3	10	8	7	3	0	0
gene-K5T46_RS21895	59	10	59	73	44	122	119	95	109	10	56	67	5	3	1	74	3	4	11	123	1	24	19	38	39	30	38	72	49	86	0	5	2	13	11	4	0	2	2	2	3	4	2	0	2
gene-K5T46_RS04715|setC	197	58	150	205	154	216	198	214	273	15	82	110	10	4	9	308	6	12	15	373	19	59	65	47	111	68	68	166	110	155	6	23	30	18	29	16	8	4	2	3	6	4	3	0	3
gene-K5T46_RS04720|yicL	1290	309	1455	3030	1982	3800	1763	1972	2570	168	1255	1398	232	130	140	2943	32	46	134	4499	187	701	801	561	1291	676	740	1677	3479	3706	89	269	440	322	403	60	40	49	20	41	33	58	23	2	10
gene-K5T46_RS04725|nlpA	856	225	947	1984	1511	2722	1135	1257	1495	132	649	739	208	152	156	3570	56	64	200	6615	331	1347	1708	1057	4729	1599	2183	449	1315	1180	328	583	1559	816	2383	182	160	157	140	199	211	555	22	9	19
gene-K5T46_RS04730	205	71	204	383	307	458	500	366	570	27	189	246	24	13	7	519	14	19	78	460	25	196	201	147	271	211	115	955	1495	1374	72	285	172	229	157	44	54	17	25	53	17	50	17	5	19
gene-K5T46_RS04735|nepI	1490	563	1579	1787	1405	1667	3556	3220	3846	346	1499	1999	109	61	80	1496	17	29	167	1429	79	403	291	396	545	348	368	362	710	659	84	212	393	299	230	101	89	83	40	40	31	58	8	2	3
gene-K5T46_RS04740|yicN	297	70	389	513	368	685	374	462	493	49	286	387	80	47	32	302	21	32	102	282	13	142	138	159	233	155	161	123	237	261	22	66	84	117	82	36	20	20	4	6	9	29	2	0	0
gene-K5T46_RS04745|adeQ	51	27	82	104	96	154	113	117	115	11	106	86	37	22	23	113	5	5	18	88	4	31	36	22	27	33	29	119	104	138	5	24	8	36	21	20	7	9	0	11	0	2	0	0	3
gene-K5T46_RS04750|adeD	462	148	605	1122	751	1620	728	803	805	101	527	643	175	121	110	508	10	25	91	541	19	227	173	176	269	255	220	431	776	819	22	75	91	163	97	34	20	17	5	9	15	24	6	0	0
gene-K5T46_RS04755|uhpT	538	161	712	651	481	956	335	327	364	50	454	420	75	42	49	874	21	26	110	676	43	205	185	198	234	207	179	200	253	329	59	150	144	98	76	31	28	17	7	11	15	6	7	4	3
gene-K5T46_RS04760|uhpC	1719	665	2635	2716	1929	3020	1969	2473	1727	331	1799	2377	539	306	287	1561	70	77	252	979	80	451	483	412	613	558	488	244	499	436	177	509	603	371	278	77	68	58	52	34	40	51	6	3	0
gene-K5T46_RS04765|uhpB	577	251	924	952	787	1027	891	809	650	150	685	923	60	67	65	547	22	25	58	506	31	125	144	198	151	198	137	48	120	83	82	124	230	103	52	35	30	18	8	3	15	6	3	0	2
gene-K5T46_RS04770|uhpA	342	124	537	1062	597	1008	577	619	508	103	576	797	50	24	21	514	10	19	83	435	28	144	159	137	133	145	97	44	111	91	65	115	189	106	88	28	21	12	11	7	9	7	0	0	2
gene-K5T46_RS04775|ilvN	121	25	198	897	726	1700	247	334	244	39	270	332	121	78	88	544	22	64	154	249	16	344	354	536	583	412	233	233	423	434	134	412	293	284	203	52	8	12	11	4	2	4	7	3	2
gene-K5T46_RS04780|ilvB	1581	435	2731	7717	4538	10690	2344	3623	2946	344	2172	2849	1128	703	776	8301	361	669	2505	3870	290	5419	6553	5898	7402	6599	7752	1654	3608	3295	1176	2865	3249	3321	2460	674	161	165	100	131	78	107	28	11	4
gene-K5T46_RS04785|ivbL	6294	1384	8338	30513	23116	66221	10440	26246	20669	1156	6563	10890	2159	1205	1364	7790	438	654	2790	6463	169	6011	5319	10875	14800	15855	9283	3058	6413	9014	474	3719	1605	3894	2090	532	116	61	68	147	45	88	95	9	9
gene-K5T46_RS04790|tisB	1073	184	1485	1929	1298	3651	1492	1748	1896	117	997	1449	194	138	152	19356	404	556	2928	14915	457	9009	8929	10851	16029	8932	6169	2588	2953	5978	395	3623	1652	8642	4693	1227	693	307	136	1056	349	1048	6	0	4
gene-K5T46_RS04795|ysdE	110	52	85	204	140	210	160	156	231	23	116	148	26	22	21	91	4	9	14	100	7	36	25	30	30	35	32	69	84	84	5	15	23	38	21	11	6	6	7	8	2	7	0	3	1
gene-K5T46_RS04800|emrD	719	288	1474	3475	2201	3752	1662	1837	1389	149	900	1668	279	169	175	2394	38	45	186	2027	93	791	941	846	1070	835	692	239	497	477	110	367	497	356	219	111	120	57	50	28	32	49	5	6	2
gene-K5T46_RS04805|yidF	557	171	784	1775	1275	2287	969	1083	770	63	465	921	753	391	435	1094	57	107	379	1027	52	449	526	709	589	608	509	173	453	350	64	244	213	239	158	43	48	17	17	16	14	14	8	0	0
gene-K5T46_RS04810|yidG	613	128	754	906	637	1301	471	598	598	38	362	439	134	76	91	595	16	30	103	580	32	201	177	208	215	185	155	337	641	644	46	193	204	195	129	38	33	34	19	14	9	13	10	2	0
gene-K5T46_RS04815|yidH	414	89	533	602	349	654	307	398	337	31	231	250	71	38	48	561	15	26	83	577	28	189	175	158	244	211	149	398	919	864	44	158	172	165	85	36	20	28	7	15	8	12	6	0	2
gene-K5T46_RS04820	509	140	548	1226	866	1786	780	854	1142	126	584	746	138	52	74	696	41	35	200	564	25	322	278	417	619	479	361	144	310	276	42	156	125	224	154	46	24	24	8	36	13	16	4	0	8
gene-K5T46_RS04825|yidJ	299	102	416	520	349	681	397	449	466	38	310	354	63	47	43	474	23	25	83	398	20	133	120	169	165	139	122	188	390	456	38	149	174	146	78	47	20	33	12	19	13	17	10	0	4
gene-K5T46_RS04830|yidK	198	64	248	357	268	413	286	227	286	39	178	175	58	15	15	232	6	26	45	229	22	133	144	140	189	125	128	142	262	275	9	43	57	41	43	14	7	9	2	5	10	1	8	0	0
gene-K5T46_RS04835|yidL	185	67	144	219	167	258	197	204	378	27	100	122	32	22	42	143	5	9	30	123	15	62	61	60	61	81	48	286	321	349	7	41	6	44	25	5	2	5	3	13	0	2	5	2	6
gene-K5T46_RS04840	628	210	607	1386	986	2035	926	1195	1312	118	607	792	114	64	64	895	18	43	185	736	43	432	308	430	531	386	294	334	577	620	61	200	226	221	159	54	41	28	11	16	6	13	4	2	0
gene-K5T46_RS04845	306	97	446	584	358	635	461	576	586	52	212	342	44	22	29	300	9	18	67	327	20	112	109	147	176	132	91	179	302	250	22	88	110	69	96	24	18	12	16	10	12	13	3	0	0
gene-K5T46_RS04850	131	53	227	293	187	554	201	183	247	17	108	130	45	14	21	169	3	12	31	179	8	95	81	68	46	63	46	54	74	59	12	25	45	35	25	9	6	9	12	6	4	8	2	0	2
gene-K5T46_RS04855|yidE	1701	590	2269	3659	2743	6025	3103	3392	4310	286	1285	1827	905	458	496	2200	228	346	1207	2245	125	2005	2429	2319	2037	2791	2868	967	1272	1577	245	668	590	713	549	182	142	123	64	55	61	106	25	0	2
gene-K5T46_RS04860|ibpB	1580	514	1514	4188	3374	6423	8574	9888	34147	1193	7639	8809	584	572	806	2843	166	305	1299	2029	146	7454	6698	5081	4789	11023	13957	526	1306	1187	265	1783	742	868	644	248	393	334	329	111	44	67	18	4	10
gene-K5T46_RS04865|ibpA	3082	2263	2375	5281	3702	8460	19154	24232	74302	1838	10526	12820	644	455	660	5131	189	460	1646	3154	184	7172	7249	5703	3915	7252	11675	1257	3410	2267	742	4586	1633	2371	1523	581	703	586	416	434	60	180	49	14	29
gene-K5T46_RS04870|yidQ	2320	583	2708	9206	7421	12549	3982	4414	4152	603	3356	4576	1945	1105	1349	15236	701	1261	3866	13371	908	9136	10314	11257	10300	8221	5966	18283	30357	29408	1335	6151	3133	6872	4046	1676	1218	752	427	1359	1060	1501	648	197	242
gene-K5T46_RS04875|yidR	1288	323	1683	3827	2680	5714	1812	2106	1919	216	1412	2055	821	538	470	4613	137	251	968	3717	135	2424	2592	3074	3751	2499	1762	3292	6526	7444	286	1250	789	1836	1134	343	268	160	43	237	172	266	74	9	18
gene-K5T46_RS04880|cbrA	329	106	312	557	460	792	462	642	852	47	255	383	89	53	65	482	34	49	134	484	21	242	188	253	360	300	251	270	757	643	47	151	135	185	107	50	55	25	16	48	15	31	3	3	2
gene-K5T46_RS04885|dgoT	598	196	617	1054	668	1357	736	1087	1240	84	404	512	139	74	83	699	44	40	173	680	34	276	281	298	399	302	237	185	312	368	42	154	169	211	154	47	36	41	12	21	28	38	1	3	2
gene-K5T46_RS04890|dgoD	247	94	316	326	268	483	306	272	315	22	157	168	155	181	180	316	14	15	57	361	18	120	124	128	97	69	77	199	683	705	29	81	95	98	74	19	17	13	7	9	4	8	2	1	1
gene-K5T46_RS04895|dgoA	111	71	200	346	228	444	227	241	221	12	97	180	124	139	181	417	11	11	65	253	21	137	119	170	121	100	111	211	862	900	45	112	191	138	80	29	26	15	19	9	4	8	7	2	4
gene-K5T46_RS04900|dgoK	437	147	529	834	560	1309	662	701	759	62	342	398	187	236	291	1100	51	83	289	904	52	605	490	586	689	479	515	1177	3866	3935	86	278	346	387	284	93	67	36	20	50	25	48	12	2	5
gene-K5T46_RS04905|dgoR	544	145	597	1049	822	1486	617	628	681	97	530	573	373	327	479	2118	172	263	857	1585	171	1486	1159	1524	1421	1416	1453	2225	5540	5996	187	385	611	587	444	160	179	148	39	106	111	127	44	7	35
gene-K5T46_RS04910	2184	492	2146	5318	3882	7604	4580	4438	6281	382	2431	2903	186	137	161	2519	65	138	383	2665	102	993	794	1114	1268	1068	641	5935	15042	21372	159	626	645	698	452	159	174	99	56	88	33	73	88	30	49
gene-K5T46_RS04915|yidA	4862	1112	5893	10609	6678	12633	4686	6107	6849	914	5651	7053	1946	1174	1327	3367	148	237	649	3164	173	1804	1685	1466	1742	1546	1642	2383	6036	5528	277	945	1151	1024	851	286	163	193	88	99	67	107	40	17	34
gene-K5T46_RS04920|yidB	944	314	1440	2813	1882	2699	1275	1447	1553	254	1580	1896	145	72	72	1388	48	60	201	1408	58	357	276	377	524	413	271	1298	3253	2429	158	492	454	416	323	127	97	43	37	39	14	32	25	8	4
gene-K5T46_RS04925|gyrB	44335	14368	57780	73464	48581	88906	42445	58176	60644	7264	41888	50658	12022	8211	7420	32453	1107	1625	6239	26210	1658	12986	12709	13318	11343	9328	9152	23163	67367	54187	3454	11232	10222	7626	6495	2065	1214	1189	727	619	254	514	577	168	205
gene-K5T46_RS04930|recF	12245	4143	17559	12679	9130	13539	13304	16593	17652	1568	9356	11118	834	596	461	7685	62	122	416	6987	297	1426	1011	1023	956	741	1044	655	1668	1357	764	2212	2726	677	574	236	227	144	103	43	29	47	35	5	10
gene-K5T46_RS04935|dnaN	22217	7161	33290	32936	23450	39600	27570	36348	32390	3179	17440	23368	3343	1931	1811	17774	326	462	1699	13808	803	4100	3397	3924	3932	2941	3189	2719	7865	6625	1580	4901	5383	2359	2161	859	524	400	272	151	104	123	87	27	48
gene-K5T46_RS04940|dnaA	19432	6039	27684	35850	22913	38600	27374	32310	31021	2715	17321	22949	2452	1287	1387	14580	179	260	1019	14246	607	3168	2719	2880	3678	2687	2845	2480	6965	5406	1137	3646	4155	2859	2208	869	453	342	211	176	98	161	94	26	44
gene-K5T46_RS04945	63	12	73	109	60	150	78	89	122	10	33	29	4	4	0	83	1	0	7	88	4	15	17	10	14	25	9	60	204	143	11	51	55	9	8	4	3	2	1	2	1	0	4	0	0
gene-K5T46_RS04950|rpmH	11246	3839	12172	21296	16395	27462	25414	27180	30051	3502	18033	21664	418	325	267	11597	145	234	858	12334	663	3795	3780	3948	6711	5194	4068	667	2532	1967	977	3609	3110	2384	1541	657	520	347	234	325	124	287	91	38	39
gene-K5T46_RS04955|rnpA	7819	2202	12218	11958	6762	12105	12922	14495	11758	1401	9332	11982	329	195	157	4276	56	68	262	4417	156	939	947	934	1655	1257	997	208	759	658	235	913	989	539	382	144	151	120	46	42	25	33	16	3	5
gene-K5T46_RS04960|yidD	6448	2510	11220	5910	3197	5677	6634	9557	6260	1243	6420	7830	317	147	189	1940	32	17	90	1856	113	238	252	193	271	271	393	82	140	115	204	626	775	199	194	83	72	47	33	11	18	18	3	0	4
gene-K5T46_RS04965|yidC	30589	8136	44165	34069	23913	43154	33015	43377	38540	4407	28800	37304	1908	1284	1092	16817	232	300	1064	15001	687	2937	2678	3372	3441	2684	2624	1317	3189	2958	1015	3988	3988	1837	1415	495	475	381	183	95	87	159	54	12	11
gene-K5T46_RS04970|mnmE	6256	1921	8806	9864	6726	11830	6026	7049	6385	923	5518	7358	1452	865	853	4817	92	118	340	4053	160	1125	1028	1046	878	723	793	1632	3394	2832	243	690	1094	425	392	158	134	114	31	20	24	47	25	16	17
gene-K5T46_RS04975|tnaC	24	10	46	139	78	150	18	24	33	5	20	17	370	1307	2170	98	8	4	32	73	10	29	28	40	22	47	12	44	122	85	9	87	0	8	4	3	2	1	0	0	0	1	3	0	0
gene-K5T46_RS04980|tnaA	311	81	349	992	690	1207	269	289	347	22	131	230	1605	8930	13182	637	9	11	75	537	24	153	155	189	177	129	130	424	815	708	50	556	60	100	81	20	18	32	10	4	12	21	47	9	9
gene-K5T46_RS04985|tnaB	628	159	553	757	540	861	678	683	890	64	329	375	219	1040	1591	715	16	39	125	687	52	224	189	209	269	233	211	374	440	466	25	70	104	162	118	49	15	29	5	37	19	27	15	4	0
gene-K5T46_RS04990|mdtL	389	164	552	827	608	936	573	670	672	94	402	613	109	98	97	571	19	40	90	592	40	235	177	240	220	187	126	363	648	541	40	142	199	138	112	57	36	37	13	15	12	27	8	5	0
gene-K5T46_RS04995|yidZ	1590	509	2000	3525	2652	4153	2880	3142	3230	306	1620	2495	396	225	339	1552	82	125	305	1513	92	501	380	609	762	510	459	1043	1734	1949	66	282	336	340	296	132	60	49	29	47	34	47	30	7	21
gene-K5T46_RS05000|yieE	3453	910	3329	5190	3306	6803	4200	5559	6369	418	2367	2710	916	454	442	3565	119	163	634	3623	180	1921	2060	1953	2368	1688	1590	1041	1552	1588	179	757	815	805	501	187	197	160	59	98	111	149	8	3	7
gene-K5T46_RS05005|yieF	2247	725	2692	3265	2028	4332	2798	3556	3725	272	1588	1932	1094	673	563	2436	118	115	440	2246	156	1237	1392	1377	1627	1154	992	420	706	596	323	1175	1225	872	716	239	198	236	124	116	87	123	10	8	7
gene-K5T46_RS05010|adeP	2839	836	4459	4347	2952	5203	3203	4027	3691	417	3227	4244	512	217	241	2551	69	67	272	2384	104	692	6883	741	634	573	533	730	604	837	138	317	614	320	278	64	96	101	31	38	60	80	2	2	2
gene-K5T46_RS05015|yieH	982	257	1414	2385	1713	3077	1493	1835	2312	188	1228	1659	170	97	86	1410	34	52	234	1350	59	581	407	631	781	544	388	406	585	772	47	154	198	247	186	60	64	38	18	29	26	46	2	0	5
gene-K5T46_RS05020|cbrB	585	139	633	1256	951	1500	830	822	1021	76	504	613	69	56	46	703	25	47	159	863	42	325	293	370	437	283	236	434	386	503	26	53	136	114	83	38	26	24	13	18	17	15	2	0	2
gene-K5T46_RS05025|cbrC	1752	557	1971	4656	3870	6079	3572	3602	4281	489	2516	3215	656	344	416	3146	154	250	677	3372	223	1680	1369	1715	1737	1591	1131	755	1182	1192	235	734	863	984	642	287	225	154	105	188	101	201	14	3	6
gene-K5T46_RS05030|yieK	389	107	489	609	379	747	572	657	758	48	261	318	54	29	54	514	15	18	81	578	14	199	112	158	175	152	98	167	240	253	10	51	73	102	75	30	10	13	8	16	11	10	2	0	0
gene-K5T46_RS05035|yieL	302	101	324	433	352	609	441	452	524	35	175	204	18	16	29	417	15	25	42	412	30	177	124	180	190	137	135	138	149	164	6	56	30	66	35	20	14	11	6	6	4	7	3	0	2
gene-K5T46_RS05040|bglH	266	63	224	314	265	343	426	351	386	27	176	193	15	12	23	397	11	8	47	480	16	142	104	84	169	185	130	230	233	307	9	8	26	63	43	12	7	2	0	4	7	14	2	0	0
gene-K5T46_RS05045|bglB	147	65	156	274	189	330	246	337	305	36	122	185	34	16	39	168	7	17	48	253	14	82	50	99	139	81	72	71	120	124	13	23	46	57	37	27	14	12	13	6	3	7	0	0	1
gene-K5T46_RS05050|bglF	223	61	287	525	354	608	326	365	389	61	231	423	36	26	42	296	17	11	74	343	13	128	74	110	142	102	96	116	93	139	11	73	65	70	47	14	12	13	7	11	6	5	4	3	1
gene-K5T46_RS05055|bglG	51	26	64	76	66	96	60	48	92	20	48	55	12	9	3	63	4	7	15	122	7	17	15	20	21	35	12	53	70	47	0	6	10	20	16	6	5	6	0	0	2	0	3	0	0
gene-K5T46_RS05060|phoU	1504	426	1768	2569	1694	3169	954	1204	1144	192	1079	1370	536	313	268	1611	41	53	247	1336	85	507	500	486	608	422	363	193	635	440	325	1223	845	661	471	198	142	126	61	56	16	50	10	3	5
gene-K5T46_RS05065|pstB	1826	472	2160	3140	2300	3955	1542	1685	1824	222	1502	1804	516	356	341	2962	73	118	375	2283	126	820	756	983	1511	1144	735	588	980	715	288	1186	885	835	453	170	206	154	89	82	41	81	7	3	8
gene-K5T46_RS05070|pstA	569	147	803	710	452	889	609	568	643	94	388	516	95	60	51	666	28	21	130	675	22	248	255	244	234	177	163	207	451	387	56	207	226	180	133	54	108	83	27	18	10	12	3	0	0
gene-K5T46_RS05075|pstC	1108	290	1498	738	511	981	710	705	604	74	466	520	95	80	63	967	25	51	201	881	52	341	300	321	334	266	236	403	786	651	85	272	338	299	211	68	162	115	31	22	17	14	8	2	2
gene-K5T46_RS05080|pstS	3270	788	3584	2528	1917	3141	1979	1893	2229	160	1209	1448	442	314	341	3075	172	205	673	2552	199	1007	923	1214	1089	844	703	2139	3931	3954	267	625	813	964	721	301	651	492	155	101	101	184	38	8	24
gene-K5T46_RS05085|glmS	13224	3932	15034	28011	17426	33992	13865	17959	19632	3257	18358	24834	4613	3320	3011	5635	163	222	845	4646	291	2020	1908	2075	2052	1637	1372	10244	17620	20591	877	3511	2856	1509	1162	341	267	327	188	58	50	110	181	46	87
gene-K5T46_RS05090|glmU	11976	3801	14042	28886	20666	34590	17530	21662	23003	3375	19375	26892	3888	2355	2031	6033	276	327	1188	4436	305	2554	2428	3127	3588	2638	2235	5103	10874	9797	651	2551	1946	1820	1404	560	284	287	189	133	84	122	120	46	36
gene-K5T46_RS05095|atpC	7707	2684	10610	20730	15253	28668	10731	13828	12941	2480	14315	18963	2558	2540	2510	11100	221	305	1323	5346	417	2043	1976	2744	2789	2192	1833	2667	4388	4851	1579	5191	4899	1624	1495	498	286	255	224	80	46	80	84	20	43
gene-K5T46_RS05100|atpD	12795	5323	20670	27793	16019	31941	17150	23327	18019	4052	22362	29384	3625	3900	3263	10785	185	234	1071	5422	377	1724	1949	1992	2181	1648	1792	1587	2881	2607	2847	8178	8667	2277	2172	619	401	431	344	70	55	96	132	19	46
gene-K5T46_RS05105|atpG	16774	5924	24201	31162	18205	33307	19615	27116	23584	4702	27726	33281	3487	3360	2977	9973	166	224	708	6481	444	1446	1557	1541	1572	1244	1398	1013	2793	2112	2613	7934	8501	2225	2017	648	367	368	305	50	46	68	79	18	37
gene-K5T46_RS05110|atpA	17138	6668	25629	36548	23678	42594	24340	32117	28345	5324	28801	38898	4602	4564	4050	18880	374	497	2062	12294	960	4282	4360	5043	4888	3347	3910	1694	4348	3372	4081	10300	12333	4271	3767	1385	842	771	591	176	151	232	132	41	81
gene-K5T46_RS05115|atpH	3672	1184	5285	7367	3941	7425	4719	6043	4979	933	6272	6890	789	700	632	3964	63	81	350	2691	191	1083	1119	1145	1203	814	930	309	797	666	821	2227	2824	1006	899	288	186	211	133	53	38	65	26	15	17
gene-K5T46_RS05120|atpF	20644	8810	27185	42929	31631	44038	26904	34671	31260	7898	38462	44755	7263	5883	5196	38514	933	1211	4265	21319	2440	10378	10242	11463	11656	8986	9337	1734	4562	3380	7560	13932	19006	7787	6692	2752	1870	2101	1638	880	477	922	269	69	136
gene-K5T46_RS05125|atpE	1654	609	2448	4691	3442	5044	2997	3333	2960	563	3130	4680	659	528	375	4470	117	143	517	2995	200	1444	1389	2134	2270	1528	1280	302	684	488	559	1262	1836	923	618	330	252	191	164	97	57	130	20	8	13
gene-K5T46_RS05130|atpB	6098	2183	8424	14522	9149	15733	10483	11329	9905	1679	9533	12173	1867	1137	884	6817	193	261	886	6122	330	2567	2206	2909	4345	2731	2153	1262	4006	2644	1195	3417	4058	2678	1849	722	602	456	289	231	143	264	72	14	29
gene-K5T46_RS05135|atpI	3542	1188	3972	9975	7744	9848	5955	6755	6690	1330	6795	8444	867	548	502	4041	251	295	948	4026	275	1288	1008	1661	2197	1729	1147	1580	3982	3005	533	1423	1445	1403	906	407	295	242	174	214	143	205	52	12	27
gene-K5T46_RS05140|rsmG	4998	1346	5326	12008	9616	15003	6462	7271	8413	1253	7140	9336	990	580	626	5884	74	156	413	4851	310	1710	1550	1583	1804	1494	1181	3046	4631	5297	552	1819	1837	941	683	256	173	161	90	142	61	97	57	19	36
gene-K5T46_RS05145|mnmG	15966	5310	22277	20209	13733	21548	23830	24079	21163	3282	17613	23609	1620	1055	1004	14682	267	349	1158	12567	742	3082	2994	3286	4236	3214	3247	1418	3132	2349	1193	3898	4740	1926	1564	695	556	469	239	156	137	168	91	15	55
gene-K5T46_RS05150|mioC	9873	2645	11136	30509	19858	32900	16227	18056	24062	2504	17942	20907	1056	669	622	6579	139	224	742	6929	313	2267	1957	2327	2801	2337	2066	1539	3984	2930	730	2442	2347	1877	1595	513	321	277	146	229	107	165	57	12	22
gene-K5T46_RS05155|asnC	923	233	825	1277	921	1597	1180	1185	1555	98	777	898	133	83	130	1952	133	186	620	1566	96	1312	947	1768	1294	921	678	799	1062	1146	39	134	175	171	149	59	77	80	20	30	39	54	10	2	6
gene-K5T46_RS05160|asnA	929	398	1289	3098	2732	4463	1120	1510	999	211	1366	1376	6096	3009	3038	26539	2165	2576	11506	5500	1464	2667	1382	6059	8855	5734	3456	6401	3947	5108	575	1256	2199	9008	6592	3452	1860	1079	829	1458	1761	2091	89	19	77
gene-K5T46_RS05165|viaA	1168	312	1598	2586	1814	3742	1549	1862	2057	177	1115	1387	471	276	279	4512	104	138	709	1776	134	873	567	991	1031	794	528	1089	1580	1802	83	311	560	626	315	147	112	73	20	50	53	73	11	3	7
gene-K5T46_RS05170|ravA	938	295	1092	1949	1410	2773	1104	1436	1584	123	787	1144	315	196	214	1782	61	77	285	1093	74	530	484	761	710	445	355	1188	2228	2359	90	248	265	358	263	110	56	35	6	33	19	29	18	11	4
gene-K5T46_RS05175|kup	1718	493	2042	3014	2041	4002	2103	2325	2472	320	1650	2035	491	305	318	1655	27	72	179	1474	95	457	298	438	457	438	369	959	1751	1757	130	594	416	275	210	86	29	36	24	22	20	27	51	8	10
gene-K5T46_RS05180|rbsD	9513	1897	12563	41921	33888	67459	5977	15299	12673	3151	14116	19202	23073	12760	15525	30569	2440	4382	15790	9408	1136	19141	16609	26253	23941	24879	22533	9442	14656	17205	3251	15608	2471	10612	6299	1767	272	206	184	485	138	334	382	107	115
gene-K5T46_RS05185	815	204	735	2157	1573	2508	1677	1689	2708	228	860	1409	123	98	86	1444	11	44	90	1612	72	5244	6768	3739	297	261	208	391	421	458	35	119	123	172	82	46	3175	1651	385	26	13	35	7	0	3
gene-K5T46_RS05190	173	47	150	335	228	383	188	152	307	17	112	138	23	6	8	178	8	2	21	303	21	49	62	52	61	47	51	50	24	53	3	4	12	48	21	16	3	5	3	6	0	3	0	0	1
gene-K5T46_RS05195	70	22	57	119	89	129	121	73	126	2	47	47	2	4	3	178	2	3	10	181	12	23	16	38	24	15	17	73	57	59	0	5	15	17	9	5	1	2	0	2	2	3	0	0	0
gene-K5T46_RS21900	57	19	36	49	63	82	68	68	105	5	47	16	4	3	3	160	1	3	5	143	8	33	20	35	25	24	19	41	60	32	2	5	8	8	10	4	2	2	0	0	1	0	0	0	0
gene-K5T46_RS05200	135	34	108	189	118	238	154	163	232	13	51	69	9	3	10	235	6	11	40	269	13	88	59	113	119	83	54	101	109	173	3	5	12	19	11	10	4	4	2	4	2	4	1	0	1
gene-K5T46_RS05205	3132	959	3011	4987	3419	6916	4886	5155	7283	455	1890	1977	645	281	452	5857	175	375	1269	5109	316	2654	1897	2618	3344	2362	1682	1998	2698	3338	149	467	676	768	665	253	166	203	52	128	140	173	19	2	9
gene-K5T46_RS05210|ykiE	123	45	83	125	113	181	166	181	172	24	80	62	29	27	22	125	11	20	45	143	18	77	58	71	126	100	52	24	28	33	6	16	16	43	24	14	15	10	3	8	7	5	0	0	2
gene-K5T46_RS05215|fecI	567	247	667	625	518	824	604	681	972	28	273	270	183	72	129	4371	33	60	199	6204	162	898	473	818	1013	427	267	1608	2057	2195	81	327	407	220	167	55	126	105	25	48	32	46	21	0	7
gene-K5T46_RS05220|fecR	326	225	567	317	240	482	367	387	297	34	158	217	151	101	58	2524	23	11	73	2757	120	278	197	239	192	86	95	133	264	236	50	182	273	108	84	35	40	44	21	3	13	16	4	0	0
gene-K5T46_RS05225|fecA	1218	494	1600	1575	1185	2308	1170	1572	1429	195	1008	1360	742	444	390	4014	32	54	217	4848	187	680	273	421	483	264	256	583	1100	1082	160	780	847	404	270	83	78	73	34	31	20	33	29	3	10
gene-K5T46_RS05230|fecB	681	306	947	1205	813	1302	810	1141	800	157	652	818	249	177	167	1097	31	27	111	1229	54	286	195	238	334	226	192	223	418	407	109	395	387	236	189	65	58	43	41	0	10	21	10	2	5
gene-K5T46_RS05235|fecC	314	100	540	580	369	696	378	429	522	42	243	365	77	51	38	669	14	8	24	773	8	72	73	98	72	71	42	157	99	190	19	80	81	30	55	19	6	11	7	5	2	3	0	0	2
gene-K5T46_RS05240|fecD	340	101	387	588	384	824	309	399	438	36	218	335	97	57	57	392	9	7	57	356	17	92	119	131	176	111	85	277	190	240	31	115	93	77	42	12	14	18	9	7	5	7	3	0	0
gene-K5T46_RS05245|fecE	313	89	363	374	257	552	279	387	375	33	189	248	61	29	33	296	6	11	47	386	7	75	44	83	81	70	77	250	203	223	18	67	98	52	31	14	7	13	9	2	13	5	0	0	0
gene-K5T46_RS05250	118	21	104	155	87	201	89	123	129	18	53	84	13	13	5	118	5	4	14	129	5	58	26	36	28	15	32	118	95	142	12	19	40	23	21	9	10	4	0	3	0	6	2	0	0
gene-K5T46_RS05255	1050	306	1215	1457	941	1782	1258	1245	1502	127	627	712	159	100	96	1021	35	50	161	1035	68	398	354	371	410	301	296	721	534	630	56	191	288	243	193	72	47	39	13	16	15	31	4	0	0
gene-K5T46_RS05260	871	274	874	2283	1690	3135	1190	1434	1762	196	871	1216	182	112	152	1389	59	106	302	1447	79	688	698	797	982	699	688	599	861	878	49	193	245	308	195	79	56	55	32	24	32	29	5	0	1
gene-K5T46_RS05265|betT	1854	509	2135	1979	1546	2510	2053	2054	1997	127	924	1316	335	221	252	1820	55	95	242	1708	72	673	534	851	899	621	492	981	1653	1732	98	290	300	287	237	63	51	58	25	26	24	33	9	2	5
gene-K5T46_RS05270	525	131	608	679	391	697	566	626	647	25	257	277	27	14	17	397	11	6	58	618	17	131	143	74	170	144	98	83	116	127	17	33	62	62	44	17	8	13	2	9	0	6	0	2	2
gene-K5T46_RS05275	5960	1547	5442	10309	6969	12836	7065	8041	11400	697	4107	4665	612	343	363	4653	162	268	813	4764	258	2238	1927	2246	2533	2380	1618	1095	1474	1472	209	786	746	1300	881	314	199	189	63	154	92	159	2	0	8
gene-K5T46_RS05280	124	42	103	206	160	243	180	167	210	15	92	120	9	6	8	109	5	9	17	190	5	47	44	64	73	53	39	63	59	51	5	9	13	34	24	8	5	0	1	4	3	3	0	0	0
gene-K5T46_RS05285	534	142	482	921	690	1196	946	961	1145	58	308	418	20	14	8	505	11	32	70	573	27	169	121	145	301	240	158	172	171	207	8	31	46	151	95	32	27	15	0	12	12	21	2	3	0
gene-K5T46_RS05290	71	28	64	119	74	121	85	71	101	8	51	43	7	2	5	69	3	0	6	97	4	19	15	17	29	25	16	20	14	16	4	7	7	16	11	5	6	1	1	5	6	3	0	0	2
gene-K5T46_RS05295|nanY	560	137	557	8129	6210	9835	839	775	1051	156	1095	1317	278	114	124	410	16	19	95	532	36	176	165	267	474	348	136	539	493	585	29	45	208	67	57	21	29	25	5	20	11	15	2	2	9
gene-K5T46_RS05300|nanX	91	14	141	1364	1020	2116	120	171	106	13	171	174	30	24	16	79	4	4	23	144	9	65	134	37	53	85	41	73	68	81	6	14	122	24	4	2	9	3	0	1	6	5	0	0	2
gene-K5T46_RS05305|insG	1621	490	1783	2959	2278	3795	2664	2866	3288	332	1541	2249	666	336	365	3999	215	322	979	4417	295	2624	2354	2625	3218	2497	1579	1579	2723	2665	323	1299	975	1613	1114	512	565	302	145	378	471	634	35	7	10
gene-K5T46_RS05310	66	22	151	119	53	88	76	106	94	9	45	50	3	5	4	82	4	2	24	123	5	31	23	24	42	36	18	22	28	27	5	13	24	16	25	7	6	5	1	5	4	2	0	0	0
gene-K5T46_RS05315	7485	1852	6904	14493	11814	18260	12656	12198	14576	1343	7510	8557	1096	755	1162	12260	557	1006	3266	12472	651	5618	4080	7300	6871	4459	3238	7869	7149	10578	230	854	958	1307	902	380	239	158	73	200	167	240	108	19	60
gene-K5T46_RS05320	4649	1342	4103	7097	5643	8677	5295	5676	7179	870	4834	5599	807	485	550	5049	161	271	760	4617	320	2081	1757	1959	2525	2040	1796	2427	3357	3629	455	1368	1257	1099	771	329	263	165	90	178	80	168	34	10	19
gene-K5T46_RS05325	26	17	42	107	113	60	216	95	106	7	42	253	0	0	2	57	0	5	4	25	2	4	5	19	46	13	11	22	16	16	0	2	4	3	0	3	0	0	0	0	0	2	0	0	0
gene-K5T46_RS05330|ahr	341	90	418	742	487	887	406	422	499	43	255	353	225	83	86	710	13	21	84	539	28	145	155	181	252	154	181	14848	20130	25076	180	844	541	402	226	83	75	34	22	22	7	22	174	30	58
gene-K5T46_RS05335|idnK	140	40	156	425	196	534	173	201	204	29	120	137	181	68	65	238	11	17	50	240	17	87	82	96	111	99	94	298	171	228	4	30	16	46	51	19	13	12	3	9	5	7	0	0	0
gene-K5T46_RS05340|idnD	132	39	144	395	238	438	112	98	121	19	93	129	866	116	101	146	0	2	19	194	13	34	38	53	88	47	54	1000	304	611	4	18	10	19	31	8	8	8	3	6	2	5	2	0	0
gene-K5T46_RS05345|idnO	219	94	372	542	330	724	297	424	380	43	183	285	711	125	114	321	11	21	59	321	29	128	110	112	176	105	87	165	307	232	18	113	72	78	75	20	12	11	7	4	5	14	0	0	2
gene-K5T46_RS05350|idnT	794	264	841	1142	887	1566	983	1219	1470	114	602	703	357	151	163	807	49	65	229	752	61	437	378	469	518	477	299	471	842	797	123	285	289	398	328	120	69	73	27	54	28	76	19	3	4
gene-K5T46_RS05355|idnR	1180	307	1169	1548	1057	1981	1320	1510	2024	153	774	833	207	93	88	1085	26	32	132	1249	54	425	421	412	544	454	363	403	524	502	85	269	321	313	208	97	50	55	27	48	22	38	8	2	7
gene-K5T46_RS05360|yjgR	1082	463	1551	1592	1010	1871	1222	1334	1264	195	889	1109	496	202	353	1647	71	79	317	1280	122	562	627	577	545	487	423	38641	49919	57423	664	2292	1544	930	714	243	206	189	125	74	46	63	913	304	344
gene-K5T46_RS05365|lptG	5070	1562	6584	11017	7834	13891	7622	9136	8552	941	4937	7595	1779	1204	1188	6360	207	251	996	4904	268	2054	1784	2170	2818	2026	1705	5358	9986	11065	738	2587	2475	2168	1637	582	328	315	198	160	109	168	150	34	56
gene-K5T46_RS05370|lptF	3777	1290	5054	5665	3662	6535	5447	6342	5495	544	3377	4228	814	535	485	3718	173	257	875	3224	186	1517	1309	1562	2422	1488	1447	2360	4633	4290	480	1256	1653	1415	1152	398	228	266	140	120	87	148	72	11	27
gene-K5T46_RS05375|ytgA	473	134	426	832	530	921	576	761	838	96	502	533	56	33	42	496	34	48	129	449	34	258	195	254	281	278	222	364	557	608	38	101	98	146	111	48	28	28	9	19	10	20	5	2	1
gene-K5T46_RS05380|pepA	11061	4834	14209	19862	13411	22306	19513	21726	21420	2311	11869	16044	1758	1154	997	25091	709	955	3537	20593	1412	8077	7314	8986	12471	8048	7257	9664	18538	18566	1777	5406	6003	6230	5050	1743	1332	1089	598	563	322	615	242	35	84
gene-K5T46_RS05385|holC	3380	1179	4641	6467	4017	7345	4877	5941	6752	555	3567	4584	489	288	320	2923	63	94	356	2741	105	976	989	889	1099	904	836	1200	2178	1983	503	1931	1384	965	759	224	169	149	81	53	34	65	30	9	18
gene-K5T46_RS05390|valS	20118	6503	27496	32139	18813	39007	24736	31971	31858	3406	21044	25247	3698	2565	2345	20495	486	657	2714	15161	941	6494	6505	6345	6927	5130	5130	9296	15383	15734	2898	11042	9792	5799	5471	1660	987	1104	608	329	228	436	332	66	133
gene-K5T46_RS05395|yjgN	191	73	163	258	203	253	275	251	392	13	169	189	16	13	12	259	2	6	34	349	21	51	51	33	101	74	48	159	202	187	0	17	20	62	23	10	9	9	1	18	5	7	2	0	0
gene-K5T46_RS05400|yjgM	753	244	804	1843	1438	2186	1503	1514	1747	169	877	1279	150	68	105	1043	38	80	182	1057	63	485	389	482	693	473	372	273	498	583	53	165	223	386	241	134	76	70	43	69	36	63	3	0	0
gene-K5T46_RS05405|rraB	7597	2440	6489	23879	20433	27806	8503	8617	11443	2830	15052	17533	4618	3087	3841	12309	1384	2150	5344	9977	1119	11337	9461	13284	10424	9767	7234	20472	28364	29192	2083	6243	4639	5241	3474	1884	1176	959	703	1256	528	803	405	109	144
gene-K5T46_RS05410|argF	2148	979	1761	1462	1061	1926	4070	5873	6646	226	840	1393	376	181	170	957	21	24	132	1245	28	274	231	216	605	417	438	182	502	385	54	99	317	243	186	76	43	37	26	17	16	27	0	0	5
gene-K5T46_RS05415	370	175	384	406	233	461	283	271	453	34	170	198	43	21	28	374	6	7	15	509	44	59	49	31	50	50	61	230	219	209	19	23	43	39	32	8	12	15	3	8	3	13	9	2	0
gene-K5T46_RS05420|tabA	429	189	509	845	754	1122	720	644	830	106	483	638	72	83	106	849	34	45	105	880	62	320	244	312	335	244	218	258	402	385	90	180	187	177	148	74	58	35	19	31	25	36	4	2	0
gene-K5T46_RS05425|bdcR	1029	371	1035	1388	986	1783	1174	1109	1466	130	766	840	99	77	89	1445	30	54	132	1444	83	494	397	436	538	360	279	503	741	726	100	203	395	414	371	183	70	99	28	50	54	59	11	2	6
gene-K5T46_RS05430|bdcA	627	224	801	761	562	861	580	589	585	37	247	310	153	90	143	1198	32	56	181	1089	75	327	247	379	322	233	194	1308	1865	1814	69	171	236	1222	1093	343	108	55	28	235	85	205	29	3	25
gene-K5T46_RS05435|yjgH	987	262	972	1058	735	1308	691	859	1230	80	534	542	123	93	103	1364	32	32	157	1320	45	335	276	275	251	210	216	653	1429	1527	118	420	401	261	186	56	58	52	15	39	23	45	16	0	4
gene-K5T46_RS05440|pyrL	440	105	710	1049	486	1297	600	442	675	125	605	718	13	8	6	382	3	3	21	616	5	134	103	79	127	139	100	151	317	444	8	59	94	58	47	9	8	8	4	6	2	8	1	1	1
gene-K5T46_RS05445|pyrB	1095	329	2757	3015	1563	3485	502	685	801	297	3414	3567	306	168	204	1025	11	17	59	1008	47	119	107	139	117	91	87	407	945	775	31	96	156	42	26	28	20	7	8	4	5	9	34	9	6
gene-K5T46_RS05450|pyrI	1007	333	1900	895	709	1212	729	684	670	82	784	897	63	41	71	1757	5	8	76	1677	39	253	170	346	174	124	90	262	539	539	44	100	183	88	60	23	24	17	9	8	7	10	5	2	5
gene-K5T46_RS05455|ridA	4356	1138	5508	19579	13076	26093	5245	6154	8228	1037	9218	12701	1321	729	790	9820	150	220	1011	6349	319	3359	3000	4657	5604	3676	2631	1226	3787	3059	363	1893	1242	1853	1232	392	226	219	112	187	54	174	42	6	9
gene-K5T46_RS05460|mgtA	24380	9473	34646	14898	9836	14522	24803	20433	17953	1638	11582	12237	652	522	474	32512	1060	1346	4298	33395	2223	11632	8517	10494	15606	9408	6836	799	1987	1734	2539	9942	11654	15611	10742	3780	3343	3760	2225	2780	1226	3053	50	12	30
gene-K5T46_RS05465|mgtL	892	277	1137	1896	1501	2572	1976	2432	1942	93	731	1090	35	27	28	2344	122	199	764	3006	106	1287	1032	2146	4066	2448	1245	462	635	777	52	309	233	1105	555	186	111	53	59	233	54	150	3	3	4
gene-K5T46_RS05470|treR	1262	343	1620	3235	1769	4281	1542	2188	1941	244	1309	1648	249	125	143	881	51	62	179	878	51	501	517	448	527	464	472	337	776	800	48	199	218	293	223	69	49	59	27	35	25	40	0	2	3
gene-K5T46_RS05475|treB	6471	1615	12700	29981	21119	44513	5642	13537	8577	1779	9073	13668	679	282	295	1228	85	92	533	934	46	1201	1509	1033	756	787	1151	452	755	720	64	270	310	322	229	73	45	29	13	24	20	30	3	2	2
gene-K5T46_RS05480|treC	11207	3061	20403	53573	29741	77442	5634	16201	11062	2891	14252	21316	1031	359	317	757	44	66	376	603	49	467	628	221	295	364	316	268	253	282	28	146	173	69	67	21	11	15	3	7	5	2	5	0	1
gene-K5T46_RS05485|nrdD	8166	1934	14619	30585	18680	44708	3960	7414	6051	1910	8915	13549	914	478	514	4480	129	141	582	3689	214	1481	1228	1324	1127	865	945	10515	24054	21555	2130	6470	8847	1087	764	238	521	518	166	253	95	143	124	48	79
gene-K5T46_RS05490|nrdG	745	189	1187	2855	2031	4344	586	569	701	155	857	1195	135	53	48	579	10	13	60	523	37	147	123	172	126	124	98	404	1135	988	66	292	372	83	64	20	18	21	7	4	0	14	9	3	4
gene-K5T46_RS05495|cybC	3574	829	4121	11867	8980	15472	2961	4173	4828	870	5089	6688	3306	1752	1861	2668	88	184	510	2210	172	1467	1398	1457	1285	890	1043	11217	23833	23654	635	2517	1774	1230	909	285	223	212	128	75	69	126	414	106	162
gene-K5T46_RS05500|pmbA	4398	1291	5893	8536	5965	11246	5615	7140	6405	665	3944	5445	2515	1693	1626	5734	319	437	1430	4368	332	3761	3589	4489	4670	4173	3919	8684	16538	17186	475	1528	1820	1906	1303	468	306	289	162	165	117	170	212	40	65
gene-K5T46_RS05505|yjgA	12169	5428	10857	16399	12907	15351	17126	18923	25047	4304	17768	17534	2867	1571	1969	13136	548	922	2280	12948	1423	7088	6430	5727	6089	5637	5470	16743	25890	25652	1355	4099	3352	3460	2610	1316	986	1131	482	711	452	590	735	320	412
gene-K5T46_RS05510|mpl	9726	2794	12204	25327	17208	29872	13219	15621	16073	1855	11370	14034	3320	1923	1907	11734	488	727	2508	10430	629	5234	4764	5606	7044	5475	4612	2448	5179	4496	673	2283	2373	3059	2299	844	662	523	319	347	216	402	60	8	25
gene-K5T46_RS05515|fbp	13987	4161	17746	29197	18091	38687	13810	19837	23117	2418	14031	18035	10709	7036	6746	17515	1047	1586	6228	11088	756	8193	7436	10810	10496	7540	5323	9907	22122	25684	1197	5421	3689	8767	6904	1857	931	923	553	737	302	507	232	53	78
gene-K5T46_RS05520|yjfF	580	201	918	692	393	796	454	472	488	36	200	320	268	117	125	606	17	30	81	533	18	107	115	129	104	103	73	1905	2201	2733	48	243	115	95	58	22	18	9	14	8	3	8	24	4	17
gene-K5T46_RS05525|ytfT	299	79	484	231	149	290	208	241	195	16	79	70	141	88	129	425	2	1	37	305	10	60	61	69	62	74	41	1220	1346	1762	26	132	99	65	64	10	13	14	8	0	3	2	21	2	9
gene-K5T46_RS05530|ytfR	434	173	782	732	493	1074	372	458	385	42	218	255	736	422	401	963	22	37	124	714	53	275	241	312	198	161	155	6325	8268	10070	86	669	227	223	125	33	23	28	7	11	9	23	112	25	38
gene-K5T46_RS05535|ytfQ	523	177	673	784	555	878	468	449	468	56	267	284	1085	556	638	1368	46	68	240	1138	108	435	353	486	243	254	353	9370	12112	14304	321	1496	465	376	227	69	39	27	31	9	26	15	262	76	99
gene-K5T46_RS05540|ppa	27351	6948	25773	92263	64119	117164	37675	46523	64618	8336	47019	61684	5193	2694	2636	21156	494	819	2563	17460	1149	8069	6875	8565	13306	8984	5847	11460	30320	26494	1426	5486	4527	8263	4715	1690	1159	884	566	877	388	747	472	226	188
gene-K5T46_RS05545|ytfP	6074	1952	6028	13428	10449	16890	12525	13886	18568	1242	6862	10278	1624	853	826	9340	357	596	2069	8895	376	4229	3333	4697	8621	5741	3911	3297	8320	7864	863	4060	3402	5510	3526	1287	657	433	227	641	258	610	103	25	37
gene-K5T46_RS05550|tamB	12608	3749	16779	21079	14300	27250	14887	18249	19489	1666	8979	11443	3594	2055	2229	12128	459	626	2453	10794	580	5198	4321	5441	6327	4839	3913	4065	7423	7504	1107	3994	3242	3111	2702	837	456	356	193	295	183	312	70	14	38
gene-K5T46_RS05555|tamA	4606	1418	6384	7017	4664	8725	5282	6511	6178	606	2846	3724	1050	651	670	5062	171	265	879	4514	267	1985	1771	1822	2156	1641	1557	1284	2886	2651	329	999	1009	1287	1065	371	176	158	65	143	98	150	41	9	9
gene-K5T46_RS05560|msrA	2966	755	3206	4249	2514	5883	2492	3266	4482	241	1752	2177	971	650	624	4764	131	180	726	3048	182	1664	1512	1945	2275	1637	1453	17306	27572	32308	404	1698	1528	1341	1012	259	206	213	101	110	28	127	161	39	58
gene-K5T46_RS05565|paeA	5581	1535	7484	15315	9732	17196	8984	10719	10517	846	5444	8160	1320	806	810	6322	167	210	951	6308	271	2121	1806	2346	2673	1929	1741	8527	21262	22299	574	2733	2063	1605	1185	383	232	144	122	116	59	109	208	31	58
gene-K5T46_RS05570|ytfK	11562	2149	7998	24139	22731	47376	9812	12584	16312	1454	6757	8569	11722	6158	7989	67359	5571	10409	37031	24319	2916	29864	24685	67557	48728	33510	22237	333610	529791	689892	9634	46482	16845	23181	15852	5108	3360	2552	1389	2518	617	1644	6177	1863	2430
gene-K5T46_RS05575|ytfJ	2696	641	3141	7192	4443	8948	3025	3412	4168	534	3406	3542	1675	1141	1407	3909	186	296	1221	2935	194	2267	1697	2436	2738	2383	2010	5004	10109	10478	649	2699	1367	1217	871	231	132	167	61	58	48	65	156	32	72
gene-K5T46_RS05580|cysQ	5815	1542	5781	15259	11634	22429	8966	10525	12390	1069	5572	7851	2265	1133	1354	9599	497	757	2640	7823	421	4819	4267	5378	8816	6176	5961	22334	36863	43314	911	3742	3082	4697	3086	1095	606	467	279	692	243	458	394	101	130
gene-K5T46_RS05585|cpdB	5530	1650	7064	10540	6599	12408	5890	6595	7242	642	3489	4487	3047	1575	1517	10134	264	371	1210	9623	511	3982	3511	3966	2862	2522	2449	3106	6787	6043	1414	4484	4757	2699	1930	705	536	464	316	182	123	223	127	26	53
gene-K5T46_RS05590|ytfH	1379	364	1429	1546	1014	1409	1136	1558	1666	154	883	776	280	180	265	5175	391	533	1672	4953	436	3791	2868	3910	2120	2133	2385	13485	20361	18624	818	3036	1964	3951	2960	1420	949	1053	484	768	384	671	411	146	269
gene-K5T46_RS05595|qorB	620	192	821	1396	1011	1968	956	1135	1088	127	640	887	227	118	122	2057	84	76	308	1466	87	927	841	1042	982	757	764	642	1287	1023	123	569	656	1070	760	205	185	137	87	113	63	115	8	0	2
gene-K5T46_RS05600|ytfF	757	273	1110	927	796	896	1317	1226	1261	104	461	736	165	79	99	969	51	76	250	948	68	359	260	389	425	368	317	1286	1881	2194	126	318	376	577	337	137	64	54	52	70	34	52	35	12	20
gene-K5T46_RS05605|ytfE	1222	362	1225	781	593	981	824	721	996	81	499	583	236	158	335	4930	43	64	165	6986	243	1245	660	953	411	313	249	12369	27700	26910	525	2684	1746	4950	3188	1084	605	1001	358	723	160	413	1956	481	622
gene-K5T46_RS05610|cycA	3201	1369	3750	4262	2851	4536	4239	4694	4357	614	2266	3180	1953	1005	915	7647	287	427	1448	8592	363	2066	1804	2295	2294	1696	1344	4118	8241	7907	1047	2732	2652	2159	1461	539	299	308	165	153	124	185	209	71	97
gene-K5T46_RS05615|fklB	5402	1786	5481	12274	8824	14013	8270	10406	15130	1326	7056	9356	750	523	506	9309	225	335	1189	6519	461	3042	2913	3673	4826	3250	2445	1234	4468	3008	472	1570	1526	1865	1459	512	331	268	150	210	92	177	66	19	22
gene-K5T46_RS05620|ytfB	12891	2612	12631	28601	18164	40381	10876	16224	21208	1507	11705	12211	4256	2198	2542	14291	505	747	2579	11053	653	7626	6580	6937	8442	7102	6408	24107	54620	56731	1106	5843	3884	4752	3378	901	578	549	256	493	135	312	365	79	121
gene-K5T46_RS05625	2710	624	2403	7959	5732	11396	3317	3450	4601	431	2742	3659	1212	754	710	1227	73	118	361	1406	86	754	727	728	740	753	781	1003	1756	1435	91	327	208	538	362	182	53	48	21	58	35	41	30	12	19
gene-K5T46_RS05630	2348	815	2374	5241	3862	5317	4538	4309	5045	709	3721	5160	185	100	90	1814	50	73	248	1846	116	577	554	583	928	812	701	380	559	622	80	277	390	582	309	132	90	51	37	79	42	69	10	0	4
gene-K5T46_RS05635	90	43	137	177	110	178	117	176	150	2	73	86	24	11	17	166	13	5	25	175	7	49	41	56	67	40	67	70	109	84	8	18	23	19	20	6	12	2	3	4	0	2	0	0	3
gene-K5T46_RS05640	43	14	65	59	47	75	94	106	77	11	24	40	29	5	10	113	2	6	8	191	17	41	47	27	27	25	29	34	51	50	7	20	18	16	12	2	12	10	6	2	0	8	0	0	0
gene-K5T46_RS05645	225	83	338	327	163	486	359	291	301	26	113	181	52	38	36	435	9	8	70	444	10	139	96	118	131	102	79	169	229	339	21	48	71	50	43	22	12	30	7	6	7	0	3	2	1
gene-K5T46_RS05650	1041	274	1348	1742	1281	2771	1174	1523	1375	109	662	864	221	127	135	1508	43	66	245	1594	73	432	374	466	585	449	409	452	681	676	76	277	282	319	301	96	70	70	31	38	29	32	6	0	4
gene-K5T46_RS05655	3141	897	3765	1642	957	1600	2096	2050	2572	142	1343	1156	54	26	42	2622	45	46	195	3576	113	463	391	447	493	425	349	466	641	767	44	137	188	201	162	55	73	43	17	26	16	43	2	0	2
gene-K5T46_RS05660|rplI	17632	4473	21359	16213	10040	19446	25549	31259	26672	2836	17394	18824	681	637	534	23555	241	374	1215	29261	1392	7262	9276	7476	5344	4932	5723	987	2333	2224	712	2232	4293	2357	1953	634	1092	1280	438	151	165	226	25	5	12
gene-K5T46_RS05665|rpsR	18437	4681	28725	20076	9805	21434	31673	37271	26235	2638	20719	23412	671	722	579	21114	259	229	977	21012	816	5568	8948	6336	4712	4847	6095	584	1559	1270	824	2506	5002	2587	2064	627	1057	1114	425	116	107	208	31	8	9
gene-K5T46_RS05670|priB	16502	5033	25878	17331	8532	18190	26303	36084	22903	2764	17503	19606	725	642	592	19797	280	239	980	20101	1095	4992	7596	4928	3892	3984	4941	779	1400	1538	760	2256	4348	2113	1974	575	1027	1016	444	107	124	250	38	4	15
gene-K5T46_RS05675|rpsF	48458	11147	61428	47363	24324	50922	70478	88868	67698	6569	47700	52863	1370	1405	1277	55080	782	774	2990	57301	2497	14958	20468	15989	14361	13299	15069	2576	4071	4101	1759	5483	10900	6400	5365	1633	2406	2869	1141	409	415	730	79	11	28
gene-K5T46_RS05680|yjfY	449	100	488	1156	765	1452	576	468	757	96	517	561	157	93	89	1120	35	51	142	759	68	506	417	505	327	308	263	18441	27752	32887	699	3314	1842	2803	1750	568	385	403	217	392	25	160	80	13	20
gene-K5T46_RS05685|ulaF	398	128	512	1182	716	1489	471	563	611	80	352	478	239	153	178	587	21	35	76	496	39	183	222	159	233	183	172	264	482	509	85	237	259	137	117	43	19	43	22	9	6	15	4	2	5
gene-K5T46_RS05690|ulaE	359	135	428	826	588	754	344	440	328	98	290	377	314	184	227	354	15	35	88	240	34	134	114	114	111	85	110	133	222	170	115	195	170	124	123	45	49	34	25	5	17	15	11	2	7
gene-K5T46_RS05695|ulaD	89	55	158	242	204	382	123	160	120	13	78	104	92	43	40	127	11	8	26	122	16	54	64	61	59	51	68	55	107	115	32	55	81	64	43	22	12	13	3	2	6	3	2	0	0
gene-K5T46_RS05700|ulaC	74	33	95	231	108	271	45	112	79	3	24	51	61	25	19	109	2	7	19	103	6	23	45	61	62	38	27	21	80	64	9	28	38	42	16	4	8	7	5	2	3	0	1	0	0
gene-K5T46_RS05705|ulaB	47	12	64	139	97	223	45	75	68	6	27	37	34	12	16	89	7	8	16	76	3	24	28	34	32	37	20	32	36	44	4	6	20	27	21	12	5	2	3	1	0	3	0	0	0
gene-K5T46_RS05710|ulaA	270	67	258	439	292	636	286	431	409	21	135	168	63	26	39	258	17	21	57	237	12	102	69	130	97	78	91	131	213	205	29	57	87	70	45	14	14	12	7	2	0	5	0	0	3
gene-K5T46_RS05715|ulaG	335	99	359	632	416	946	450	481	580	45	228	314	105	52	70	381	13	28	101	347	12	156	167	221	246	172	189	313	747	653	17	82	103	94	53	19	9	22	6	5	9	13	8	0	3
gene-K5T46_RS05720|ulaR	978	388	900	1920	1401	2559	1094	1240	1596	216	916	1091	623	332	428	1710	184	220	433	1668	209	1240	1162	1273	933	1005	969	647	1523	1142	159	449	446	539	380	153	147	122	86	128	99	91	59	14	24
gene-K5T46_RS05725|yjfP	796	275	962	1385	934	1816	1079	1181	1198	78	535	621	342	225	225	1170	65	96	266	1128	61	625	489	549	575	478	470	714	1099	1039	154	386	469	377	295	123	88	67	38	36	45	60	17	1	7
gene-K5T46_RS05730|bsmA	890	140	1020	2069	2186	4340	556	818	910	62	355	554	2182	1041	1273	1844	193	269	881	1104	84	1068	1154	2217	1869	2191	1864	7167	10798	15109	182	1309	398	502	283	111	31	18	34	30	13	34	167	40	60
gene-K5T46_RS05735|yjfN	245	76	322	460	295	671	224	221	253	20	166	211	930	503	531	1271	211	317	1304	735	64	503	636	975	762	823	699	3551	7248	8164	204	1088	245	670	452	152	42	31	50	24	13	25	190	40	60
gene-K5T46_RS05740|aidB	434	241	579	871	658	1006	518	581	538	77	358	480	296	207	210	794	36	37	129	551	73	207	192	210	227	194	205	9868	16533	18232	350	839	846	372	228	101	122	96	50	28	10	18	317	88	114
gene-K5T46_RS05745|yjfC	277	85	327	309	239	438	367	380	532	28	166	142	29	26	22	457	15	11	62	387	28	137	98	112	197	97	87	229	300	278	20	55	85	65	49	20	26	15	10	13	7	14	3	1	4
gene-K5T46_RS05750|yjfM	63	48	122	66	50	75	113	137	157	4	53	44	7	3	0	245	4	13	22	211	15	42	29	37	61	31	30	59	27	55	8	18	26	34	17	8	9	2	3	3	10	6	0	2	4
gene-K5T46_RS05755|yjfL	92	17	71	36	35	74	90	79	86	3	32	36	3	2	6	121	2	2	11	135	8	35	21	22	39	28	31	75	65	51	2	11	5	22	15	1	2	0	0	6	1	3	2	0	2
gene-K5T46_RS05760|yjfK	253	82	256	238	190	266	254	278	279	20	107	144	11	9	16	455	3	5	33	386	19	73	64	75	107	60	80	82	137	157	7	25	27	32	34	18	12	8	2	5	2	11	5	0	3
gene-K5T46_RS05765|yjfJ	186	71	204	145	124	199	221	210	205	24	79	64	20	5	10	378	7	8	37	332	20	68	41	79	90	93	43	37	57	52	9	30	44	65	53	16	9	10	8	9	10	13	0	0	0
gene-K5T46_RS05770|yjfI	136	65	160	117	75	116	171	154	131	5	36	48	7	4	2	287	0	8	12	349	9	45	59	41	67	63	75	85	94	99	2	8	12	14	30	8	4	2	6	3	0	7	0	0	0
gene-K5T46_RS05775|rlmB	7790	2359	10873	10153	8235	12730	11916	12082	9637	962	5200	6544	2002	1269	1438	21726	241	245	1135	16052	1028	3376	2233	3156	2829	1830	2009	732	1708	1486	578	1439	2162	901	733	355	246	277	103	65	59	59	40	10	11
gene-K5T46_RS05780|rnr	38066	11657	53851	33839	21941	39265	52425	57209	37695	3509	18910	21339	9148	6176	6215	86248	1442	1637	6663	65009	4286	17518	15440	15576	15026	10525	13072	7345	15927	14096	2669	6878	11213	4675	4064	1461	1591	1419	555	331	437	480	133	24	75
gene-K5T46_RS05785|nsrR	8873	3795	10852	8997	6905	7878	17484	13188	12165	1772	7088	7199	1608	1136	1420	15950	557	713	2199	14774	1334	5268	3836	4615	4862	3754	4174	4131	6543	5301	656	1309	2221	812	629	381	418	427	195	147	200	173	93	29	45
gene-K5T46_RS05790|purA	15896	3785	21687	25777	16456	32763	17784	23945	21037	2215	12902	16264	4309	2784	2572	11062	410	661	2497	11355	493	5166	5159	5093	5216	4801	4544	8257	13857	12010	371	1774	1780	3099	2570	691	415	475	215	237	182	277	95	14	34
gene-K5T46_RS05795|yjeT	181	77	199	303	233	290	223	264	264	46	202	248	40	29	26	126	3	10	34	146	10	48	44	55	56	51	45	58	68	73	10	23	42	20	15	7	8	8	1	2	1	2	2	0	3
gene-K5T46_RS05800|hflC	10430	3314	13877	22353	15036	29052	14355	19727	24078	1853	12263	15625	3261	2074	1870	10617	274	319	1429	7318	394	3803	2948	4046	3039	2076	2481	3159	5838	6203	1939	7307	6961	4709	4092	1254	844	826	467	219	96	215	81	17	26
gene-K5T46_RS05805|hflK	13115	4833	17866	24731	15138	28278	17078	22628	27715	2655	15087	16896	5656	3427	3111	12500	463	479	2306	7410	571	4767	3446	4604	3841	2809	3284	2265	4613	4022	2790	9234	9590	6152	5491	1766	1149	1370	812	285	174	440	141	38	46
gene-K5T46_RS05810|hflX	15944	6581	19320	33720	21845	35387	19578	27806	38276	3454	18929	19367	7990	5020	4883	18544	788	1076	4067	14672	1284	8743	6016	7455	6260	4981	5368	4707	12970	10430	3606	11564	10316	7248	6929	2626	1753	1835	1076	797	363	661	253	56	94
gene-K5T46_RS05815|hfq	20511	6372	20257	49068	38568	65691	34552	36497	55069	5019	29302	36521	5848	3601	3951	62556	2312	3210	11881	33629	3308	26354	22472	34833	37409	25293	20439	16514	32818	33423	5973	21276	18359	18948	13593	4765	4006	3063	2221	2917	868	2291	314	100	84
gene-K5T46_RS05820|miaA	18858	9191	19485	31501	23899	34500	26685	32832	49012	7241	28095	33896	5699	3924	4231	37587	4716	6168	19757	20241	2984	23106	17457	27673	36863	25180	23488	10340	22877	21083	10209	25693	22742	25036	20758	8446	5760	7031	4743	3826	1889	3552	371	95	200
gene-K5T46_RS05825|mutL	11190	3609	17912	22649	13684	27171	12337	17867	15461	1705	10949	13554	3677	2172	2085	12499	592	948	3442	8969	539	4144	3585	4063	4197	2916	2905	3579	7619	5625	1366	5256	5578	4446	4123	1180	713	767	370	404	259	440	96	34	21
gene-K5T46_RS05830|amiB	7437	2397	9480	14423	10393	17039	9072	11377	11945	1212	7134	8981	2031	1111	1227	7248	258	358	1250	5929	384	2905	2544	2599	2712	2360	2298	2900	5107	4405	737	2616	2550	1913	1516	556	291	255	159	154	81	184	59	9	12
gene-K5T46_RS05835|tsaE	783	279	1048	1027	674	1265	839	974	877	108	550	856	163	108	76	674	22	15	62	623	30	156	143	148	202	129	179	202	379	385	106	324	402	220	152	52	37	33	8	14	13	6	5	0	3
gene-K5T46_RS05840|nnr	3246	1817	5753	4750	3348	5150	3501	4112	3453	413	2115	3012	832	519	424	4819	172	214	588	4142	294	1215	1040	1269	1354	978	978	3770	5927	5490	741	1947	2190	1420	1007	345	217	209	235	121	75	93	82	30	36
gene-K5T46_RS05845|queG	6329	2113	7718	8103	5541	10040	3868	4810	5135	632	4207	4659	1043	645	654	5359	224	376	1064	5051	239	2376	1953	3052	2607	2070	1431	6609	9110	9355	392	1345	1259	897	624	228	191	141	73	87	54	74	85	19	42
gene-K5T46_RS05850	154	52	134	124	47	89	86	71	86	11	89	81	8	5	5	109	1	0	4	117	5	12	8	8	19	11	11	61	43	59	4	5	7	3	1	2	0	2	0	0	1	0	1	0	0
gene-K5T46_RS05855	2347	499	1299	2033	2098	1076	1463	1437	1594	504	2639	1866	55	75	161	649	22	49	102	814	73	149	125	98	230	239	225	720	503	553	25	84	96	47	26	29	17	15	8	18	20	20	18	7	17
gene-K5T46_RS05860	708	76	528	2078	1330	3110	847	985	1659	87	742	811	17	19	21	151	6	17	57	238	10	77	81	66	243	145	94	580	588	918	2	13	5	10	6	5	3	2	0	0	1	0	1	1	1
gene-K5T46_RS05865|actS	2991	913	3825	5352	3932	6781	3526	4115	3960	409	2650	3213	1352	873	939	2663	154	258	854	2507	146	1354	1286	1540	1774	1467	1161	1298	1746	1756	303	946	870	1816	1538	580	204	183	138	208	107	241	22	3	14
gene-K5T46_RS05870|xdhA	962	274	1183	2312	1476	2827	1088	1269	1356	114	577	932	1117	607	636	1530	72	91	384	1216	69	682	530	884	729	543	425	903	1510	1565	116	381	274	377	225	65	29	31	15	17	28	24	21	4	4
gene-K5T46_RS05875|xdhB	210	90	397	724	441	861	252	332	329	27	176	315	360	211	171	343	13	25	68	331	4	109	136	151	128	111	70	250	467	388	36	169	129	105	50	6	8	8	0	0	2	7	2	0	2
gene-K5T46_RS05880|xdhC	230	56	361	497	372	601	313	326	343	24	146	167	242	90	129	466	14	14	45	442	14	105	128	98	155	80	84	173	308	274	43	158	123	64	47	20	17	17	6	8	4	12	4	2	1
gene-K5T46_RS05885|ygeV	1982	392	1977	10031	7627	17658	3025	2870	3493	263	1647	2242	4358	2632	3532	3728	194	321	1019	3832	166	3433	3829	3161	1879	2085	2059	3683	5850	7301	568	2353	842	2103	1052	318	95	82	58	95	67	70	95	25	23
gene-K5T46_RS05890|ygeW	316	81	320	460	299	559	347	376	418	45	247	260	381	280	511	747	44	57	174	577	35	256	223	252	315	255	164	142	371	303	47	186	147	107	105	38	18	20	12	16	11	8	3	0	0
gene-K5T46_RS05895|dpaL	730	132	804	1408	875	1890	796	1057	1326	68	546	637	384	259	362	830	28	43	199	664	41	412	346	372	509	355	291	281	542	584	48	197	196	173	170	75	23	37	12	14	15	14	3	0	2
gene-K5T46_RS05900|ygeY	465	82	508	732	475	1047	342	502	662	56	380	221	408	391	531	359	17	30	82	411	24	193	168	159	206	155	146	245	356	414	28	94	91	77	77	15	22	14	6	5	6	8	0	0	4
gene-K5T46_RS05905|hyuA	239	82	329	455	280	595	286	354	339	17	180	205	200	107	161	342	14	28	104	299	14	101	135	180	156	105	81	197	357	342	26	114	95	104	59	27	15	11	5	10	9	8	4	5	4
gene-K5T46_RS05910|arcC	333	97	485	722	392	905	458	624	658	53	347	410	306	189	196	484	19	65	180	447	21	280	249	315	435	358	228	723	1439	1434	77	245	202	225	167	60	55	32	30	34	16	27	26	11	6
gene-K5T46_RS05915|yqeB	1089	299	1384	3172	2062	3773	1028	1270	1300	121	873	917	2855	1548	1919	1356	108	143	529	1178	79	803	813	613	569	612	576	1718	1912	2245	181	635	461	659	508	178	88	101	47	72	25	69	18	5	6
gene-K5T46_RS05920|yqeC	134	47	186	708	396	1086	111	150	176	6	61	100	474	234	301	251	19	25	126	338	18	183	343	167	101	211	201	646	380	584	9	53	39	80	42	11	3	6	1	2	8	3	3	0	0
gene-K5T46_RS05925|mocA	199	25	148	769	480	1369	253	265	341	21	121	139	127	96	108	434	36	40	115	352	16	291	302	426	324	429	267	510	560	659	17	100	25	115	51	12	14	8	6	8	3	5	6	0	0
gene-K5T46_RS05930|ygfK	892	206	938	2017	1480	3051	791	972	1017	104	681	941	1264	1171	1543	1136	115	98	478	970	41	558	480	563	579	460	287	872	1103	1369	83	230	197	242	166	69	38	46	18	14	23	31	9	7	4
gene-K5T46_RS05935|ssnA	140	26	189	237	124	281	121	155	123	11	86	114	287	223	304	210	7	7	40	215	13	62	38	61	50	71	45	196	279	258	12	48	60	37	24	9	6	13	5	5	5	3	2	3	0
gene-K5T46_RS05940|ygfM	287	70	390	330	309	449	223	830	338	25	145	166	372	312	424	285	12	10	55	293	23	81	132	110	119	141	71	183	367	336	23	129	137	56	65	17	9	13	8	5	6	19	6	0	0
gene-K5T46_RS05945|xdhD	1475	393	2011	2663	1743	3187	1571	1936	1889	175	953	1294	1443	1217	1449	2081	54	102	297	1958	100	764	656	769	774	671	556	1237	1976	2233	172	594	670	501	363	119	88	96	39	49	20	60	13	4	8
gene-K5T46_RS05950|xanQ	598	126	595	721	606	1068	736	735	1078	64	342	342	79	74	77	826	27	77	188	863	58	416	298	389	447	306	187	539	773	892	54	227	193	223	137	63	59	35	20	22	16	36	12	2	2
gene-K5T46_RS05955|guaD	831	216	881	1365	986	1950	937	1082	1398	125	577	639	254	189	209	1133	44	69	211	1115	76	558	545	511	599	406	383	438	761	663	72	241	264	198	192	69	59	50	29	34	25	24	4	0	2
gene-K5T46_RS05960|ghxQ	463	145	606	842	534	1072	582	573	575	71	341	449	165	121	115	550	23	31	99	491	35	215	249	188	209	129	135	305	494	511	47	253	248	135	137	47	54	39	19	17	13	16	11	2	4
gene-K5T46_RS05965|ygfS	100	23	186	223	133	295	205	163	125	18	86	127	53	31	37	203	8	7	63	155	15	46	91	67	111	63	56	126	155	157	9	64	65	87	45	15	15	8	4	12	8	19	0	0	0
gene-K5T46_RS05970|ygfT	445	113	546	615	448	928	553	561	552	64	330	447	144	109	137	801	23	51	166	677	54	339	341	391	512	395	294	356	580	596	75	209	220	229	194	91	38	45	30	27	13	34	6	2	5
gene-K5T46_RS05975|uacT	362	144	472	500	372	512	473	472	539	40	236	276	48	25	30	574	26	12	67	581	47	166	144	171	180	151	119	213	247	310	44	127	163	89	79	22	19	22	19	6	8	15	4	2	0
gene-K5T46_RS05980	45	13	42	43	56	52	45	53	86	4	40	27	9	2	9	78	4	2	14	72	0	22	20	14	14	13	19	33	35	43	6	21	16	8	15	3	2	3	2	0	3	2	1	0	0
gene-K5T46_RS05985	18	5	27	28	21	29	23	27	23	0	17	9	6	3	3	37	1	0	10	29	2	13	7	8	9	4	8	26	31	32	0	6	4	10	6	3	2	0	2	0	1	0	0	0	0
gene-K5T46_RS05990|idi	219376	45451	347913	457655	309083	519927	301737	355486	325144	31518	219776	280758	721	432	536	390776	108484	137237	528475	491553	17618	1172575	1468732	963716	849665	782998	717616	2672	6339	5697	14888	60120	63840	2101535	1693314	443887	183474	103223	28507	158629	267680	380889	214	90	88
gene-K5T46_RS05995|lysS	14576	4172	19619	17473	11031	20682	11541	16926	14270	2227	12219	15297	3337	2237	1987	9168	208	239	835	8130	502	2403	2458	2001	2028	1681	1826	1750	4099	3838	1443	4895	5839	1701	1531	497	473	587	275	101	120	126	142	26	65
gene-K5T46_RS06000|prfB	17196	5119	25955	22362	13901	24588	15251	20690	17314	2774	16733	20156	3600	2048	1861	8683	170	213	741	9381	561	2353	2611	1633	1809	1889	2238	1760	4101	3305	1867	6197	6895	2034	2003	622	662	757	344	144	102	147	144	55	55
gene-K5T46_RS06005|recJ	4068	1300	5759	7703	4761	8533	5692	6419	4924	682	3815	5615	1526	1064	1011	5729	167	149	682	4913	328	1501	1279	1450	1679	1156	1298	785	1687	1356	594	1922	2297	1102	872	314	340	221	136	53	109	110	14	2	9
gene-K5T46_RS06010|dsbC	3344	994	4233	5622	3632	6883	3708	4310	4239	473	2963	3709	1167	642	632	5274	150	174	726	5406	355	2107	1922	1943	2144	1698	1518	960	2447	1849	435	1609	1847	1106	849	294	292	257	88	91	81	127	22	6	5
gene-K5T46_RS06015|xerD	3217	1095	4591	5076	3312	5804	3990	4697	3891	518	2951	3703	1264	672	654	4763	221	279	1035	4396	229	1973	1924	2237	2412	1893	1649	2784	5762	4973	576	1579	2025	1424	1173	335	440	362	173	134	176	231	44	8	31
gene-K5T46_RS06020|fldB	5443	1390	5961	12948	9249	16870	7004	8134	10281	991	6737	8088	2689	1693	1889	7825	449	756	2770	6343	367	5136	4559	6886	7406	5559	4524	7614	15407	16734	427	1743	1405	2740	1943	618	348	289	164	323	141	226	207	60	84
gene-K5T46_RS06025|ygfX	2159	603	2930	5638	3361	6227	3278	3816	3647	405	2462	3273	1067	631	769	2770	139	198	649	2427	132	1446	1181	1389	1740	1207	1179	558	1191	1099	208	720	852	683	511	242	195	145	76	93	91	117	29	0	0
gene-K5T46_RS06030|sdhE	3116	702	2805	5866	4279	8024	3005	3760	4621	451	2964	3130	1134	692	774	3550	254	463	1660	3098	141	2538	2268	3602	3344	3205	2498	1282	2387	2171	197	701	865	882	777	227	186	205	84	120	83	131	17	7	14
gene-K5T46_RS06035|ygfZ	4124	1175	4900	5447	3516	6800	4262	4644	5429	615	2742	3704	1692	998	1136	5863	224	263	1032	5201	296	2418	2257	2303	2307	2113	2233	4260	8181	8393	523	1986	1870	1429	1120	319	232	299	127	118	72	101	77	23	46
gene-K5T46_RS06040|yqfA	6853	1214	8736	21155	14901	38824	6773	8988	9268	582	4200	5439	7360	3942	5373	22883	736	1240	5291	14705	770	13024	9778	17209	20231	12344	10303	18204	45283	48183	2149	14396	4839	9110	5738	1423	1002	760	413	1319	361	926	334	64	97
gene-K5T46_RS06045|yqfB	1687	389	1546	5428	3659	7723	2280	2368	3231	419	2521	2928	408	213	261	2294	103	181	615	1907	111	1766	1359	1814	1935	1662	1510	840	1715	1512	105	362	342	459	402	149	106	99	47	87	39	85	12	1	9
gene-K5T46_RS06050|bglA	3191	925	3964	4463	2791	5721	3075	3656	3456	425	2399	2771	1100	698	683	4097	314	452	1331	3373	255	2981	2186	3402	2806	2322	1937	3689	7388	6933	277	859	1045	1203	914	329	312	280	185	161	133	160	38	14	18
gene-K5T46_RS06055|ygfF	1084	245	2095	1763	1167	2281	727	1052	859	174	857	1482	737	525	584	874	33	32	133	723	29	236	183	219	196	165	140	1552	1976	2262	245	607	549	263	184	64	58	73	42	38	21	15	44	5	13
gene-K5T46_RS06060|gcvP	8168	1675	24282	34641	19259	49015	5181	10678	7175	2110	14521	23160	14457	8715	8172	6273	304	366	1786	3173	199	2248	2243	2766	3213	2073	1690	1750	4219	3126	1150	4885	2231	5106	3756	846	136	139	96	115	41	87	105	27	47
gene-K5T46_RS06065|gcvH	3315	602	7534	16866	11617	25124	1655	3565	3221	1355	8057	10440	5295	3214	3650	7669	320	541	1919	2776	308	2553	2100	3270	4774	2899	2016	1145	3126	2427	788	3139	1236	2952	2049	586	127	111	97	190	29	73	99	29	26
gene-K5T46_RS06070|gcvT	6148	1291	16744	23266	13209	32679	4670	10173	6876	1798	11177	16807	10756	6188	5959	8771	415	608	2155	4378	259	2980	2833	4093	7418	4616	3561	2396	6525	4927	1227	5169	2608	5216	3213	786	233	190	170	278	85	197	114	26	36
gene-K5T46_RS06075	20	8	16	38	16	30	14	16	30	6	14	21	10	4	1	9	2	2	4	11	2	9	6	3	4	11	0	9	7	10	1	6	3	0	1	2	1	0	0	0	0	0	0	0	0
gene-K5T46_RS06080|ubiI	5196	1814	8172	11881	7659	12334	5887	8323	6196	1079	5544	7720	3918	2825	2852	3459	117	122	508	2567	184	797	802	805	872	669	809	2137	4241	3885	929	2250	2819	1036	961	286	187	178	135	40	42	52	142	39	62
gene-K5T46_RS06085|ubiH	3754	1171	6765	9606	5483	10406	4651	7231	4828	655	3805	6039	2370	1494	1567	3537	109	136	621	2497	119	1026	1025	1053	1008	856	1022	1843	3997	3689	561	1931	2236	1487	1055	300	202	153	114	49	42	79	70	9	13
gene-K5T46_RS06090|pepP	7977	1888	12190	18019	9801	21065	8433	12350	9677	1123	8287	10458	4289	2594	2553	9714	358	402	1885	6900	419	4908	5693	5197	4862	4042	5471	6235	15587	13044	1084	3658	4156	3796	2836	766	522	567	317	302	155	308	121	21	40
gene-K5T46_RS06095|ygfB	9213	2056	11096	18026	11152	21908	8880	11683	12475	1259	8533	10302	3429	1995	2196	12705	819	1070	4147	11343	668	8650	7909	9440	9605	7896	8472	9785	22734	21518	871	3208	3688	4339	3257	1012	697	770	379	518	249	411	170	38	78
gene-K5T46_RS06100|zapA	13625	3619	11197	23922	16311	33661	16683	17823	26958	2552	14966	16246	3275	1597	1847	13344	442	843	2652	13508	600	5043	3763	4475	6385	5330	3810	18636	43236	50419	1247	6996	4801	5923	4057	1466	846	670	314	778	283	545	435	93	122
gene-K5T46_RS06105|ssrS	253797	52741	291357	599193	499891	1003642	537812	519875	443794	40095	190731	273295	146150	137327	114060	713369	112569	151490	426256	733985	33606	308745	333115	639530	924024	799433	421214	2295720	2293718	4651113	22249	147815	64031	605256	358875	109230	33044	16866	19040	71906	12594	42385	106000	20443	28593
gene-K5T46_RS06110|fau	11225	2177	13482	15222	9774	20990	12828	15373	18642	819	6640	8337	1666	906	1098	18147	353	665	2839	17110	462	4325	3425	4592	6195	4950	3809	8255	10541	11819	159	644	1080	781	460	125	93	89	26	69	54	138	91	12	35
gene-K5T46_RS06115|ibsC	616	124	638	2126	1684	3607	2038	1467	1258	130	720	1018	469	387	377	2958	163	250	806	1929	98	1198	1324	2613	2472	2231	1193	7957	10153	15051	178	1331	540	1491	682	279	117	45	53	204	37	134	105	14	20
gene-K5T46_RS06120|serA	12619	4643	20088	15167	10557	18734	13062	15969	14777	2192	8028	12612	5628	3230	3332	17193	681	915	2616	14677	1291	5047	4434	5383	8166	6044	4988	4751	12330	9356	1159	2798	4587	4649	4089	1663	853	645	459	754	510	697	165	44	66
gene-K5T46_RS06125|rpiA	2221	743	2820	7038	5252	8161	2036	2361	2490	735	3743	4971	1187	859	835	2153	158	241	590	1897	147	1148	1016	1375	1202	974	960	1169	2490	1999	166	410	543	521	437	187	124	113	86	89	75	105	42	15	23
gene-K5T46_RS06130	196	66	248	245	155	347	143	168	201	24	101	121	48	35	25	203	9	4	30	230	8	78	57	65	102	49	54	31	72	61	15	51	39	42	23	5	12	5	3	2	3	2	0	0	0
gene-K5T46_RS06135|argP	3056	941	3487	4110	2660	6017	4050	5428	5865	315	1906	2369	1086	684	673	5828	361	567	1908	4127	255	3310	2802	3666	4698	3733	3060	2778	4974	5207	242	1135	1365	1838	1348	431	269	274	121	169	112	239	23	4	8
gene-K5T46_RS06140|scpA	983	241	1232	1549	1040	2134	1218	1440	1455	130	615	862	286	134	150	1397	42	56	275	1306	44	565	473	613	790	526	359	429	671	659	79	228	320	234	235	70	59	50	16	25	29	29	6	0	2
gene-K5T46_RS06145|meaB	311	75	453	410	276	499	345	479	376	36	188	215	111	38	43	574	15	17	82	549	28	228	211	198	204	203	154	177	339	317	38	152	164	138	82	38	17	10	12	6	4	7	5	0	0
gene-K5T46_RS06150|scpB	322	97	327	317	181	329	266	361	390	34	176	176	139	38	52	387	17	18	64	413	32	141	129	125	152	144	110	107	164	212	41	102	93	55	67	16	25	13	6	17	12	11	5	3	0
gene-K5T46_RS06155|scpC	551	174	836	886	574	1401	661	782	807	63	343	439	168	71	75	1130	28	35	121	948	45	275	242	287	369	238	216	245	464	476	46	184	173	179	118	37	41	18	16	12	10	32	4	0	4
gene-K5T46_RS06160|ygfI	663	135	880	1312	776	2064	863	982	964	67	335	430	146	65	67	849	18	30	75	883	30	394	449	334	351	322	397	327	443	401	30	63	134	125	67	28	18	23	8	16	5	14	8	4	1
gene-K5T46_RS06165|yggE	1849	539	2217	4640	3225	6310	2644	2880	2954	311	2161	2954	1588	659	602	3070	84	190	599	2708	126	1244	1077	1365	1692	1142	916	13474	27249	31252	457	1963	1918	1367	869	287	197	158	116	95	39	104	265	32	70
gene-K5T46_RS06170|argO	405	122	541	533	352	639	641	542	434	41	269	377	226	116	104	454	11	13	59	479	13	150	109	148	187	120	99	138	204	234	34	96	237	76	55	17	25	30	11	5	6	11	0	2	2
gene-K5T46_RS06175|mscS	6133	1603	6607	10858	8199	12570	9118	9682	11753	937	6506	7462	716	461	436	11579	277	446	1241	9914	639	4393	3570	3841	5959	4108	3609	33402	52264	60879	1122	3623	6467	4688	3182	1126	1336	1033	621	727	261	586	530	126	176
gene-K5T46_RS06180|fbaA	18914	3949	23331	63739	41500	84423	11436	17471	18779	4685	25334	35445	14212	8526	8530	8278	242	285	1186	5654	411	2575	2848	2540	3384	2787	2803	52575	107509	126518	1251	4220	2928	2610	1996	543	328	356	191	214	104	123	1337	428	486
gene-K5T46_RS06185|pgk	14585	4243	20143	31472	20068	34839	14462	19944	15852	3971	18147	25531	10529	7055	9083	12670	880	1271	4037	10833	901	6275	5651	7190	8366	6400	6143	41190	80950	87218	1669	5237	4493	4757	3930	1388	560	820	466	523	278	487	1549	347	552
gene-K5T46_RS06190|epd	6547	1468	8418	12054	8212	16450	6624	9530	8097	1761	7841	9822	2154	1585	1609	6117	369	672	1921	5875	358	3224	3112	3479	5461	4997	4173	7823	13753	15545	520	1781	1540	1599	1276	476	211	219	135	249	157	263	280	91	123
gene-K5T46_RS06195|yggC	924	249	1187	2161	1411	2444	1195	1432	1284	170	850	1169	351	224	209	1073	17	53	213	862	48	501	478	454	539	416	385	487	678	713	56	204	344	179	132	57	44	29	29	10	11	14	8	3	8
gene-K5T46_RS06200|fumE	1184	286	1120	2308	1633	2787	1326	1612	1611	260	1094	1232	335	218	209	1115	59	82	279	1004	70	699	517	793	626	544	373	452	646	701	73	202	214	240	155	70	46	57	19	21	31	25	6	4	4
gene-K5T46_RS06205|glpX	177	67	211	142	99	207	178	166	117	34	97	114	65	34	21	208	28	11	31	252	10	92	88	61	66	81	63	113	159	158	18	74	99	94	69	32	33	27	9	17	5	21	6	0	0
gene-K5T46_RS06210|yggP	108	36	134	164	92	190	170	130	173	10	53	73	40	25	21	174	10	8	41	273	15	96	98	92	129	90	91	153	294	220	14	53	63	86	49	20	22	13	4	12	12	23	9	1	1
gene-K5T46_RS06215|cmtA	115	20	147	139	89	157	178	159	185	6	74	81	22	10	17	142	7	11	27	190	17	45	40	33	83	53	39	121	181	184	16	24	20	22	25	4	7	3	2	3	2	4	4	0	3
gene-K5T46_RS06220|cmtB	23	8	28	72	42	103	31	38	52	5	17	23	6	0	5	37	0	8	14	46	3	5	10	5	27	24	19	99	116	170	0	11	8	17	3	1	1	0	0	0	0	3	0	0	0
gene-K5T46_RS06225|tkt	14917	3946	22562	35918	20540	44070	19029	24740	22837	2519	17324	23711	2976	1970	1595	22165	665	842	3428	17843	798	9373	9508	11507	12646	8699	7881	3261	7611	6859	1199	4970	6399	6952	4841	1213	890	869	490	627	284	618	106	34	34
gene-K5T46_RS06230|loiP	1701	498	1954	5012	4035	7781	1627	1976	2172	361	2065	2997	1962	1256	1528	3435	222	361	1264	2528	197	2194	2093	2745	2284	2271	2275	7980	12408	13209	281	1442	687	1090	649	235	111	101	61	94	31	81	154	75	59
gene-K5T46_RS06235|speB	3104	1062	4301	4795	3401	5841	4156	4573	4521	531	3665	4383	539	403	400	5683	146	194	692	4832	244	1713	1675	2180	3195	1963	1477	2228	4189	4432	513	1503	1854	1884	1526	521	353	327	163	194	96	189	66	10	19
gene-K5T46_RS06240|speA	29388	8645	42974	40050	24858	45293	26168	32669	26658	4862	27525	36066	9204	6400	6049	27529	588	574	2181	22460	1389	6227	7261	6396	7072	5666	5582	28563	44164	56835	2990	8973	9599	4418	3065	1222	1232	1231	562	272	224	340	372	99	133
gene-K5T46_RS06245|yqgB	625	163	868	893	581	1001	526	667	643	110	631	785	162	97	94	540	5	9	30	518	25	131	119	105	103	113	100	20	44	45	24	98	117	42	32	17	15	23	5	4	2	1	3	1	1
gene-K5T46_RS06255|metK	14659	2595	17170	23301	13292	32664	9526	12591	13935	1579	10764	14542	1629	708	797	16492	366	517	1883	18289	703	6326	7127	6890	6661	6353	5884	11819	18024	18196	476	2097	2497	1481	1155	341	662	526	161	180	227	353	67	20	30
gene-K5T46_RS06260|galP	20187	3526	40062	94342	52407	153009	12717	25813	14562	587	11083	12735	16730	8263	7425	7963	569	839	3373	5099	266	6090	5867	6186	7344	6080	5769	14442	23502	32807	3486	10242	7598	5217	3522	930	382	294	258	257	114	251	138	34	37
gene-K5T46_RS06265|yggI	878	259	1007	1862	1535	2827	837	967	1237	179	815	920	250	171	178	507	31	30	86	477	37	176	131	153	214	226	167	164	418	277	35	133	145	76	86	22	25	37	17	19	24	6	8	0	4
gene-K5T46_RS06270|endA	650	156	779	1625	1116	2272	711	840	948	142	880	1050	119	55	69	717	18	31	122	703	20	200	164	242	313	254	184	109	266	226	20	81	109	84	54	23	7	15	4	4	3	9	0	0	0
gene-K5T46_RS06275|rsmE	2908	1149	2878	3379	2640	4067	3109	3314	3768	734	2525	3842	1200	730	862	1958	117	202	492	2140	217	933	804	1106	991	833	720	926	2380	1642	123	295	457	325	299	112	74	73	56	37	27	29	32	11	13
gene-K5T46_RS06280|gshB	10585	2783	10662	15900	10261	22285	10101	12001	15386	1890	9749	14992	4790	2381	2627	10863	335	547	2024	8820	497	5318	4926	5729	7118	4984	4698	5068	11425	10842	519	1969	2162	2558	1862	589	301	329	192	262	106	211	124	20	16
gene-K5T46_RS06285|yqgE	4283	1185	5088	5300	3023	6614	4735	6823	6371	508	2815	3611	1240	598	599	5287	212	266	1129	4421	222	2102	1809	2537	4393	2827	2097	1385	3062	2856	415	1613	1883	2604	1786	462	370	367	144	252	132	246	27	2	10
gene-K5T46_RS06290|ruvX	1588	554	2417	2210	1451	2470	2394	2923	2077	219	1235	2103	699	384	306	1821	96	66	329	1382	69	633	559	785	911	633	606	266	679	520	215	696	837	716	558	165	147	96	48	59	52	77	11	3	5
gene-K5T46_RS06295|yggR	604	195	928	732	435	958	805	901	857	74	347	475	130	61	80	1291	16	43	112	743	44	181	187	241	271	192	145	138	164	172	68	192	234	155	108	59	34	26	10	23	22	15	0	0	2
gene-K5T46_RS06300|yggS	971	274	1524	2520	1549	3240	1516	1964	1638	169	1201	1540	270	140	176	1636	65	75	311	1784	94	774	838	885	985	816	591	604	1608	1427	103	363	498	483	425	111	90	106	35	57	40	64	19	5	8
gene-K5T46_RS06305|yggT	763	214	1236	1809	1153	2004	1148	1454	1191	124	976	1378	173	128	109	1974	59	106	303	1702	67	836	751	961	1418	866	578	610	1625	1310	133	463	690	964	670	187	128	122	71	71	60	97	10	8	4
gene-K5T46_RS06310|yggU	1822	442	2921	3466	1797	4272	1808	3022	2476	228	2312	2155	240	162	93	1875	35	59	225	1826	58	733	642	556	639	483	498	131	578	473	130	502	710	361	355	91	111	106	47	13	33	44	2	4	1
gene-K5T46_RS06315|rdgB	1219	413	2184	2734	1682	2992	1980	2421	1819	274	1537	2042	254	186	167	1649	37	63	214	1584	97	535	458	483	561	390	453	157	319	238	128	416	624	305	293	79	84	76	38	24	26	31	7	0	2
gene-K5T46_RS06320|hemW	4752	1572	6802	6776	4420	6748	5214	6927	5789	866	5055	6012	904	622	524	3270	86	116	492	3024	179	1046	961	811	786	731	798	233	692	446	419	1320	1791	735	624	247	237	197	89	35	58	64	6	4	5
gene-K5T46_RS06325|yggM	1222	317	1197	1605	1093	1891	1494	1471	2102	162	762	904	197	78	78	1515	71	93	276	1836	96	815	609	733	808	656	495	481	1063	889	130	526	463	530	388	149	118	77	31	82	60	63	11	11	7
gene-K5T46_RS06330|ansB	1672	471	1993	3405	2540	4807	1572	1651	1715	143	1032	1065	757	419	405	3550	116	209	745	4099	188	2048	1812	1953	1974	1528	1728	837	1794	1907	208	704	852	866	595	227	265	262	81	153	170	181	9	5	11
gene-K5T46_RS06335|yggN	2935	907	3933	4305	2788	5369	4765	4829	4429	506	3330	3708	1510	663	583	9448	434	578	1890	11071	613	5920	5852	6331	8134	5827	3720	4300	9818	7682	800	4095	2771	5227	3639	1389	1332	920	345	963	914	1521	96	22	45
gene-K5T46_RS06340|yggL	3253	1045	3106	6671	4860	6935	2686	2947	3976	697	3914	4512	1055	603	653	3778	179	286	710	2916	270	1875	1835	1674	2063	1689	1557	1951	5295	3571	669	2059	1667	1157	901	433	288	249	195	197	87	132	100	56	46
gene-K5T46_RS06345|trmB	2472	794	3086	5232	3479	4759	2889	3119	3522	591	3693	4719	546	282	316	2178	99	144	402	2390	156	933	731	971	1052	923	743	2105	5415	4192	470	1560	1355	967	608	291	206	199	128	98	46	91	100	25	35
gene-K5T46_RS06350|mutY	2354	968	3055	3232	2348	3789	3023	3819	3932	476	2573	3184	435	257	276	2948	74	97	348	2151	149	703	675	703	1045	879	791	1167	2807	2391	487	1367	1275	590	506	180	157	164	81	53	55	81	48	7	23
gene-K5T46_RS06355|yggX	2389	652	2350	3567	2363	4741	2404	2993	4767	408	2560	2880	314	167	169	2679	43	78	284	2469	124	890	823	799	1254	1054	746	677	2016	1541	456	2123	1445	879	633	242	143	87	70	111	35	59	52	20	13
gene-K5T46_RS06360|mltC	3012	797	3701	4827	3279	6769	3894	4917	5509	387	2776	3809	560	402	348	2458	84	93	383	2306	88	914	726	993	1240	917	568	528	1644	1392	334	1373	1218	641	493	138	86	105	41	38	17	39	20	3	10
gene-K5T46_RS06365|nupG	747	201	952	1394	1015	2119	832	887	1068	121	629	865	311	172	230	1539	136	196	597	1561	62	1092	1024	1011	1800	1714	1434	1450	2830	3300	139	526	407	999	643	179	42	47	21	18	15	43	33	10	15
gene-K5T46_RS06370|speC	1791	631	2531	3914	2588	4264	1774	2085	2212	370	2148	2728	851	672	618	3650	73	130	368	3111	205	1000	948	1268	1153	792	669	895	2480	1786	1092	2849	3577	877	628	200	309	351	197	91	82	125	53	36	37
gene-K5T46_RS06375	106	40	93	164	129	232	141	146	191	23	84	112	14	14	10	139	12	17	32	129	10	69	53	55	80	55	62	23	59	43	11	42	32	63	47	8	12	8	3	11	5	15	1	1	0
gene-K5T46_RS06380|yqgA	784	265	1025	1403	904	1678	1129	1104	1164	81	497	698	240	118	164	1624	82	123	386	1393	83	764	646	1081	1010	586	431	1044	1757	1917	98	270	374	362	238	89	67	60	37	53	18	47	18	0	9
gene-K5T46_RS06385	55	31	66	220	232	184	508	274	186	11	73	328	8	10	10	293	8	14	66	282	13	46	63	66	167	115	66	896	1043	1073	46	146	114	244	94	47	35	6	15	34	15	27	22	5	2
gene-K5T46_RS06390	5202	1172	4403	10484	7017	12400	6407	5760	7489	660	4311	4870	888	517	568	10641	275	486	1428	12012	802	6042	5846	6507	4246	3819	3503	6290	12012	12371	431	1355	1848	1391	947	367	487	365	171	213	193	288	48	8	32
gene-K5T46_RS06395	1688	480	1615	3099	2367	3882	3243	3003	4447	211	1241	1684	368	217	242	2672	61	100	371	2797	164	1230	1149	1261	1394	1050	744	1727	3616	3500	185	784	707	585	388	142	151	173	74	64	61	68	53	15	28
gene-K5T46_RS06400	309	134	277	400	419	377	440	368	526	68	237	289	77	44	44	356	17	43	65	444	35	181	169	122	120	135	106	104	131	126	76	157	154	118	78	75	58	47	29	50	40	54	5	5	6
gene-K5T46_RS06405	280	112	276	488	422	517	459	346	565	62	270	294	67	34	24	387	14	35	70	474	24	159	137	123	173	172	139	103	173	167	46	178	158	104	78	60	36	31	20	29	24	45	4	3	3
gene-K5T46_RS06410	339	72	263	861	595	1101	409	405	527	48	356	427	55	16	29	449	38	58	180	443	24	397	333	534	523	375	238	306	333	403	18	99	81	89	86	18	28	24	9	11	13	12	4	0	2
gene-K5T46_RS06415	169	30	134	953	608	1458	197	199	256	20	299	281	57	40	35	206	11	17	59	156	6	110	76	126	155	133	81	127	234	297	10	47	29	79	50	13	9	8	4	10	2	7	4	1	3
gene-K5T46_RS06420	229	39	286	917	548	1270	176	178	219	30	259	221	57	42	42	266	8	17	49	262	12	55	57	69	74	74	59	119	221	153	16	30	30	50	36	14	2	0	4	2	7	4	4	0	0
gene-K5T46_RS06425	718	251	1027	1738	1153	2136	1288	1252	1234	97	569	762	168	104	124	1364	56	69	168	1376	81	407	346	402	901	355	340	307	573	534	82	273	338	131	157	55	31	35	23	7	23	22	0	0	4
gene-K5T46_RS06430	945	263	1111	2564	1680	3509	1193	1421	1470	126	944	1062	244	128	151	1286	41	77	241	1205	74	489	463	506	601	395	350	329	701	695	94	354	420	213	222	79	59	28	20	24	20	28	11	0	5
gene-K5T46_RS06435|kdsB	401	77	432	2443	1306	2928	449	526	409	89	678	760	120	80	68	655	21	29	81	461	27	182	199	142	248	141	125	120	287	197	19	135	143	114	117	43	25	20	11	9	4	17	6	0	0
gene-K5T46_RS06440	697	216	900	2607	1598	3729	955	973	1018	123	860	1020	162	89	108	837	40	35	139	795	49	240	184	224	295	253	183	168	253	272	33	158	155	148	128	50	29	15	11	25	13	29	0	5	5
gene-K5T46_RS06445	275	65	249	1702	1035	2637	439	404	412	48	421	462	62	31	43	424	19	14	50	476	24	160	175	165	385	274	191	96	70	98	7	10	20	49	51	20	13	2	0	6	12	13	0	0	0
gene-K5T46_RS06450	110	56	106	2105	1475	2082	78	59	76	88	685	550	73	44	56	37	6	9	13	46	12	20	20	8	7	12	10	65	63	34	4	7	6	17	12	7	4	4	0	5	3	0	0	0	0
gene-K5T46_RS06455	34	8	44	667	382	981	46	50	45	24	264	179	17	12	20	35	5	0	5	25	4	7	6	5	8	6	19	24	34	10	2	8	6	11	5	5	2	5	0	0	0	3	0	0	0
gene-K5T46_RS06460	86	14	79	1172	811	1983	78	38	56	27	340	301	41	6	13	39	2	9	8	64	5	18	13	25	24	22	15	10	38	16	3	12	7	15	31	10	2	0	1	4	2	2	0	0	0
gene-K5T46_RS06465|murI	3172	864	3537	10042	7694	12282	3455	4762	5328	704	4411	6368	1517	838	921	3032	109	117	492	2922	172	1018	835	1157	1141	929	818	1347	3348	2991	130	457	487	481	378	132	76	77	45	54	52	44	11	10	9
gene-K5T46_RS06470|btuB	3231	946	4368	4640	3249	6438	3511	3685	3843	399	2063	2727	663	431	469	4411	106	167	462	4584	205	1096	1052	1123	1304	1018	873	1194	2171	2315	233	653	896	598	367	217	137	138	69	71	39	62	22	0	10
gene-K5T46_RS06475|trmA	5481	1627	7510	14102	10172	15945	11043	10979	11982	1135	7280	10625	1033	484	575	10305	161	266	992	10734	430	3171	2741	3484	3967	2769	1922	4067	10119	9849	337	1277	1346	1649	1067	403	320	161	99	187	149	213	118	34	31
gene-K5T46_RS06480|yijD	3908	1028	4103	10248	7586	13650	5915	6164	7157	855	4067	5632	1914	931	1175	10237	369	528	1745	9968	787	5656	5101	5617	7394	4901	3656	2032	3416	3564	468	2257	1457	4107	2270	937	890	551	240	747	745	947	36	22	27
gene-K5T46_RS06485|fabR	28524	7551	28863	68738	54320	87347	37419	44163	53865	6080	30568	34430	15769	8301	8418	60000	2268	3416	12167	62806	4662	38287	34816	28831	34445	33467	25002	8215	16654	13430	3916	19944	10277	26139	20097	7355	6245	5474	1925	6968	6089	8352	442	172	226
gene-K5T46_RS06490|sthA	18538	3907	23600	28347	19721	33882	17490	25545	33637	2185	16797	19462	14243	5388	4779	8399	313	575	2270	6652	270	4904	4412	4927	5073	4171	4406	3104	6007	7046	1585	7625	5325	10011	6966	1701	664	777	452	632	257	452	324	52	115
gene-K5T46_RS06495|oxyR	6475	2012	8837	12311	8134	15086	8674	10254	9665	939	6537	8247	3076	2094	1758	12321	688	802	3315	8018	510	4217	3931	4957	8245	5267	4844	2681	4359	4247	1034	3606	4105	5771	4031	1403	869	797	440	541	405	734	82	22	32
gene-K5T46_RS06500|argH	4072	1916	4887	6351	4127	7072	5314	7155	7217	1147	4093	7440	2103	1417	1196	6436	235	233	977	7223	501	2865	2887	2319	3122	2418	3085	5474	7387	7599	573	1346	2986	1007	734	235	370	315	145	60	115	97	102	22	35
gene-K5T46_RS06505|argB	4003	2149	4682	5252	3113	6201	5039	7769	7741	956	3505	6045	1476	1097	973	4809	191	198	660	5748	318	1904	2067	1570	2256	1815	2201	1827	2806	3116	468	908	2528	706	537	224	369	292	129	41	81	83	28	0	14
gene-K5T46_RS06510|argC	3011	1423	2924	2902	1897	4170	3845	5355	6207	520	1921	3330	917	588	464	2363	76	93	375	3518	212	1205	1113	901	1635	1218	1272	356	717	1087	198	367	1410	349	245	88	232	168	76	22	60	52	6	0	6
gene-K5T46_RS06515|argE	3704	1110	3728	5990	3810	8032	4328	5768	7599	562	2999	3887	1167	680	703	6198	163	257	1029	5103	292	2149	1706	2293	3778	2387	2049	1645	4105	3551	398	1336	1902	1143	920	262	305	287	98	128	97	179	36	16	14
gene-K5T46_RS06520|ppc	11459	3551	13362	13798	8045	20869	9748	16564	15448	1283	6518	9471	5156	2865	2684	6410	364	475	1910	5480	309	3065	2842	3040	3953	2792	2879	3666	7644	7407	594	2030	2050	2143	1909	555	274	280	133	183	108	212	90	17	24
gene-K5T46_RS06525|eptC	28538	7852	33877	43514	30806	54429	39791	49937	55612	4362	26121	32486	2771	1619	1436	31240	769	1193	4476	33448	1455	13124	11971	13195	15452	12139	10052	6613	16891	15053	2143	7657	9562	8318	7201	2351	1685	1484	632	680	440	766	124	14	45
gene-K5T46_RS06530|yijO	945	290	1220	1013	575	1299	908	1016	1109	71	417	531	146	89	109	847	35	31	123	691	29	278	228	296	408	348	231	453	1035	835	54	171	217	188	151	43	34	37	16	15	10	29	9	6	2
gene-K5T46_RS06535|frwD	221	88	387	249	154	260	202	240	247	25	124	115	59	26	31	194	11	11	37	166	9	59	37	44	33	49	26	76	88	76	15	54	53	25	43	7	11	21	3	3	6	9	3	0	0
gene-K5T46_RS06540|pflC	163	66	244	262	198	321	177	232	189	31	128	141	55	46	35	179	12	6	37	176	12	58	51	63	74	57	53	118	246	173	20	46	46	54	51	12	20	14	12	8	4	12	7	2	0
gene-K5T46_RS06545|pflD	452	113	595	1071	764	1569	594	723	807	71	502	524	180	112	110	624	30	36	136	628	21	290	242	307	305	271	181	345	625	742	39	158	149	149	131	33	32	13	10	6	13	7	11	3	2
gene-K5T46_RS06550|frwB	38	21	41	84	92	127	46	61	43	6	33	46	23	8	9	113	9	11	16	132	13	65	50	57	64	44	30	50	39	57	8	25	25	27	13	6	6	9	4	5	2	7	0	0	0
gene-K5T46_RS06555|frwC	149	72	225	172	98	202	265	313	218	28	166	127	66	23	34	605	28	24	59	529	37	319	345	296	200	194	171	161	228	242	31	93	107	209	116	32	37	29	9	12	35	30	7	3	0
gene-K5T46_RS06560|ptsP	517	125	651	1237	695	1564	679	764	754	64	393	505	323	212	188	490	26	29	104	511	27	245	302	203	271	219	220	197	394	398	26	89	147	125	86	28	45	29	5	7	10	9	11	3	0
gene-K5T46_RS06565|fsa	159	62	223	612	358	722	178	204	182	34	189	232	174	126	151	201	12	10	45	180	11	58	76	64	55	46	77	178	324	398	15	43	81	31	44	9	10	16	2	5	8	2	8	0	0
gene-K5T46_RS06570|gldA	410	147	577	1227	828	1815	474	509	514	61	311	464	472	270	323	617	18	34	143	604	34	228	298	238	193	164	200	344	651	606	42	131	153	142	123	41	17	22	12	3	11	14	12	10	5
gene-K5T46_RS06575|yijF	624	169	900	1643	1099	2316	861	1051	1224	69	489	681	145	90	86	1122	25	26	90	1308	60	387	399	355	321	308	235	185	293	317	34	114	167	140	106	36	40	19	9	18	21	28	5	0	0
gene-K5T46_RS06580|yijE	979	262	1238	2016	1328	2763	1274	1605	1833	108	671	1060	375	242	216	1201	30	48	176	1301	53	501	523	569	645	451	417	339	889	692	78	260	339	310	220	81	70	57	25	25	13	43	9	5	4
gene-K5T46_RS06585|katG	3083	876	4052	7482	4473	10082	3576	4569	4383	575	3369	4842	1766	1136	1072	14055	491	728	2076	17070	470	3833	3709	4757	12718	8690	2445	5950	27005	15544	550	1850	2145	1652	1272	332	659	576	414	122	104	134	54	10	36
gene-K5T46_RS06590|metF	2720	559	2372	6155	3542	8074	2242	2249	3917	414	1385	2749	540	195	172	8187	413	618	1873	5727	433	2269	2553	2731	2290	4426	3427	3663	4760	5003	172	577	652	1409	928	307	284	170	40	108	409	273	28	6	11
gene-K5T46_RS21905	40	8	68	54	22	53	42	39	56	0	30	29	7	2	4	51	1	2	2	52	2	10	13	7	10	13	7	18	17	18	0	6	2	2	1	4	4	3	0	0	0	1	0	1	0
gene-K5T46_RS06595|metL	4135	1378	5821	9994	6565	12512	5429	6966	7108	887	4735	6652	1389	886	904	7480	285	468	1386	5521	337	2214	2409	2387	2847	2936	3057	757	1748	1411	401	1410	1356	1700	1353	404	307	236	110	83	153	197	22	5	13
gene-K5T46_RS06600|metB	2371	875	2910	4334	2816	4343	2912	2966	3138	454	2283	3215	568	326	312	6052	240	338	1261	4641	243	1663	1923	1743	1677	3156	2832	2881	3901	3991	314	806	989	1151	758	309	249	159	86	53	187	240	18	2	8
gene-K5T46_RS06605|metJ	4349	1190	3911	15750	12498	19372	5085	5647	7450	1317	7978	9926	1223	662	841	6677	291	532	1493	5906	489	3147	2751	3400	2831	3240	3020	5950	9296	8425	328	1141	1008	1494	1134	483	352	231	139	247	231	292	77	28	53
gene-K5T46_RS06610|yiiX	2386	641	3139	7605	4570	8420	3354	3833	4762	302	2551	2923	239	138	137	3504	55	83	267	3687	154	1035	923	1128	1135	860	777	657	1470	1490	107	399	568	407	333	98	125	82	16	38	31	72	11	6	8
gene-K5T46_RS06615	3132	1485	3529	4694	3716	4148	4227	3815	4387	474	2028	2676	676	328	338	2864	65	149	314	3452	284	774	638	606	612	537	427	383	683	500	399	629	1173	560	398	258	160	178	94	69	141	112	12	8	7
gene-K5T46_RS06620|rpmE	34132	7275	30056	64980	49952	92528	70515	79713	101192	6826	60135	60222	748	560	634	80448	664	1134	5210	73916	2750	20763	19581	24647	43911	25348	18674	5788	14289	15743	2330	11027	12795	10073	5954	2411	2557	1773	769	1470	432	1099	195	32	36
gene-K5T46_RS06625|priA	2604	757	4105	4259	2781	5057	3083	3925	3594	361	2282	2887	488	228	243	2809	57	89	405	2449	96	741	758	806	988	677	716	614	1221	1075	261	782	1181	613	469	153	141	114	46	38	44	57	16	3	9
gene-K5T46_RS06630|cytR	4036	1426	5541	7853	5217	10492	4737	7019	7003	673	3304	4647	1646	1096	1037	6768	142	213	853	4697	278	2437	2292	2921	3282	2674	1762	700	1643	1268	718	2029	2082	1579	1196	379	189	152	77	62	40	106	36	4	10
gene-K5T46_RS06635|ftsN	6625	2124	8329	17602	11515	19827	9800	12637	14194	1238	8046	11003	1808	917	878	9429	221	291	1239	8522	361	3401	2839	3319	5262	3735	3225	2566	6782	5703	812	3391	3066	2105	1624	518	351	247	124	147	116	189	77	6	22
gene-K5T46_RS06640|hslV	2804	1861	2516	3669	2497	5204	9351	13459	29083	1013	5911	7455	518	290	366	3359	177	244	850	2206	164	2735	1965	2362	2586	2658	3299	4320	9426	9285	1200	5538	3644	4136	3178	908	675	722	480	583	66	205	67	21	26
gene-K5T46_RS06645|hslU	5329	3755	5665	8244	5200	10886	16221	22321	39875	2044	11375	14954	1156	685	820	4849	222	356	1267	2960	211	3559	2861	3156	3062	3192	3905	7907	14036	15087	2764	11582	7904	6329	5509	1668	1025	1239	994	589	75	283	116	19	49
gene-K5T46_RS06650|menA	952	355	1499	1824	1204	1917	1630	1737	2191	194	1096	1435	179	103	86	1084	40	37	140	969	56	386	356	379	446	355	331	1186	809	978	117	397	392	233	165	67	69	72	35	13	18	36	9	4	11
gene-K5T46_RS06655|rraA	14903	5001	14637	41914	34308	38310	18961	21974	23878	4652	23683	24299	13964	8125	9016	25677	1914	2876	7566	19475	2411	12780	8787	12144	12313	9952	8691	19388	41172	32985	4614	13059	10544	10915	8660	3947	2524	2724	1707	3044	1165	2085	825	287	399
gene-K5T46_RS06660|zapB	9751	2293	7465	27695	20382	40743	10868	13420	18574	2449	13852	13944	2972	1575	1794	16427	899	1491	4330	12562	1088	12883	11080	12553	14877	14215	12332	8153	14397	15798	1234	4598	3336	5514	3986	1513	746	721	468	984	327	660	157	53	82
gene-K5T46_RS06665|glpF	3122	967	5766	10670	6644	15209	2728	5989	3600	512	2825	3758	798	357	389	1561	180	223	798	1067	79	1135	1241	1301	1030	1137	2487	671	1501	1256	129	511	798	1129	340	244	160	135	72	43	35	73	14	8	1
gene-K5T46_RS06670|glpK	10930	3115	17740	50249	29233	67756	7071	16933	12123	2333	11519	15336	3360	1279	1390	2979	244	312	1259	2274	177	1746	2085	1848	1633	1517	3479	2299	4798	4653	264	1230	1646	2164	854	455	305	308	135	78	51	129	45	5	12
gene-K5T46_RS06675|glpX	3722	912	5625	16708	11016	23961	4048	6431	5894	828	4461	6863	2279	751	818	4722	140	240	1107	2746	150	2676	2692	3510	4509	3448	3054	3471	5724	6329	208	1141	764	1325	858	249	172	91	56	102	39	82	102	15	22
gene-K5T46_RS06680|fpr	3454	869	3380	4774	3360	7071	2449	3123	3640	473	2342	3231	2290	1272	1351	2988	150	220	706	2386	133	1309	1505	1587	1851	1810	1870	12146	25292	26022	801	3187	2386	3691	2935	828	217	286	195	178	48	108	397	89	135
gene-K5T46_RS06685|uspD	1632	312	1150	3731	2440	5801	1145	1363	1941	174	1164	1529	762	397	409	2298	27	64	210	2282	78	1295	1526	1184	1284	1103	1060	6678	12750	15933	143	745	461	807	490	179	108	81	76	86	40	66	99	20	43
gene-K5T46_RS06690|yiiS	386	69	348	1066	888	1594	438	501	681	56	332	545	258	108	125	643	10	19	38	759	32	304	447	342	441	424	407	719	1601	1447	37	142	140	166	89	30	31	25	13	46	15	38	14	5	1
gene-K5T46_RS06695|yiiR	479	134	562	1164	945	1287	699	745	816	102	655	980	195	96	86	627	20	42	117	571	39	272	230	266	362	317	253	619	1008	943	39	207	217	226	148	67	27	19	28	34	12	32	8	3	6
gene-K5T46_RS06700|yiiQ	4311	1090	3868	8675	5836	12466	4572	6262	9087	557	4320	5044	687	396	370	3590	72	128	476	3606	160	1017	966	1007	1369	1186	742	1798	5694	4147	161	664	662	660	474	150	75	82	32	68	50	62	26	6	9
gene-K5T46_RS06705|tpiA	7569	1954	7338	22174	17525	30607	8826	11927	15250	1777	11128	15881	3189	1814	1916	8253	380	617	2057	6194	501	4527	3929	5388	6944	5255	4416	14671	35593	34373	566	2035	1879	2574	1694	586	346	316	208	388	168	267	321	68	83
gene-K5T46_RS06710|cdh	1733	644	1822	3168	2371	3661	2372	2682	3031	533	2486	2926	323	231	187	2229	51	102	271	2457	156	633	541	547	924	665	523	229	466	383	205	429	696	391	444	127	101	91	60	60	50	66	11	3	3
gene-K5T46_RS06715|sbp	560	187	1004	1033	653	1035	596	540	585	65	397	443	175	103	137	23265	497	615	1609	49113	3202	6322	6079	5347	32306	7005	7099	431	654	851	3995	6667	15559	2152	14810	548	970	887	454	512	949	3182	33	16	18
gene-K5T46_RS06720|pfkA	2741	700	3975	6265	3627	7568	3284	4250	3670	530	3619	4091	974	558	521	4352	133	130	578	2860	204	1331	1130	1257	1874	1381	1281	3923	8325	9083	460	1738	2131	1653	1370	371	277	290	156	152	108	156	104	17	21
gene-K5T46_RS06725|fieF	2324	589	2788	3969	2748	4951	2476	3204	3126	353	2051	2381	691	451	499	3436	115	206	682	2639	191	1152	1029	1326	1371	1085	808	1910	3726	3573	312	1292	1932	988	796	325	186	201	94	98	60	106	45	12	21
gene-K5T46_RS06730|cpxP	9950	1554	9483	5772	4560	6013	6736	5817	6935	343	3066	2332	1278	976	1442	154408	13481	25465	92043	77074	6945	67889	39164	85169	68742	34094	12189	104878	357372	306280	3992	27444	16944	68147	48286	16447	7693	6382	2602	7341	4657	8327	1521	426	633
gene-K5T46_RS06735|cpxR	4568	1197	5001	9335	6049	12640	4980	6735	7814	784	4540	5416	1372	824	788	12296	635	917	3910	8927	520	6777	5339	7550	9202	6716	4918	5557	12772	11655	689	2538	2600	3908	4537	894	675	657	254	401	212	437	82	18	29
gene-K5T46_RS06740|cpxA	4549	1497	6375	8826	5867	10814	5622	7196	6047	695	4253	5935	2016	1301	1141	7048	342	384	1594	4722	273	2355	2286	2679	2734	1736	1624	3756	5862	5507	906	2829	3208	2479	2016	722	465	453	301	101	122	200	55	17	35
gene-K5T46_RS06745|yiiM	1796	508	2365	3065	2118	3825	2047	2568	2521	209	1361	1739	673	439	375	2519	197	291	903	1867	91	1304	1186	1462	1615	1294	1247	1506	2771	2502	162	569	681	869	1620	272	194	163	93	97	71	130	28	2	10
gene-K5T46_RS06750|kdgT	331	110	342	623	401	819	439	604	957	60	308	321	128	81	66	515	32	28	177	455	18	236	174	253	266	223	221	442	857	947	74	237	182	195	121	45	27	36	18	20	7	22	4	0	1
gene-K5T46_RS06755|sodA	3406	1845	3501	1351	899	2232	4437	5492	11518	1110	4785	5079	1202	571	457	8298	242	309	1471	6070	300	3306	1926	4510	8103	5345	3831	10034	17487	22233	2057	9931	6883	6072	4953	1073	542	573	228	331	124	311	362	68	95
gene-K5T46_RS06760|rhaT	377	106	490	1006	674	1403	555	755	793	73	386	502	232	177	200	606	39	61	147	513	20	245	234	295	345	260	277	289	522	558	49	151	168	187	170	54	41	63	35	29	13	27	41	11	29
gene-K5T46_RS06765|rhaR	477	91	520	1218	862	2037	579	637	854	56	322	414	351	171	245	690	27	38	132	549	33	221	245	296	326	240	184	270	634	597	46	190	126	134	104	44	20	18	14	12	14	15	6	0	0
gene-K5T46_RS06770|rhaS	212	69	278	326	285	477	267	291	336	25	161	212	62	39	36	349	21	12	87	312	25	117	103	102	142	123	83	97	143	170	25	124	91	83	56	17	19	5	8	4	12	17	7	1	0
gene-K5T46_RS06775|rhaB	203	53	271	243	137	249	189	189	211	14	93	74	108	89	129	310	10	18	40	302	18	58	33	57	92	42	22	76	120	102	10	38	62	33	32	10	6	6	5	3	3	0	3	0	4
gene-K5T46_RS06780|rhaA	218	73	344	272	162	278	219	267	220	10	120	136	56	50	71	444	8	17	34	365	17	80	61	49	74	61	69	69	94	101	18	31	60	53	40	15	8	8	2	7	3	5	0	0	0
gene-K5T46_RS06785|rhaD	241	96	362	379	204	463	321	396	336	18	161	192	173	117	89	594	8	17	48	461	24	134	127	78	168	120	94	394	700	611	30	141	141	66	47	21	17	24	4	2	2	5	9	0	0
gene-K5T46_RS06790|rhaM	360	87	361	589	410	846	756	718	1019	39	197	257	45	39	30	627	11	17	59	719	21	159	127	122	274	172	172	158	271	304	21	71	68	85	49	32	24	10	3	7	8	8	3	0	3
gene-K5T46_RS06795	2054	755	1816	3190	2317	4108	5686	4273	5936	301	1515	1948	190	94	111	3157	208	297	837	3885	213	1289	967	1269	2363	1914	1545	1175	1102	1349	161	506	601	1432	867	393	197	164	70	307	161	229	17	9	17
gene-K5T46_RS06800|frvA	19	9	33	55	45	62	48	48	76	5	18	29	27	9	13	45	5	4	7	33	4	27	25	17	18	33	30	18	38	39	3	6	12	12	5	7	2	2	1	2	0	3	3	0	0
gene-K5T46_RS06805|frvB	201	51	187	272	184	395	267	357	243	38	140	200	84	50	48	582	21	42	135	543	51	399	422	303	270	267	207	164	265	264	10	87	89	138	117	32	28	19	7	32	30	35	11	0	1
gene-K5T46_RS06810|frvX	1005	249	1062	2062	1360	3003	1155	1403	1444	176	799	1031	516	319	308	1038	56	82	302	760	46	487	391	536	620	427	313	394	1079	960	74	282	238	402	289	104	55	54	24	34	33	39	10	3	7
gene-K5T46_RS06815|frvR	852	269	1005	1382	986	2012	1149	1292	1339	106	670	888	334	198	175	870	34	51	168	774	40	328	239	337	426	299	251	263	461	364	43	150	172	252	176	60	35	34	14	25	19	43	5	1	3
gene-K5T46_RS06820|yiiG	360	100	382	608	350	641	545	519	698	65	310	294	44	23	30	302	12	11	36	390	32	85	66	106	143	93	80	133	182	213	5	52	73	112	80	20	10	11	10	8	8	26	4	0	0
gene-K5T46_RS06825|fdhD	1301	376	1698	2709	1971	2752	1746	2500	2111	287	1330	1900	801	373	434	3425	48	81	277	951	58	624	601	645	753	645	699	696	979	1266	226	614	724	591	489	179	155	130	79	80	60	82	21	14	14
gene-K5T46_RS06830|fdnG	30255	8107	47967	71732	38836	80073	40753	67285	45517	3990	23639	31911	41165	22766	23014	24978	1612	1827	7640	15318	941	16730	18521	20656	21836	16954	19610	10966	15175	19804	6408	19764	16433	21886	17661	4357	1433	1525	1098	703	378	771	711	147	249
gene-K5T46_RS06835|fdoH	5733	1751	8574	11542	6874	14339	7217	11286	8864	768	4033	5059	8532	4451	4799	4108	243	288	1406	2261	171	1989	1975	2026	1638	1280	1548	1750	2639	3232	1205	3999	2924	4727	4255	1148	222	276	279	92	56	93	146	16	51
gene-K5T46_RS06840|fdoI	3809	1169	5887	8781	5440	10585	5328	8464	6427	542	3345	3983	5446	2888	2929	2902	134	234	824	1724	150	1012	1072	1220	1099	857	869	1584	2370	2693	788	2620	1886	2942	2493	647	124	158	128	90	28	37	68	21	30
gene-K5T46_RS06845|fdhE	4601	1633	5761	10374	7479	12399	7019	9608	8089	947	4023	5840	4565	2557	2582	6163	291	414	1432	4093	362	2573	2416	3275	3315	2369	2200	1206	2740	2507	775	2259	2046	2515	2154	675	275	268	140	175	99	158	86	20	24
gene-K5T46_RS06850	196	44	174	322	213	443	205	265	330	11	134	130	70	34	14	694	18	34	89	407	17	189	205	229	254	210	151	90	136	98	21	97	48	96	81	39	17	14	7	26	14	22	0	2	0
gene-K5T46_RS06855|yiiE	88	56	75	96	99	98	87	63	93	8	44	53	17	12	9	251	8	17	28	232	27	63	80	42	18	37	66	21	26	32	10	22	33	28	20	13	19	10	2	11	22	11	0	0	0
gene-K5T46_RS21910	3	2	3	5	2	5	4	6	1	1	2	4	0	0	0	3	1	2	3	3	0	8	1	4	0	4	1	1	4	11	0	3	0	0	3	0	2	1	0	0	0	0	0	0	0
gene-K5T46_RS06860|fabY	5515	1890	6384	10256	5953	13314	5836	8216	9211	808	4521	5218	4198	1966	1721	9637	373	509	1991	8518	481	6374	7949	5796	4990	4042	4439	2572	6141	4613	978	3632	2955	3772	2785	940	1108	871	388	704	648	1092	49	26	28
gene-K5T46_RS06865|dtd	2105	844	2497	4070	2718	4822	2426	3295	3589	489	2240	2565	1826	901	870	6734	387	572	1843	5283	483	3804	3993	3439	3227	2686	2809	1643	4165	3055	555	2218	1558	3660	2661	1236	848	494	220	722	765	936	33	16	15
gene-K5T46_RS06870|yihY	1278	420	1595	3100	1960	3909	1621	2014	2072	219	1133	1478	956	521	581	1898	95	175	554	1271	82	935	809	1166	1453	1071	760	3457	6076	7305	276	1072	831	882	542	166	115	74	52	72	27	55	60	15	27
gene-K5T46_RS06875|yihX	4589	1841	4434	7563	5304	8424	4356	5378	5370	936	3802	4283	2986	1810	1781	7420	903	1159	3239	5163	642	3734	3273	4121	5681	4117	3135	8129	12769	12583	2424	6269	4563	5442	4169	1848	1005	990	690	792	403	631	329	107	149
gene-K5T46_RS06880|csqR	1067	353	1169	2919	1913	4270	1394	1618	1875	214	1155	1612	566	272	252	1686	107	173	458	1666	101	971	1138	1229	949	1066	1048	623	1180	1128	184	701	497	617	394	137	74	67	28	37	62	57	9	0	7
gene-K5T46_RS06885|yihV	216	61	341	584	397	656	278	320	258	58	159	274	184	71	77	390	13	35	100	286	19	136	154	144	116	132	143	234	511	451	57	122	136	130	93	39	5	25	15	10	11	15	6	4	3
gene-K5T46_RS06890|yihU	84	26	120	241	131	374	112	98	134	25	104	148	51	23	27	120	3	0	13	124	8	60	33	30	46	44	38	44	77	102	9	18	38	17	6	8	11	5	5	0	4	0	4	0	3
gene-K5T46_RS06895|yihT	162	38	186	216	157	277	138	162	163	13	111	118	39	26	19	310	10	4	29	262	8	91	82	87	81	87	60	78	149	125	19	43	50	37	15	4	11	7	3	7	4	8	0	0	0
gene-K5T46_RS06900|yihS	446	83	579	805	586	1080	521	556	559	53	327	421	130	73	67	753	19	28	74	675	14	196	170	216	267	212	150	237	385	416	41	122	125	101	68	23	25	10	11	12	5	10	5	0	2
gene-K5T46_RS06905|yihR	306	125	343	226	175	250	451	339	388	22	107	123	19	7	8	891	24	37	105	998	62	290	193	314	215	140	77	351	586	510	29	159	145	116	69	49	22	24	13	22	19	46	12	3	6
gene-K5T46_RS06910|yihQ	221	54	232	261	145	387	269	291	240	21	117	151	32	17	17	301	12	6	30	290	16	100	68	65	111	83	87	97	148	130	4	25	36	82	36	11	15	6	6	5	8	11	5	0	0
gene-K5T46_RS06915|yihP	224	80	313	423	327	597	420	361	432	47	243	294	54	23	30	622	18	24	82	682	37	340	348	264	334	260	154	142	208	176	30	102	126	137	107	32	36	31	4	30	19	37	6	1	3
gene-K5T46_RS06920|yihO	172	48	194	311	227	437	298	277	384	12	92	133	16	24	11	344	14	14	40	417	20	170	151	146	187	171	150	217	182	252	3	142	42	71	58	17	17	12	6	16	11	10	4	0	0
gene-K5T46_RS06925|ompL	60	24	57	93	74	117	84	68	118	4	56	58	15	8	0	145	0	2	4	168	9	43	31	22	51	48	32	131	111	147	2	10	13	33	7	6	7	2	0	3	2	2	0	0	0
gene-K5T46_RS06930|yihN	231	51	197	533	326	606	385	429	547	16	186	185	42	23	19	270	18	26	76	350	24	145	131	173	198	139	141	176	186	203	12	38	32	81	43	20	10	9	0	15	9	8	9	0	2
gene-K5T46_RS06935|yihM	137	35	146	448	283	663	180	220	217	37	144	166	114	44	64	138	2	10	25	171	15	62	100	43	71	61	72	65	106	101	17	25	33	54	39	12	7	3	6	7	3	10	4	2	0
gene-K5T46_RS06940|yihL	326	123	396	766	664	1348	419	528	526	45	286	435	175	86	122	401	41	75	168	540	25	341	371	258	333	388	691	256	351	343	53	98	126	167	110	68	22	14	12	11	12	14	7	3	2
gene-K5T46_RS06945|typA	36159	9788	48887	44191	30254	47167	52195	58304	48308	4529	28339	43118	2829	1998	1871	38121	828	1074	4364	38498	1693	11126	9922	14217	18809	12294	10167	16612	30142	31975	2236	7424	9298	9339	7395	2470	1492	1411	828	658	466	823	561	69	166
gene-K5T46_RS06950|glnA	7234	1620	7590	28773	19113	59126	6764	9419	9544	3030	21362	31610	6795	3377	2818	5847	370	676	4970	3364	260	1869	1991	1832	1931	2272	2608	591	944	1036	404	1875	987	1561	1294	360	101	102	58	35	23	49	23	0	6
gene-K5T46_RS06955|glnL	1784	420	2120	5329	3864	10054	1911	2375	2385	486	3300	5341	1011	489	468	3095	140	180	647	2116	107	1687	1701	2338	2386	1638	1213	3530	7450	8369	127	629	694	652	514	153	118	102	58	67	31	57	29	13	6
gene-K5T46_RS06960|glnG	2951	1027	3679	9175	6786	13582	3151	3445	3592	918	5384	8610	2498	1314	1211	3286	107	123	425	2510	182	1173	1070	943	771	794	871	4168	6719	7432	407	1103	1363	863	698	260	222	186	165	84	81	73	92	22	34
gene-K5T46_RS06965|yshB	535	166	614	1419	1007	1934	529	656	797	95	635	813	109	85	83	858	16	33	109	707	44	196	240	238	273	298	138	269	659	631	37	178	136	207	176	57	20	10	9	16	11	17	8	3	6
gene-K5T46_RS06970|hemN	7206	2168	9491	18025	11409	21755	7365	9789	10054	1243	8464	10582	2788	1884	1842	6065	287	385	1259	5245	296	2648	2377	2617	2975	2504	1948	3778	10758	8683	602	2414	1753	2839	2179	659	217	268	115	190	83	201	159	32	67
gene-K5T46_RS06975|yihI	1799	630	2057	2506	1504	2536	2161	2528	2317	336	1818	1991	500	274	278	1855	88	166	420	1590	130	753	784	851	958	876	959	6081	9862	10215	301	809	821	905	689	230	127	165	103	120	37	76	111	43	62
gene-K5T46_RS21915	68278	19362	53987	123340	115794	167308	69940	98310	129785	14402	69433	89444	25408	14971	15778	35061	4657	9005	28368	31782	2782	27380	22907	32301	26542	39335	33061	21436	37938	33745	2941	16504	7480	41709	27557	11654	7408	5861	4686	8726	2279	6121	934	332	388
gene-K5T46_RS06980|yihA	6764	2184	7312	14863	10260	17380	7152	7311	9414	1066	7697	8715	1010	604	697	15459	374	508	2107	16497	531	3767	2705	4628	5375	3484	2783	3397	7941	7612	333	1341	1383	2253	1657	562	305	267	134	312	126	273	72	15	37
gene-K5T46_RS06985|polA	26519	10017	30224	31763	20125	36564	17327	22853	23233	3423	15999	18347	12629	8347	9205	87636	1376	1435	5701	82725	6733	16260	11499	12252	12591	9062	9263	19937	32931	34735	4416	12780	14047	7257	6165	2343	1266	1434	778	663	478	698	1091	370	439
gene-K5T46_RS06990|yihG	3683	1396	4336	4242	2894	4497	3816	3314	4555	270	2666	2979	127	97	93	15016	92	120	508	15796	679	1781	904	1364	1981	1371	1368	386	564	510	118	362	957	287	255	95	53	64	22	46	42	75	15	2	2
gene-K5T46_RS06995|yihF	5775	2271	6008	3835	2567	4267	4349	3648	5054	257	1622	2104	278	136	133	27183	206	285	1171	30438	1467	3889	2289	3053	4322	3140	2937	1340	1424	1468	117	455	1292	977	478	248	138	120	35	134	121	177	12	3	5
gene-K5T46_RS07000|dsbA	5208	1593	6048	9899	7277	12358	4260	5084	6098	855	5645	7071	1269	795	741	11052	174	232	949	10412	556	2454	1614	2065	3034	1938	1772	802	1765	1521	445	1417	1757	1238	895	413	283	264	134	147	79	152	31	9	10
gene-K5T46_RS07005|srkA	6382	2141	7435	10463	7587	12695	6430	6945	7806	832	4801	6374	1055	668	667	18554	302	356	1555	15855	829	3757	2376	3766	4716	2804	2228	3533	5565	5297	433	1448	2118	2085	1332	505	381	351	176	213	157	226	44	12	21
gene-K5T46_RS07010|yihD	1316	367	1309	3266	2331	4803	1366	1632	2000	210	1410	2069	411	207	204	2755	45	81	280	2551	129	822	655	851	1126	811	548	403	1207	962	114	410	391	562	377	109	112	88	46	109	40	86	19	5	6
gene-K5T46_RS07015|mobA	6361	2132	8663	1604	957	2226	2964	2868	2618	121	867	932	354	214	191	19504	184	171	860	18104	688	2759	1510	2298	3207	2099	2169	1188	1628	1699	134	429	1483	619	486	143	89	94	33	73	108	112	11	3	2
gene-K5T46_RS07020|mobB	3190	1057	4081	2392	1602	2597	2715	2141	2658	226	1457	1628	732	473	505	8949	106	123	491	8590	289	1313	857	1203	1658	931	860	1195	1651	1731	125	366	769	548	387	161	71	90	46	71	83	77	27	8	22
gene-K5T46_RS07025|rrf	2123296	298968	868529	3131542	1760409	2606841	1486138	1678842	1338174	399015	972895	964914	419760	222193	228234	2424565	71250	668859	1035448	2538326	97970	2606385	1331032	1882613	907435	1372598	897381	2524946	2510872	5234065	87278	390585	356940	439379	1084318	107684	126138	249890	40582	129695	43972	78594	18096	7023	11469
gene-K5T46_RS07030	9244	3514	8561	17475	15593	19922	15606	15217	21310	3530	16634	19788	460	256	287	3616	129	201	588	4370	368	836	727	881	2019	1416	1187	418	893	835	181	582	448	792	693	307	163	69	37	99	50	88	31	13	16
gene-K5T46_RS07035	1134	581	1680	7825	5175	5625	4809	4079	4067	988	4048	7168	108	68	76	1165	25	63	171	1162	73	305	267	361	682	407	543	162	352	411	65	173	184	252	198	69	43	17	18	32	14	35	14	4	4
gene-K5T46_RS07040	358	210	605	3515	1970	2240	1357	1747	1507	327	1645	2655	33	26	17	408	6	19	45	477	32	88	68	90	139	85	88	28	107	168	23	88	74	81	74	22	18	7	4	8	3	6	3	1	3
gene-K5T46_RS07045	2721	777	2367	2832	1664	2378	2261	1866	2669	468	3197	2756	29	16	29	1444	19	24	66	1714	83	162	135	94	290	205	200	216	401	639	47	144	145	83	64	20	28	24	16	9	9	12	5	9	6
gene-K5T46_RS07050|yfeR	1666	483	2220	1992	1421	2855	1353	1691	1658	209	1460	1748	288	170	205	2753	71	123	406	2838	121	949	772	904	1141	896	1349	1076	1823	2553	199	496	701	431	334	146	96	89	39	51	42	57	28	2	6
gene-K5T46_RS07055|yfeH	1992	563	2779	3041	2003	3980	1970	2200	2271	246	1404	1822	340	200	266	2205	50	66	248	2326	106	772	653	551	734	538	591	1013	2042	2978	251	953	1163	419	319	137	88	95	45	30	24	36	27	5	7
gene-K5T46_RS07060|ypeB	696	234	808	1286	1151	1914	907	935	932	139	662	960	219	142	138	851	25	47	125	678	65	283	293	319	321	260	270	611	880	4756	92	280	331	272	213	94	40	41	41	19	16	19	17	3	8
gene-K5T46_RS07065|ligA	7149	2984	9054	13536	9086	16147	9076	10918	11193	1634	6599	9430	2007	1158	1145	10560	314	389	1390	8572	883	3217	2838	2864	3211	2355	2293	5567	11390	12507	1656	3918	5233	2975	2474	1007	672	585	456	227	182	238	181	33	60
gene-K5T46_RS07070|zipA	23155	7790	26871	33941	23140	45617	36544	39124	43781	3592	18767	24674	7850	4082	4085	26727	888	1309	4398	24236	1258	9497	8510	9800	15209	10138	9092	19456	31126	37386	3655	13701	12538	12581	8957	2902	1994	1789	911	1048	650	1089	368	137	153
gene-K5T46_RS07075|cysZ	921	194	937	2785	2034	3449	1514	1458	1715	153	1061	1539	212	157	166	1326	67	94	310	1224	72	590	462	641	630	545	385	679	1553	1934	90	343	306	590	347	136	66	66	38	50	13	39	22	4	6
gene-K5T46_RS07080|cysK	4578	2449	28472	28294	18585	39134	5864	6406	9079	1007	8789	9869	3967	3228	3035	128535	2829	3619	11188	186792	11554	59998	58593	54429	141469	64118	68732	4386	9659	10534	23127	43769	78883	42205	81997	10961	8146	8851	5865	9355	6224	12914	397	118	177
gene-K5T46_RS07085|ptsH	7295	1219	8892	27589	16643	35084	6759	8959	9746	2620	10696	14499	3625	1896	2022	7229	164	249	1057	7917	422	3428	3278	3247	4811	4227	4320	4875	10253	10733	697	2065	3624	1532	1242	380	425	429	137	163	150	241	119	31	30
gene-K5T46_RS07090|ptsI	18505	4318	22075	54011	32172	65423	17674	23358	25368	4504	26571	33120	9953	6347	6766	25345	791	1090	3687	28672	1545	13064	10091	10189	12613	10236	10512	87171	150511	174873	5448	19376	17996	8143	7242	2114	1873	2118	1040	850	462	779	1942	507	616
gene-K5T46_RS07095|crr	7949	2169	8676	18293	11348	24527	6319	8201	9701	1799	10385	12528	4800	3013	3523	12107	381	531	1728	10817	809	4343	4128	5047	5568	3976	3296	103217	161568	223159	3696	14107	10297	5981	4161	1370	1081	1225	775	553	252	507	2192	656	868
gene-K5T46_RS07100|pdxK	977	285	1232	1549	861	1807	1299	1328	1176	132	741	1037	340	205	241	1769	64	69	293	1647	92	621	550	622	918	651	540	769	1253	2218	107	364	451	358	277	118	78	71	24	33	27	48	26	3	1
gene-K5T46_RS07105|yfeK	1696	572	1608	3910	2025	3251	4549	3870	4257	353	2114	2404	448	196	214	16157	357	499	1500	24317	1380	13045	14197	11475	13271	11637	7196	1254	2592	2205	415	1378	1585	3086	1686	727	1196	718	267	1011	976	1181	16	6	7
gene-K5T46_RS07110|yfeS	4864	1391	3764	6622	4908	8497	7296	7266	10113	687	3617	4225	1228	579	619	15915	368	551	1613	24281	1387	12009	13029	9313	9407	9186	5404	1504	3575	3642	1051	3381	3510	3610	2210	1003	1490	1196	424	971	833	1036	25	13	22
gene-K5T46_RS07115|cysM	2956	1152	4323	5453	3980	6520	4668	5551	5369	498	2750	3131	789	582	529	11527	343	455	1244	13528	910	3868	3720	3141	5743	3327	4089	331	775	1334	1741	3324	6761	2506	4762	1033	632	568	347	267	291	378	14	5	11
gene-K5T46_RS07120|cysA	509	163	2394	2463	1797	3666	478	549	457	54	866	898	243	256	228	14218	233	260	976	15306	797	3878	3854	3503	7841	3281	4556	288	716	1477	2398	5013	10669	2750	7105	707	494	571	227	194	153	453	27	5	3
gene-K5T46_RS07125|cysW	262	56	1762	1206	876	1727	287	307	300	42	327	337	109	110	100	10279	150	172	601	11709	620	2740	2329	3392	5662	2169	2533	116	245	905	1241	2610	5838	1644	3481	396	383	309	174	130	152	302	13	10	7
gene-K5T46_RS07130|cysT	244	77	2053	897	509	1011	185	216	241	25	214	264	61	81	98	8376	200	165	640	10398	564	2738	2461	2299	4337	2118	2548	98	246	862	1427	2817	5817	1801	3910	471	490	554	232	204	237	456	12	3	5
gene-K5T46_RS07135|cysP	433	180	5916	1447	952	2127	407	452	355	38	297	373	196	182	151	19478	561	626	2401	25318	1101	9037	7556	9059	25615	10473	9830	729	1146	2124	2389	5886	12576	7970	12404	1673	1377	1546	650	1084	888	2017	15	4	8
gene-K5T46_RS07140|ucpA	13390	3313	16561	43071	31837	57465	10926	16520	13556	2775	11163	12626	32468	20510	22490	27510	3360	5739	17834	17767	2160	19190	16992	24030	19605	20544	20563	4427	7248	7929	3783	12126	5311	8530	7142	2349	1047	1220	645	820	571	831	215	66	75
gene-K5T46_RS07145|murR	553	155	780	773	566	1245	892	1008	997	78	440	522	110	71	76	1177	35	52	186	1449	54	592	410	451	507	399	419	126	174	801	49	143	227	153	130	32	91	87	12	9	23	30	4	0	0
gene-K5T46_RS07150|murQ	630	189	957	1544	1136	2231	1028	1115	836	114	459	877	212	115	111	1148	32	47	170	1323	46	540	436	544	517	542	790	122	254	908	63	172	244	142	117	55	57	39	18	10	18	22	3	2	2
gene-K5T46_RS07155|murP	1364	391	2227	3278	1919	4920	1926	2437	2284	166	1167	1457	327	194	181	2090	43	95	370	2136	63	1027	816	817	1051	700	812	589	971	2344	90	422	405	419	326	89	96	96	39	57	28	49	12	2	7
gene-K5T46_RS21920	161	43	195	364	244	503	229	276	333	20	175	190	28	15	20	196	5	17	44	212	13	132	109	108	133	98	103	134	185	301	5	50	40	66	46	16	12	10	7	9	4	13	3	2	0
gene-K5T46_RS07160|yfeX	3476	939	4448	6814	4297	7568	4996	5778	4917	634	4250	4662	1196	656	736	11621	410	507	1655	13394	759	6599	7059	5495	6303	5397	5026	1512	2797	3067	634	1553	2460	2281	2006	767	1166	991	463	350	632	748	35	8	13
gene-K5T46_RS07165|yfeY	3632	1150	3693	4557	3305	5247	6537	6330	6583	892	3935	4452	1128	539	511	24693	691	978	2725	34027	2602	13681	13200	13112	18307	12550	9025	1831	3097	3217	759	2354	3218	5879	4027	2156	2999	2376	1090	2134	1949	2555	29	9	22
gene-K5T46_RS07170|yfeZ	663	224	766	1010	749	1232	944	1146	1071	96	620	784	155	112	71	805	45	40	168	683	57	289	278	304	523	329	294	362	628	1084	178	465	539	303	298	103	51	70	41	44	20	21	5	3	3
gene-K5T46_RS07175|ypeA	1104	451	1110	1829	1311	1786	1586	1580	1681	268	1030	1344	250	208	204	1637	150	217	390	1669	222	649	566	694	1241	917	716	1358	2025	2456	326	847	928	907	628	343	186	176	171	164	93	151	58	22	38
gene-K5T46_RS07180|amiA	4035	1114	4872	7604	4978	9817	5839	8668	7659	572	3583	4198	1084	616	751	7688	228	385	1235	8405	439	3390	2948	3155	3167	2503	2232	3508	5763	5491	375	1461	1567	1723	1501	493	302	321	140	139	93	151	34	6	13
gene-K5T46_RS07185|hemF	2605	791	4158	4713	3007	5595	4133	5251	3945	311	2014	2844	923	497	486	3954	91	89	396	3679	154	832	751	819	1001	715	638	1126	4197	3222	171	589	754	531	458	159	111	109	68	21	31	45	9	0	4
gene-K5T46_RS07190|eutR	1139	241	1700	863	440	901	854	1080	1170	42	368	485	94	65	58	1182	22	16	67	1151	53	223	111	159	191	97	121	307	571	1385	35	137	163	61	710	21	20	25	6	5	4	4	5	0	2
gene-K5T46_RS07195|eutK	148	51	229	230	155	254	128	129	118	20	74	124	47	39	37	263	5	10	52	233	12	109	73	81	101	66	53	1496	2069	3119	25	85	76	82	43	16	13	12	7	2	3	6	16	4	2
gene-K5T46_RS07200|eutL	172	52	292	577	336	629	294	303	299	43	200	313	74	54	49	491	19	17	46	363	15	116	111	138	140	114	123	1474	1984	3059	36	171	146	71	78	22	14	13	9	12	0	4	19	2	3
gene-K5T46_RS07205|eutC	228	56	342	345	169	381	203	196	192	21	175	252	79	36	47	296	6	13	37	283	18	110	60	78	118	82	80	838	1004	1964	59	132	139	59	67	8	13	12	0	6	0	2	10	2	2
gene-K5T46_RS07210|eutB	266	57	487	538	246	555	255	363	278	38	235	350	124	75	75	484	12	12	49	367	24	192	147	106	141	136	130	1616	1804	3455	98	231	253	90	97	30	13	22	10	3	9	9	18	2	12
gene-K5T46_RS07215|eutA	250	59	288	394	263	470	227	286	282	42	137	293	79	35	61	365	16	16	53	308	27	181	90	109	204	91	87	858	1427	2598	27	134	149	67	109	18	17	16	9	3	6	6	9	4	5
gene-K5T46_RS07220|eutH	230	63	300	256	151	288	171	212	173	25	150	182	51	31	28	228	9	10	42	237	25	110	73	63	125	71	51	519	863	1980	40	116	143	80	60	13	21	19	13	4	8	14	19	0	5
gene-K5T46_RS07225|eutG	79	16	137	144	98	157	51	115	74	9	77	129	36	18	21	138	7	7	23	92	4	110	46	57	92	51	58	46	75	1003	12	29	53	36	53	15	5	14	6	3	3	3	7	0	1
gene-K5T46_RS07230|eutJ	63	10	104	75	49	109	57	67	65	10	52	76	30	21	14	138	0	7	11	132	9	52	34	21	44	36	18	26	54	687	9	21	27	15	35	0	4	0	0	2	3	5	4	0	1
gene-K5T46_RS07235|eutE	96	24	150	132	109	162	63	78	66	6	97	110	53	22	28	162	3	4	29	128	12	126	54	69	114	56	41	82	161	1255	3	50	49	19	70	8	6	18	3	3	3	0	3	0	1
gene-K5T46_RS07240|eutN	20	9	52	50	30	91	15	20	30	3	15	23	31	17	16	63	0	8	8	54	18	37	22	21	30	16	15	8	37	257	8	35	19	14	12	10	9	8	4	3	5	4	2	0	1
gene-K5T46_RS07245|eutM	141	27	116	319	247	406	156	174	269	16	112	170	48	35	41	335	9	31	91	170	13	137	127	204	320	181	138	554	576	1041	32	107	34	36	38	16	10	6	4	11	5	3	7	2	4
gene-K5T46_RS07250|pta	149	38	200	283	181	353	118	97	112	24	122	158	137	98	76	168	5	11	39	174	11	92	59	75	101	65	43	130	214	1025	57	279	108	63	83	29	10	21	18	9	2	6	22	1	5
gene-K5T46_RS07255|eutT	114	32	142	177	109	230	86	90	95	9	82	144	137	41	67	99	3	4	14	138	4	79	38	69	63	34	54	110	173	803	32	112	73	65	47	13	5	11	3	0	1	6	5	0	2
gene-K5T46_RS07260|eutQ	96	30	125	173	88	142	53	84	62	17	65	98	92	71	53	201	6	6	11	131	11	56	40	57	57	33	22	135	271	819	46	138	68	51	39	14	5	15	6	3	5	0	11	3	2
gene-K5T46_RS07265|eutP	67	41	102	155	112	212	87	82	60	12	57	74	152	94	89	214	5	5	29	164	32	59	64	63	64	39	30	117	319	615	60	161	78	67	69	20	12	13	13	2	3	6	22	5	17
gene-K5T46_RS07270|eutS	60	11	60	91	82	116	62	54	57	7	40	39	50	38	35	94	3	13	18	80	7	35	29	34	42	30	14	48	147	369	21	55	27	22	26	7	5	9	3	0	2	2	11	2	3
gene-K5T46_RS07275|maeB	6305	2236	8305	14041	8914	18336	6969	11221	10304	1141	4938	6532	8835	4531	4525	14132	606	769	2668	8521	705	6286	5594	7700	8011	5398	4417	949	2384	3885	2755	8356	5460	6958	5057	1491	666	692	358	347	224	386	122	24	36
gene-K5T46_RS07280|tal	560	152	587	1348	851	1712	545	766	758	84	417	610	345	226	211	1656	41	75	250	1024	64	499	451	501	513	403	298	53503	83036	114456	962	3401	2714	1510	1075	330	204	208	140	88	22	39	804	190	323
gene-K5T46_RS07285|tkt	1490	449	2048	2617	1674	2943	1610	2031	1608	248	1132	1672	788	408	436	2278	62	103	297	1444	121	607	509	445	630	393	376	148258	170278	231103	2333	7296	5708	2538	1773	603	320	283	236	64	26	47	2622	623	1065
gene-K5T46_RS07290|ypfG	733	199	887	1283	841	1525	660	806	750	131	613	788	339	194	148	827	23	56	126	777	46	288	226	200	214	175	181	711	975	2064	85	297	295	168	153	43	44	45	20	16	27	18	19	8	9
gene-K5T46_RS07295|nudK	2643	656	2788	7532	5932	8853	2141	2869	3519	663	3647	4790	1655	906	992	1187	51	91	220	924	75	524	522	534	638	604	542	814	1705	1651	166	638	563	474	423	162	49	75	41	45	31	42	14	3	6
gene-K5T46_RS07300|aegA	1151	303	1277	1445	901	1937	1153	1580	1522	107	655	771	185	93	116	1690	41	65	200	1530	83	487	479	490	579	398	309	402	795	2384	141	428	573	396	339	82	68	81	42	33	33	36	11	0	3
gene-K5T46_RS07305|narQ	3137	711	3807	6751	4447	8935	3448	4028	3637	346	2240	3269	1176	819	903	3905	87	127	482	3179	197	1119	978	1150	1225	752	627	1148	3230	27118	221	717	942	596	507	210	134	128	59	57	33	47	24	3	6
gene-K5T46_RS07310|acrD	3274	842	4657	4215	2962	5585	3039	3537	3163	339	1973	2458	697	372	373	3755	87	164	565	3171	145	1306	871	1274	1948	1348	1296	3317	2278	6591	350	1100	1553	878	737	272	136	185	81	47	61	70	34	0	3
gene-K5T46_RS07315|ypfM	7905	984	8033	64733	56630	130588	4667	5782	5345	1606	9572	11628	16552	7633	9137	16335	2891	5037	14524	11109	1230	26632	28231	24277	14101	28486	29882	5298	6902	6968	1839	6592	2486	7436	5228	2256	826	678	791	884	237	449	54	20	46
gene-K5T46_RS07320|yffB	1017	233	1067	1883	1308	2725	1500	1596	1953	141	1014	1304	200	128	82	1272	43	68	246	1213	59	707	616	899	1110	812	736	2308	1572	2173	68	231	258	415	276	83	51	45	15	53	21	42	0	3	0
gene-K5T46_RS07325|dapE	6162	1077	4501	6673	4436	8037	6071	7144	6594	502	3142	4747	872	462	418	6208	166	243	890	5628	291	3755	2149	2490	2976	2181	1845	4085	7106	8010	808	2770	2990	4109	3010	1075	428	434	283	270	105	256	68	9	32
gene-K5T46_RS07330|ypfN	1011	312	1196	2516	1949	3911	1454	1995	2067	179	1113	1461	332	174	150	2052	69	113	397	1673	115	717	602	754	909	588	570	7702	18289	19933	250	1085	915	1186	831	255	131	144	80	96	17	68	121	29	50
gene-K5T46_RS07335|ypfH	1646	384	2233	3145	2188	3631	1764	2119	2180	233	1472	1743	598	400	414	2066	120	169	546	1637	86	1405	1108	1392	1301	1153	1308	8018	13106	16458	520	2009	1798	3665	2267	721	354	427	334	484	89	244	131	37	47
gene-K5T46_RS07340|tmcA	3164	908	4748	5215	3038	6412	3118	4767	4136	467	3147	4057	1014	575	525	1891	58	84	268	1407	88	613	439	633	724	456	359	2635	4339	6341	201	810	825	501	497	160	84	76	35	27	25	26	32	10	26
gene-K5T46_RS07345|ypfJ	2421	655	3673	4704	3198	6007	2487	3280	3121	570	3305	4278	1216	747	813	2952	222	289	954	2245	148	1697	1427	1903	2183	1820	1874	15749	27208	30145	392	1427	1152	1308	1105	366	202	185	131	119	75	103	212	49	103
gene-K5T46_RS07350|purC	873	171	2978	2776	2057	3134	780	1242	1105	310	2994	3682	412	306	298	1035	35	52	170	959	45	457	469	506	764	587	558	525	895	1399	67	246	262	206	234	67	46	53	40	29	18	23	7	2	5
gene-K5T46_RS07355|bamC	16973	4541	20989	38791	26140	47427	24616	27431	25425	2812	18109	24187	7064	4012	3870	55873	1172	1655	6904	54479	2677	21608	19642	21573	33654	20620	16034	5480	11465	11661	1756	7536	7982	11271	7745	2686	2615	1819	811	1492	1353	2104	177	26	46
gene-K5T46_RS07360|dapA	16050	4222	20366	30264	19881	37508	22220	24786	24833	2340	15423	20997	5768	3140	3087	37817	798	999	4071	37732	1769	13441	13134	13641	21152	15634	11355	5143	13028	11018	1356	5680	6066	8590	5308	1766	1714	1179	567	983	709	1231	109	30	34
gene-K5T46_RS07365|gcvR	4103	975	4181	10152	6864	15662	5910	7199	10244	554	3529	4675	1376	815	753	5365	88	149	500	4575	196	2168	1800	2150	2174	1612	1723	2215	7009	5922	224	1242	1133	974	613	249	159	125	52	62	36	48	25	6	10
gene-K5T46_RS07370|bcp	5821	1708	5431	14174	9366	19916	8278	10404	15400	1034	6292	8724	1395	865	909	6655	143	197	775	5915	272	2291	1865	2477	3192	2476	1807	2654	8534	6812	337	1606	1521	1733	1145	463	223	190	118	166	88	141	57	11	18
gene-K5T46_RS07375|hyfA	135	28	187	91	29	134	105	102	136	6	67	79	8	9	15	106	9	3	20	143	5	48	22	36	49	35	10	44	70	575	16	42	47	11	26	7	7	14	0	3	2	3	3	0	0
gene-K5T46_RS07380|hyfB	536	152	799	729	433	938	515	601	554	73	306	473	132	66	91	492	23	20	111	521	25	277	176	220	339	193	146	347	399	2021	59	210	214	133	141	44	26	37	10	9	7	12	5	2	0
gene-K5T46_RS07385|hyfC	162	40	209	290	197	453	144	166	174	14	129	185	90	57	57	183	13	27	76	154	12	142	107	143	160	95	100	37	67	807	19	45	68	70	88	18	7	20	5	3	5	9	6	0	0
gene-K5T46_RS07395|hyfD	346	76	464	509	338	617	262	423	326	36	217	289	85	22	49	404	9	26	87	385	16	226	123	151	137	110	134	111	256	1330	28	113	155	78	89	16	18	25	4	4	5	8	7	0	2
gene-K5T46_RS07400|hyfE	180	41	201	246	163	326	158	166	177	18	117	122	30	11	25	164	13	7	51	138	7	79	56	49	66	54	46	61	150	614	21	52	27	32	54	5	5	10	7	3	3	2	0	0	3
gene-K5T46_RS07405|hyfF	636	141	733	859	534	990	632	762	715	77	372	473	89	48	53	642	28	40	129	522	34	328	228	295	367	212	165	352	517	1798	42	153	241	162	145	41	35	39	11	10	11	14	11	0	2
gene-K5T46_RS07410|hyfG	570	128	787	932	676	1279	620	833	793	92	368	558	178	100	118	765	35	50	145	619	42	356	259	260	429	258	203	235	554	1777	50	192	202	138	112	1059	33	34	13	9	14	8	11	0	5
gene-K5T46_RS07415|hyfH	177	34	216	199	132	294	143	187	192	15	94	158	36	30	19	125	3	8	28	157	4	61	27	29	61	43	31	58	121	550	13	48	67	37	46	15	6	16	0	3	4	3	0	0	1
gene-K5T46_RS07420|hyfI	165	45	271	250	199	355	175	200	225	39	116	165	57	28	24	144	16	16	30	150	11	84	49	58	112	85	49	185	301	902	13	61	65	37	50	9	4	8	6	2	6	7	0	0	5
gene-K5T46_RS07425|hyfJ	220	44	244	252	157	384	167	227	244	44	117	171	53	27	34	276	8	10	47	245	14	102	94	120	142	95	57	105	183	532	12	55	52	61	52	8	9	13	2	5	5	7	0	0	0
gene-K5T46_RS07430|hyfR	2098	483	2142	2993	2278	4216	2066	2456	3490	246	1447	1668	374	188	241	2187	110	200	619	2176	111	1131	860	1164	1429	961	722	1387	2571	4046	153	546	510	621	513	162	108	117	51	68	56	78	31	9	11
gene-K5T46_RS07435|focB	2476	1180	3938	3083	3195	2791	2637	2695	2374	456	1674	2254	747	409	459	2835	104	124	345	2627	202	574	531	523	723	533	495	451	1026	1600	457	1056	1370	620	542	275	134	147	121	69	70	93	18	3	8
gene-K5T46_RS07440|yfgO	1322	423	1907	2197	1530	2535	1687	1866	1545	205	1286	1984	498	354	324	2216	110	128	489	1695	83	745	651	829	1371	890	754	866	1737	2397	324	1027	980	1369	971	314	154	181	88	113	58	135	36	7	9
gene-K5T46_RS07445|bepA	3630	1012	5085	5049	3202	6403	4099	5374	4616	399	2375	3433	2065	1055	868	9662	250	366	1363	10975	479	6141	7702	5968	5361	4517	3869	5204	13272	10797	560	1972	2529	3146	2077	694	838	664	260	512	453	748	94	27	42
gene-K5T46_RS07450|arsC	1878	512	2493	3891	2341	4640	2052	2635	3246	296	1909	2300	909	423	378	3215	101	130	450	3410	209	2102	2288	1659	1388	1237	938	919	2115	2021	214	632	796	817	646	187	257	285	98	126	111	179	23	4	8
gene-K5T46_RS07455|hda	8347	2676	10208	29199	24648	32946	14146	15747	17142	3061	18101	27462	2811	1679	1821	6482	200	256	862	6381	280	1932	1616	2126	2694	2197	1905	2290	6302	5083	348	1433	1281	997	829	321	228	127	81	132	99	135	53	12	22
gene-K5T46_RS07460|uraA	1002	270	1333	1705	1161	1972	1120	1136	1241	231	1408	1701	137	96	72	1045	40	65	239	950	54	521	418	555	764	458	315	400	828	1819	38	178	212	215	228	58	48	42	21	25	13	39	10	3	0
gene-K5T46_RS07465|upp	3858	1183	4528	11512	7184	11508	5732	5458	6846	1425	10932	10745	456	283	209	5459	106	152	529	6260	321	1533	1409	1622	2629	2015	1639	2588	2957	4443	156	404	872	1879	1798	583	387	273	177	192	117	271	21	5	20
gene-K5T46_RS07470|purM	643	156	2929	2165	1445	2269	768	1095	925	397	3209	4242	268	144	171	564	32	39	170	488	27	260	169	237	301	213	213	403	672	1627	40	125	163	138	121	34	14	37	6	7	19	14	13	2	6
gene-K5T46_RS07475|purN	1064	330	4377	3910	2856	3734	1776	2173	1516	405	3669	6660	478	320	266	1821	81	82	387	1281	77	617	627	710	1053	696	723	609	1524	1778	189	686	666	783	599	199	93	62	57	68	38	55	23	6	10
gene-K5T46_RS07480|ppk1	12214	2760	13392	22346	14956	31580	11738	15977	18570	1558	9938	12633	5493	3009	3234	9624	364	547	2230	7704	391	6832	6226	6548	5489	4742	4245	7618	19638	18567	759	3131	2403	3383	2572	778	311	289	146	218	89	172	192	31	60
gene-K5T46_RS07485|ppx	6108	1598	7476	12763	8121	16698	5172	7262	8987	1125	5729	7632	3733	2211	2285	3427	112	156	623	2600	137	1589	1217	1169	1326	996	981	2574	5675	8362	504	2274	1355	1136	1052	294	130	138	75	73	31	66	122	26	41
gene-K5T46_RS07490|pdeF	960	221	998	1494	959	1710	1212	1346	1572	118	658	840	92	67	66	1107	30	40	215	1103	57	429	248	303	588	347	240	447	803	2590	42	148	201	299	209	63	31	49	17	17	12	28	10	0	6
gene-K5T46_RS07495	30	7	31	29	18	41	24	30	50	3	14	22	2	0	1	1320	0	0	2	32	2	12	4	3	14	8	7	43	31	174	0	0	3	4	5	1	1	0	0	1	1	2	0	0	1
gene-K5T46_RS07500|yfgG	1764	308	1247	4029	2524	8689	3155	3738	6650	226	1576	2222	136	68	116	1172	43	41	259	1118	21	410	268	421	1039	647	373	4201	3007	5254	13	69	57	145	119	27	13	16	0	14	19	22	31	5	28
gene-K5T46_RS07505|yfgH	243	47	269	257	164	330	222	205	280	11	146	176	36	18	10	483	6	11	52	463	27	95	61	84	227	152	120	183	283	701	8	35	46	52	50	12	9	17	7	9	9	10	0	1	2
gene-K5T46_RS07510|yfgI	590	223	764	610	481	770	461	424	566	88	445	570	154	104	114	1014	23	67	118	972	68	345	231	274	327	252	186	1132	1309	1792	163	483	327	213	164	81	50	49	45	50	24	40	49	25	30
gene-K5T46_RS07515|guaA	13004	4009	25209	24482	14787	26767	9032	12627	11517	2293	19004	23264	3418	2189	2039	13219	381	416	1433	10576	615	3701	2896	3305	4308	3159	3030	4667	11149	10621	1642	5744	5486	3440	3086	915	649	793	343	339	244	355	563	134	235
gene-K5T46_RS07520|guaB	10462	3191	21002	17994	10118	17041	4728	5513	4590	1400	12907	16442	686	390	431	12313	106	134	454	12165	559	1064	871	1275	1388	914	802	3631	9215	7865	279	854	1597	913	742	185	144	195	54	74	50	87	170	35	74
gene-K5T46_RS07525|xseA	14523	4140	13593	18097	13092	26054	17641	20572	24582	1247	6149	7551	1523	874	999	13013	261	347	1359	12637	661	4590	3843	4238	4349	3391	2690	3172	6438	7232	851	2640	3527	1567	1493	492	430	461	162	165	161	230	93	28	46
gene-K5T46_RS07530|yfgJ	1406	370	1663	2072	1211	2437	1279	1523	1779	174	958	1090	213	148	147	2138	48	60	259	2353	156	958	917	717	718	596	552	377	1086	1010	139	476	501	287	204	82	83	72	34	27	28	34	23	11	11
gene-K5T46_RS07535|der	11478	3752	15079	11918	7427	12054	14616	15996	11799	2036	10350	11964	1833	1291	1268	13893	569	538	2097	17822	1066	6141	5766	5075	5689	4509	4742	7968	13726	15123	2054	5723	6941	3588	3049	1168	1438	1570	618	268	626	601	441	108	203
gene-K5T46_RS07540|bamB	11503	3791	17062	16994	13011	21110	15358	20498	17051	1975	10330	14449	3343	2106	2225	19159	676	798	2864	20589	1316	8761	7861	8745	11724	8038	6675	19017	34137	39768	1700	6185	6523	5248	4455	1694	1616	1042	682	589	879	1103	383	82	77
gene-K5T46_RS07545|yfgM	10064	3327	14122	11039	7380	10512	12194	13232	11530	1542	8182	10053	2895	1529	1458	10588	404	429	1653	13132	794	5406	4977	3922	5693	4895	4290	1485	3238	2779	1531	4607	5574	3600	3294	1191	1180	1112	463	485	663	878	101	18	39
gene-K5T46_RS07550|hisS	34990	12132	45336	42030	27396	44265	32868	49100	43243	5855	29987	30773	10636	6250	5825	32316	1436	1788	5764	36978	2974	16012	12038	10586	16012	14074	13167	3775	8597	6971	3808	9984	10944	8720	9087	3334	2853	3088	1249	1300	1981	2330	342	84	183
gene-K5T46_RS07555|ispG	10809	2837	16081	22497	13952	28710	11689	16838	12648	1838	10146	14051	7972	5476	5110	9771	375	456	1758	7940	588	3877	3804	4501	3499	3043	3428	2166	4692	5100	1656	5278	5693	3652	3403	1078	598	711	360	190	121	194	121	22	40
gene-K5T46_RS07560|rodZ	14211	4433	19644	19073	12006	23830	16547	20422	18466	2048	11502	13464	5828	3495	3617	15620	681	871	2897	13467	754	7134	6561	6919	7151	6085	6278	8771	18186	16521	2153	6953	8776	4866	4272	1217	1272	1419	562	424	336	637	217	47	93
gene-K5T46_RS07565|rlmN	6315	1502	8533	9877	6273	10525	8752	8549	7584	945	7004	8819	576	379	389	8474	98	152	650	8037	368	1908	1743	2106	2527	1862	1718	3319	8261	8474	659	2322	3038	1587	1324	461	395	343	231	119	72	159	70	14	27
gene-K5T46_RS07570|ndk	1766	577	1912	3639	2718	3907	3797	4064	5527	572	3404	4376	291	132	155	2181	71	100	428	1870	95	911	805	1192	1815	1263	858	255	689	1025	138	512	504	766	475	166	109	90	50	78	38	73	17	6	23
gene-K5T46_RS07575|pbpC	1392	535	2209	2371	1721	2985	2072	2472	1885	213	919	1428	563	367	377	1438	57	75	222	1288	68	479	324	409	492	285	250	501	794	2608	102	288	373	213	225	83	44	57	36	17	17	33	18	1	8
gene-K5T46_RS07580|yfhM	9232	2434	12148	17326	11414	22961	11202	14755	13740	1097	6616	8744	5290	3631	3838	11932	648	875	3356	9756	548	6561	5813	9322	6614	5154	4614	24767	40461	51821	1530	5414	4779	5464	4427	1349	660	661	336	338	226	369	321	78	111
gene-K5T46_RS07585|sseA	1635	355	2495	5287	3271	8328	1761	2214	1977	290	1787	2230	2204	1411	1594	3087	231	317	1117	2292	121	2207	2298	2550	2039	1888	2281	16102	28184	36761	657	2865	1875	1866	1273	348	229	239	153	72	65	106	276	58	86
gene-K5T46_RS07590	53	25	96	126	121	175	80	101	68	8	53	142	36	14	20	78	3	6	11	45	4	37	27	34	48	17	18	22	66	426	7	23	27	11	21	6	0	0	0	0	0	1	0	0	0
gene-K5T46_RS07595|yhfT	336	88	458	452	439	812	441	557	609	41	244	319	95	54	66	478	20	21	149	413	20	298	224	327	393	245	200	301	455	1521	25	79	82	96	69	16	13	21	12	4	3	8	0	0	3
gene-K5T46_RS07600|yhfU	391	150	396	861	659	1326	502	567	840	94	442	567	81	42	86	536	14	27	69	396	39	135	148	153	163	149	82	166	406	582	25	119	100	81	83	27	24	24	6	13	3	11	4	4	4
gene-K5T46_RS07605|php	833	273	916	1583	1349	1922	1124	1100	1350	148	678	865	164	96	115	950	36	80	188	854	59	366	283	290	375	202	185	294	546	1107	82	252	235	160	183	96	34	48	11	18	13	21	13	2	9
gene-K5T46_RS07610|yhfW	318	65	360	314	159	339	214	323	318	27	125	176	70	44	53	247	19	30	68	309	14	153	119	85	179	111	100	141	250	1252	49	115	138	61	88	48	20	26	2	7	2	7	7	1	2
gene-K5T46_RS07615|yhfX	94	32	114	134	61	105	67	110	84	11	74	104	59	22	33	83	3	9	20	144	15	94	56	72	76	55	62	50	66	999	33	76	75	25	42	16	12	8	5	7	0	6	0	0	0
gene-K5T46_RS07620|yhfY	78	28	107	198	156	310	80	123	178	13	72	89	96	53	80	231	15	13	39	207	14	145	121	80	138	137	240	40	144	416	34	79	63	55	42	12	1	4	4	2	2	3	0	0	0
gene-K5T46_RS07625	322	137	405	900	602	1178	419	705	615	86	330	395	325	239	321	1188	63	109	331	1288	94	710	613	648	754	887	1292	324	840	1380	137	363	301	194	180	61	28	28	10	15	4	12	13	6	5
gene-K5T46_RS07630|trpS	10955	4514	11940	23463	16823	29771	11958	13546	17052	2597	10936	15083	3860	2623	2757	12794	422	584	1705	10665	955	5448	4690	5610	5744	4360	3995	3196	7920	7487	1261	3679	4105	3405	2225	920	640	584	357	324	163	305	126	38	60
gene-K5T46_RS07635|gph	3628	1128	5070	6465	3859	7586	3372	4450	4129	572	3424	4660	1200	876	792	2571	59	84	336	2000	89	741	763	639	691	698	632	640	1510	1919	491	1296	1673	613	503	184	131	149	88	25	31	39	30	4	8
gene-K5T46_RS07640|rpe	1819	597	2345	3063	1931	3712	1915	2316	2237	255	1721	2207	495	320	346	1713	44	49	264	1356	122	562	466	575	837	544	531	375	769	1311	180	602	802	397	299	101	61	82	38	44	11	42	7	2	3
gene-K5T46_RS07645|dam	4074	1583	5375	9256	7057	10625	6036	6483	7205	994	4730	6910	1432	939	888	3934	96	120	386	3626	283	1137	847	1058	1164	970	827	1207	2191	2466	492	1229	1520	736	551	208	200	139	115	66	47	78	34	12	20
gene-K5T46_RS07650|damX	15149	4062	19154	30732	19602	38873	16843	23083	23305	2390	16160	20720	4906	2666	2494	14338	353	525	2065	11534	617	5382	5578	5078	5555	4476	4397	14317	23491	25799	1754	6802	6639	4866	3791	1167	733	750	324	310	180	364	214	44	66
gene-K5T46_RS07655|aroB	9387	3099	12637	16688	11210	19354	13509	17305	15430	1838	10212	12951	2997	1931	1743	8253	328	333	1374	7590	546	3143	2870	2978	3368	5640	3047	3027	6361	6535	922	2586	3543	2294	1846	745	521	473	263	203	178	265	88	21	26
gene-K5T46_RS07660|aroK	4547	1852	5121	8492	5906	8880	6554	7107	6853	1324	5818	6846	1423	969	992	3725	217	218	615	4398	316	1594	1511	1660	2175	1815	1476	753	2178	1876	456	920	1562	1049	788	376	303	344	172	102	125	152	20	10	15
gene-K5T46_RS07665|hofQ	613	189	756	727	495	848	631	768	706	86	309	441	199	127	100	597	36	34	129	452	46	295	189	229	255	196	451	225	367	1306	104	177	246	139	131	25	28	50	20	15	8	16	4	1	0
gene-K5T46_RS07670|hofP	238	62	305	213	118	183	182	226	198	21	95	89	61	26	47	317	5	5	26	193	16	99	78	55	73	61	56	40	56	291	46	97	108	58	32	15	26	26	4	3	5	6	3	2	2
gene-K5T46_RS07675|hofO	192	44	294	148	112	177	156	176	191	15	64	94	64	46	38	232	9	10	44	137	4	65	46	45	34	40	45	24	39	367	21	52	95	27	39	15	16	10	6	5	3	6	1	0	0
gene-K5T46_RS07680|hofN	192	47	307	193	139	243	198	235	232	12	93	132	70	51	41	340	7	7	35	228	19	88	86	65	101	62	45	22	50	483	33	67	132	50	77	9	17	22	7	6	2	7	3	0	0
gene-K5T46_RS07685|hofM	302	80	398	381	262	492	300	385	370	32	221	243	125	65	75	468	36	34	87	267	10	181	174	199	223	144	168	266	336	978	27	116	143	117	114	31	29	31	6	27	15	16	4	0	0
gene-K5T46_RS07690|mrcA	4360	1411	6366	7769	4983	8638	7300	7967	7333	684	4291	5203	490	389	291	5803	122	149	665	5137	277	1688	1453	1560	2000	1394	1221	869	1859	3656	379	1192	1484	937	738	306	260	257	93	67	68	91	49	10	8
gene-K5T46_RS07695|nudE	4945	1544	4577	12007	9769	14484	9911	10515	13842	1082	5952	7857	1616	788	897	4953	187	276	1026	5446	332	2656	2059	2534	2872	2597	2223	1340	2503	2603	371	872	1411	1090	813	356	348	300	163	158	180	166	33	13	21
gene-K5T46_RS07700|igaA	3969	1203	4117	7503	5124	11050	4708	5834	7152	627	3407	4448	1333	817	765	4339	190	233	685	3700	161	1642	1413	1744	1855	1426	1089	1607	4124	4772	419	1719	1360	1299	1005	309	162	148	64	83	27	109	49	14	10
gene-K5T46_RS07705|yrfG	2893	1004	3195	5978	6853	8938	5403	6280	10595	929	5117	6660	675	442	433	3131	96	171	560	2442	116	1521	1421	1819	2147	1981	1730	5905	12212	13296	580	2592	2105	1491	1035	338	316	317	163	155	36	81	97	14	27
gene-K5T46_RS07710|hslR	1268	716	1605	2309	1350	2534	3229	3682	6465	654	3646	4719	385	188	252	1103	44	64	247	833	32	674	644	700	580	618	1033	3060	4695	5004	698	3037	2066	1094	852	281	307	412	211	116	25	48	89	13	28
gene-K5T46_RS07715|hslO	2091	1044	2825	4216	2582	5358	4635	5413	12247	978	5135	6601	635	421	419	2357	99	124	481	2120	122	1384	1097	1413	1382	1330	3187	7252	12104	15593	1001	4126	2817	1725	1316	470	492	493	323	143	39	95	140	42	55
gene-K5T46_RS07720|yhgE	2494	883	2619	4267	2933	5853	3216	3873	4893	443	2119	2476	954	547	514	3276	154	279	741	2688	180	1708	1364	1559	2220	1603	1219	4502	6099	7827	501	1333	1179	1063	958	380	213	210	139	200	125	150	70	14	25
gene-K5T46_RS07725|pckA	12621	3493	17680	54143	34155	84863	11926	17597	13335	2499	14952	19169	37700	25485	25075	15278	1462	1860	8280	7376	633	11649	14668	17280	10477	12794	13720	8187	12044	14968	3405	15459	3271	5950	3920	994	277	248	188	213	56	179	360	113	130
gene-K5T46_RS07730|envZ	7465	2718	9597	13415	8599	15148	8239	10549	10836	1130	5559	7725	2517	1573	1550	4089	192	286	912	3277	186	1374	1327	1553	1455	1234	1178	5497	8318	9681	719	2412	1897	1378	1003	377	268	218	154	90	76	152	99	18	41
gene-K5T46_RS07735|ompR	4005	1280	5024	9251	6132	10908	4438	6123	5579	819	3556	4632	1499	872	901	5037	475	572	2126	3451	313	3164	2828	3896	3931	3362	2900	5625	9986	10590	542	2201	1656	2252	1618	607	336	298	192	184	117	225	111	23	47
gene-K5T46_RS07740|greB	511	144	636	751	461	911	611	578	688	87	422	539	150	65	80	369	35	38	84	324	8	198	172	244	235	169	174	351	530	945	54	122	149	108	111	17	39	23	11	8	8	13	9	0	3
gene-K5T46_RS07745|yhgF	6681	2186	8625	11227	6845	14463	7673	11317	10629	1200	6770	8809	1080	753	653	5231	106	137	606	4130	216	1441	1348	1362	1445	1121	1009	769	2384	3620	297	1214	1125	951	906	254	110	139	46	50	24	43	30	12	3
gene-K5T46_RS07750|feoA	1056	361	1153	734	556	1098	970	1016	1314	43	337	341	177	104	110	4513	45	56	192	4398	151	795	612	1037	1533	866	566	1096	3240	2756	27	139	247	249	198	60	63	50	27	37	34	39	5	0	2
gene-K5T46_RS07755|feoB	3463	1277	4302	2469	1723	3537	2602	2801	2777	221	1148	1542	706	450	453	8935	85	124	489	8677	335	1728	1399	2050	2273	1449	1013	2096	7078	7489	139	551	929	906	683	201	122	106	51	79	52	76	14	5	3
gene-K5T46_RS07760|feoC	360	103	370	477	382	670	334	365	413	37	237	323	66	33	57	1056	9	14	42	869	44	147	124	190	240	118	85	178	664	840	18	63	87	109	70	19	21	17	9	6	4	7	0	4	3
gene-K5T46_RS07765|rpnA	1648	448	1681	2575	1547	3250	1586	1841	2201	197	1276	1379	272	134	171	2108	46	83	240	1452	95	661	578	591	636	515	413	669	1567	2141	112	481	428	272	276	82	74	88	26	35	40	31	15	2	2
gene-K5T46_RS07770|bioH	1338	363	1834	2436	1823	3052	1744	2241	2298	274	1600	2012	480	271	278	1392	98	135	465	1128	62	641	631	736	892	723	1000	402	917	1369	90	332	372	439	422	158	106	72	41	45	73	65	13	2	9
gene-K5T46_RS07775|gntX	3012	807	3047	5758	4050	7753	4498	5296	7887	587	3014	3715	609	341	368	3971	125	174	818	2584	147	1376	1194	1384	2138	1498	1251	907	2113	2435	212	653	677	781	664	193	161	119	83	104	38	91	15	3	8
gene-K5T46_RS07780|nfuA	11366	4078	10849	16101	10325	18445	20419	25222	50820	1866	10954	13161	2718	1270	1302	21051	803	1413	4844	20012	822	8173	6156	9335	13486	8578	7974	8381	26898	22072	1463	7025	7378	10345	7190	2358	1886	1862	899	1498	692	1107	194	33	65
gene-K5T46_RS07785|gntT	6657	1023	11528	34974	23735	55917	3642	6604	3749	1049	7039	9866	4673	2378	2306	1882	83	143	651	3149	107	4328	6114	1593	1594	4991	6706	1297	2040	3284	135	569	424	762	903	269	87	75	41	30	27	40	15	7	6
gene-K5T46_RS07790|malQ	19201	2610	38432	10990	7756	8535	4559	18522	4349	441	2042	2450	34198	11038	8117	5869	228	371	1248	6499	431	2972	3176	2762	2578	2156	1735	2837	4667	6058	639	2753	1434	1086	832	301	320	233	122	191	288	340	52	7	19
gene-K5T46_RS07795|malP	25227	2144	44776	13942	8745	14211	4478	22842	5105	293	1823	2252	32987	8989	6199	3702	100	231	828	3686	157	1870	1660	2277	1920	1364	893	4217	7335	9606	559	2608	1583	931	678	168	136	142	97	96	117	128	56	19	17
gene-K5T46_RS07800|malT	1813	438	2613	8484	5547	15588	1910	2791	2341	379	2034	3051	4391	2541	2752	4121	147	176	828	3258	172	2968	3259	2910	1771	2315	3292	1965	3418	5801	660	3609	1260	1425	861	280	100	94	57	37	27	47	53	16	12
gene-K5T46_RS07805|rtcA	692	274	1085	1534	1081	1866	906	1152	941	77	490	841	394	176	268	1170	70	115	278	750	78	535	441	539	554	437	385	535	1035	1771	98	306	336	349	322	141	91	69	31	57	41	44	20	4	11
gene-K5T46_RS07810|rtcB	526	166	634	490	385	499	469	445	490	62	272	326	124	87	102	602	17	46	117	583	47	290	204	249	263	228	136	964	1819	2552	65	198	260	173	188	63	81	54	24	34	28	26	36	2	6
gene-K5T46_RS07815|rtcR	1023	326	1587	1687	1099	2001	1590	5126	1921	106	743	946	108	67	77	1212	30	30	133	1149	59	409	333	359	448	260	302	494	1013	2343	42	164	244	158	137	32	20	35	9	8	13	12	3	0	0
gene-K5T46_RS07820	4324	1542	6092	10297	7492	11624	6035	10084	9059	783	4275	5623	1015	503	440	3553	75	157	488	3227	190	1440	1258	1398	1681	1366	1352	1186	3905	3621	282	801	1037	590	542	183	166	153	54	63	52	74	24	8	6
gene-K5T46_RS07825|glpG	3199	925	4028	6316	4451	7190	5148	6768	6294	465	3206	3844	534	263	228	2318	84	94	363	2205	121	996	796	976	1312	951	858	837	2279	2589	180	541	851	569	408	154	179	126	60	51	43	64	19	2	12
gene-K5T46_RS07830|glpE	2342	904	2676	5498	4639	5479	4272	5747	6022	599	2987	3374	409	241	161	2009	152	207	667	2434	145	950	756	849	1508	1326	863	514	1243	1056	232	560	872	818	750	296	270	297	155	136	76	146	9	14	8
gene-K5T46_RS07835|glpD	23583	6576	45130	92116	63542	108134	42403	67460	49646	5145	25452	34150	745	244	236	6149	1395	1846	6000	4927	345	5359	3900	6075	4910	5115	13446	6225	9121	11239	264	1034	1551	2411	845	644	1475	1413	451	268	425	582	335	79	150
gene-K5T46_RS07840	885	247	1186	2466	1283	2472	1884	2012	2155	111	774	792	19	8	13	401	10	11	45	707	31	322	144	174	96	117	184	128	110	640	7	25	53	41	21	9	30	20	3	5	10	12	2	4	3
gene-K5T46_RS07845	462	119	531	573	348	546	587	666	671	38	256	285	13	18	21	450	9	15	57	721	19	198	113	158	184	159	114	233	212	1084	8	43	72	63	79	27	19	22	4	19	10	14	5	3	4
gene-K5T46_RS07850	625	146	699	739	609	816	740	843	891	58	328	376	52	28	29	596	8	23	90	649	27	224	169	177	365	210	199	400	377	1720	17	71	117	146	138	40	24	47	22	27	27	49	6	0	2
gene-K5T46_RS07855|glgP	5460	1778	6826	15823	10643	21105	4173	5800	6081	894	4097	6144	11207	7368	8206	4254	133	252	769	3828	247	1522	1422	1280	1532	1061	1033	11725	17814	21991	2250	6609	4759	1692	1457	574	271	223	195	97	46	100	426	110	175
gene-K5T46_RS07860|glgA	1442	440	2111	3998	2433	5457	1530	2040	1745	160	1176	1789	2396	1486	1506	1349	46	94	286	995	57	427	444	492	614	450	393	1977	2920	4200	516	1725	1495	656	549	147	67	67	40	27	8	25	48	9	27
gene-K5T46_RS07865|glgC	4562	1229	6159	10315	5961	13999	3107	5270	4622	443	2878	3782	7619	4353	4645	3944	193	225	936	3128	181	1888	1791	1757	1430	1604	1843	3875	6778	7512	1256	4511	3230	1677	1680	426	165	232	145	33	43	45	96	20	23
gene-K5T46_RS07870|glgX	3520	1366	5898	7847	4965	9097	3747	5057	4263	548	2540	3691	5562	3521	4305	3998	230	280	1015	3297	288	1491	1329	1551	1437	1116	1163	8646	11712	14720	1805	5309	3999	2470	1963	716	239	229	295	95	39	74	281	69	88
gene-K5T46_RS07875|glgB	6195	1790	10010	10202	5335	12495	5541	8522	7544	487	3171	4534	5431	3659	3817	6003	230	288	1146	5389	238	2011	2109	1979	1748	1335	1429	10474	14855	18935	1808	6989	5365	3544	3080	769	332	333	241	89	48	116	215	46	82
gene-K5T46_RS07880	1225	343	1333	1695	1120	2155	1044	1351	1474	190	707	822	753	510	526	866	58	86	247	874	77	434	515	363	363	374	383	352	1060	729	178	490	543	335	377	109	72	75	59	36	22	35	14	3	6
gene-K5T46_RS07885|asd	7205	2274	10422	15976	10691	20563	8388	11873	10826	1132	6262	9025	6195	4037	4064	12831	401	413	1932	7512	386	3841	3728	4498	5576	3741	3526	6379	20168	16695	1112	4399	4205	4606	4647	1031	556	473	349	272	140	268	352	43	83
gene-K5T46_RS07890|yhgN	2000	507	3239	4030	2422	5298	2160	2178	1970	315	1539	1922	352	219	296	2232	51	86	307	2715	146	812	771	711	681	598	702	422	805	1129	327	871	955	564	539	189	153	177	67	257	61	88	34	6	14
gene-K5T46_RS07895|gntU	9168	2101	18433	56456	39637	76192	9367	12678	9470	1763	12124	17515	10914	7387	7934	4153	276	297	1267	6439	289	16414	21436	8646	6996	12382	17761	1820	2068	3723	240	673	868	1092	1477	518	173	124	95	30	169	77	28	2	16
gene-K5T46_RS07900|gntK	2017	405	3900	15757	10976	32136	2507	2539	1683	511	4626	5777	1931	1937	1844	4712	341	553	2053	6443	264	21817	28593	9573	5245	33185	40380	857	1434	1977	48	167	307	1347	1665	699	102	55	65	25	25	12	15	4	5
gene-K5T46_RS07905|gntR	4869	1251	6169	19125	12380	24033	7768	10801	11260	770	6414	8845	1945	1142	1412	13615	319	577	2629	11978	476	4919	3592	6746	7186	4046	2845	9171	25160	23553	581	1882	2706	4349	3134	1026	465	557	369	563	127	342	109	26	53
gene-K5T46_RS07910|yhhW	2062	457	1881	5080	3852	5751	2562	3233	4008	172	1534	1872	564	428	536	10342	434	611	1739	7934	366	4481	3028	5145	5115	3158	1785	60378	112234	129540	4829	22151	18388	87303	53847	16963	4930	5295	5259	12308	1140	6085	399	59	90
gene-K5T46_RS07915|yhhX	6524	2453	5399	11556	8203	16851	5119	7061	9536	706	4504	5237	4443	2485	3018	25175	272	510	1550	26075	1371	5067	4083	4301	4350	3505	3625	15245	33120	36801	769	2616	3697	2702	1998	667	430	472	223	255	135	249	248	63	92
gene-K5T46_RS07920|yhhY	338	97	304	367	259	494	302	371	421	27	152	205	69	52	71	448	21	38	102	375	12	221	150	232	309	222	149	242	320	726	23	106	101	164	155	42	32	31	11	22	7	13	0	4	0
gene-K5T46_RS07925|hcp	107	25	118	166	100	139	118	133	155	14	98	118	2	13	11	43	4	0	15	94	4	71	15	22	38	23	11	63	65	992	2	14	15	16	40	6	3	12	2	0	0	2	0	0	2
gene-K5T46_RS07930|yrhA	18	0	25	15	5	9	11	16	17	0	13	21	0	0	0	2	0	0	3	2	0	0	0	1	11	1	0	5	1	392	0	0	0	0	0	0	0	0	0	0	0	0	0	0	0
gene-K5T46_RS07935	11	1	7	9	6	4	6	6	12	0	6	14	0	0	0	1	0	2	0	3	0	0	0	1	6	1	5	1	2	0	0	0	0	0	0	1	0	0	0	0	0	0	0	0	0
gene-K5T46_RS07940|yrhB	49	5	38	117	92	116	64	61	53	8	54	82	9	5	3	65	0	4	5	62	4	25	17	9	28	11	8	59	86	367	0	10	9	21	18	5	5	3	4	2	0	4	2	0	0
gene-K5T46_RS07945|ggt	513	179	689	792	486	879	641	732	723	59	341	446	89	64	64	502	19	30	83	572	26	253	162	189	244	138	131	858	1220	2659	75	211	238	144	141	30	34	25	24	15	14	10	43	15	11
gene-K5T46_RS07950|yhhA	989	185	1053	19719	2648	5072	1140	1390	1916	161	1292	1431	590	321	477	6492	293	562	2039	4229	222	4761	4210	6047	5246	4796	3323	88496	179629	207411	772	4461	2098	3636	2146	602	304	256	177	155	25	61	1035	225	312
gene-K5T46_RS07955|ugpQ	840	230	1407	2681	1795	3270	1315	1595	1431	107	1012	1547	524	322	313	1639	62	78	354	1197	59	649	698	741	766	503	574	11159	21922	27791	160	782	520	650	459	147	84	57	30	37	27	50	106	11	24
gene-K5T46_RS07960|ugpC	989	305	1387	2241	1430	2496	938	4292	1593	218	1392	1410	758	356	345	925	47	61	208	824	80	612	539	435	463	439	393	1344	1781	2496	175	646	471	393	401	133	69	101	47	35	45	68	37	12	22
gene-K5T46_RS07965|ugpE	94	31	132	136	75	122	51	96	147	17	109	104	81	48	56	88	5	0	17	75	4	72	35	19	62	23	34	505	501	1253	31	122	96	33	32	11	5	16	2	3	3	7	31	6	4
gene-K5T46_RS07970|ugpA	81	30	99	104	86	163	71	112	101	17	48	97	45	17	10	84	1	3	10	73	6	63	43	39	59	29	27	259	422	1368	15	75	47	26	41	9	9	17	1	3	2	5	10	0	4
gene-K5T46_RS07975|ugpB	596	206	625	612	436	860	507	706	1004	61	332	501	859	300	334	898	44	62	211	530	52	406	255	378	443	366	318	23805	33079	46387	631	2883	1046	962	561	201	101	115	44	18	17	42	596	173	217
gene-K5T46_RS07980|livF	472	132	517	633	425	764	494	611	754	83	395	439	425	131	148	411	14	21	46	347	27	164	106	130	163	110	139	94	141	766	49	116	166	75	100	33	21	29	8	7	11	7	5	0	6
gene-K5T46_RS07985|livG	281	97	345	439	270	455	409	434	450	42	161	282	316	118	95	270	1	5	46	210	20	115	47	80	100	75	72	93	134	765	22	87	130	47	64	13	7	6	4	5	7	10	0	0	3
gene-K5T46_RS07990|livM	262	98	337	301	216	484	292	316	359	47	220	280	274	71	71	168	11	15	46	209	22	143	53	92	107	86	66	74	107	1115	25	67	82	28	64	14	12	20	7	2	7	6	6	2	0
gene-K5T46_RS07995|livH	210	68	282	240	131	355	261	345	304	21	147	241	169	37	44	275	6	17	49	180	18	101	75	78	78	68	51	88	118	819	20	74	95	84	69	30	19	26	8	0	15	6	0	0	2
gene-K5T46_RS08000|livK	519	145	527	771	580	942	840	913	894	97	482	638	567	143	87	666	24	32	115	542	31	218	169	196	269	239	194	330	508	1399	33	140	202	101	128	24	24	20	13	15	19	23	15	0	1
gene-K5T46_RS08005|panM	1497	483	1772	2204	1544	3047	1289	2091	2121	177	1205	1373	415	274	257	838	36	32	123	627	48	321	256	282	336	316	305	183	382	630	64	226	305	291	247	78	52	46	10	24	16	29	4	2	3
gene-K5T46_RS08010|livJ	1387	538	1781	1523	906	1739	1875	2335	2354	124	701	911	655	406	266	1511	87	101	384	1235	60	583	424	615	619	373	404	358	557	1456	97	367	430	413	362	111	90	115	27	65	50	78	6	1	4
gene-K5T46_RS08015|rpoH	14448	4512	17754	26086	17191	31137	24718	27322	26932	1954	13855	15356	4415	2474	2805	48789	2607	3606	13981	38878	2164	34401	24186	35711	37969	24665	20894	27109	79631	63356	3300	11738	15181	30630	21200	6994	5181	4544	1976	4296	2496	4378	537	78	213
gene-K5T46_RS08020|ftsX	2551	932	3522	4538	3456	5644	3458	4386	4050	540	2835	4001	752	503	483	2298	113	107	461	1880	146	862	733	748	988	708	701	1285	2615	3722	275	979	987	905	744	256	126	124	51	60	35	61	59	11	22
gene-K5T46_RS08025|ftsE	2442	992	2930	4067	2914	4281	2821	3513	3165	687	2685	3173	752	529	504	2106	119	190	487	1860	191	956	728	839	1190	856	836	820	1781	1968	266	720	755	595	684	266	171	137	86	88	72	95	57	15	29
gene-K5T46_RS08030|ftsY	7739	2747	9285	15295	11321	16846	10220	12740	12247	1767	9375	11034	1796	1132	1008	6822	393	629	1812	6230	516	3470	2761	2929	4803	3622	3398	2359	5270	5025	806	2450	2588	3201	2559	917	465	404	228	369	186	346	136	27	35
gene-K5T46_RS08035|rsmD	1754	520	2152	3609	2245	4726	2098	2578	2634	369	1851	2165	455	272	320	1785	80	147	409	1580	105	1054	863	1026	2487	937	708	897	2585	2331	110	352	456	321	323	111	77	105	52	21	17	36	26	3	4
gene-K5T46_RS08040|yhhL	742	184	851	2865	2051	3821	1251	1367	1520	171	892	1603	224	134	157	810	32	59	188	726	39	454	419	518	658	485	375	365	990	916	37	158	182	209	178	31	29	28	21	20	8	21	11	2	0
gene-K5T46_RS08045|yhhM	919	266	1153	3706	2725	4770	2157	2393	2637	250	1588	2356	297	157	171	1549	57	126	416	1071	49	570	454	766	1209	763	586	398	1216	1203	72	322	261	476	349	138	53	42	27	55	18	43	3	4	2
gene-K5T46_RS08050|yhhN	615	200	830	1258	967	1771	685	1071	947	72	377	765	326	158	139	908	26	60	186	649	24	390	279	446	610	435	365	1193	2376	3127	43	197	170	227	165	39	37	22	8	19	16	30	13	4	4
gene-K5T46_RS08055|zntA	7958	2508	14396	22370	14839	32664	17767	19986	15970	2486	14145	20488	1747	2131	2002	34668	2398	9699	13174	16283	1197	11629	7724	20246	18394	13889	11508	80176	123727	122094	1252	6885	4257	17765	13194	3220	1009	874	605	1193	796	1382	374	73	208
gene-K5T46_RS08060|tusA	1198	395	1419	3392	2587	3926	2325	2047	2519	320	1626	2301	177	113	122	1447	54	76	284	1496	106	706	540	672	782	739	645	1893	2839	3174	131	437	445	621	435	178	119	94	61	77	46	72	5	6	5
gene-K5T46_RS08065|yhhQ	1659	452	1974	1410	830	1408	1638	1523	1560	114	661	684	100	67	59	1598	21	27	133	1876	69	433	290	345	561	385	292	728	1237	1737	66	290	379	339	209	78	47	61	18	26	15	15	17	2	3
gene-K5T46_RS08070|dcrB	6965	1761	7714	17430	12320	26644	7432	8517	9990	1120	7271	7965	4258	3362	3335	15148	1482	2257	7218	11903	953	11370	9010	14492	16117	11480	9110	11206	32300	31522	1010	3001	2873	5167	3585	1301	962	763	410	743	465	699	367	147	137
gene-K5T46_RS08075|yhhS	3616	1891	5581	5322	3716	5669	5338	5663	4183	726	2315	3922	2250	1301	1386	3957	198	214	608	3536	328	1121	1133	1240	1580	1062	1113	619	986	2156	728	912	2109	855	659	345	298	228	223	101	191	170	17	11	18
gene-K5T46_RS08080|yhhT	609	265	774	907	706	1102	638	664	661	90	507	682	229	84	124	780	25	41	115	776	57	236	215	249	287	192	192	1915	2957	4198	129	334	383	198	141	58	38	36	15	32	14	16	37	5	5
gene-K5T46_RS08085|acpT	1921	572	2302	3514	2457	4356	2655	3747	4086	352	2179	2837	223	112	108	2126	63	98	336	1703	107	632	518	781	1115	610	532	564	1125	1503	103	421	413	552	373	141	116	56	30	69	29	52	19	4	4
gene-K5T46_RS08090|nikA	386	92	640	383	251	536	432	410	404	39	272	367	43	40	18	400	14	13	75	404	25	179	124	149	234	154	92	298	236	1517	30	118	149	93	106	22	17	26	11	6	9	15	0	0	2
gene-K5T46_RS08095|nikB	210	40	314	245	127	343	194	178	226	23	146	167	32	17	11	183	2	13	23	180	11	118	52	53	92	46	34	54	143	858	12	47	48	27	56	9	7	16	4	9	0	3	3	0	0
gene-K5T46_RS08100|nikC	212	32	278	203	132	275	201	146	128	16	111	152	18	10	11	137	5	7	15	111	3	89	52	46	65	39	20	46	77	733	6	46	68	22	37	9	7	12	0	5	0	8	0	0	0
gene-K5T46_RS08105|nikD	286	58	369	372	289	688	315	415	375	20	241	287	49	29	25	287	4	19	25	228	10	153	90	85	117	94	107	59	154	750	13	46	50	39	49	20	12	11	3	4	5	3	0	0	0
gene-K5T46_RS08110|nikE	165	42	244	299	216	380	278	295	304	18	137	219	22	8	18	183	9	13	32	190	13	91	60	87	137	124	72	84	188	842	21	40	47	56	64	17	5	13	4	4	2	12	0	0	0
gene-K5T46_RS08115|nikR	469	104	435	840	487	1173	566	720	912	66	417	547	90	41	55	696	21	45	110	525	17	318	225	343	390	299	192	169	488	750	32	147	164	210	165	54	58	37	12	14	19	33	1	0	0
gene-K5T46_RS08120|rhsB	2842	866	5037	3428	2149	4363	2837	3465	2723	223	1229	1679	462	244	231	8301	140	139	577	7940	243	2381	2320	1739	1768	1538	2092	995	1766	4169	118	410	731	582	437	118	197	156	63	62	84	130	16	0	6
gene-K5T46_RS08125	2286	1311	2144	12998	10701	13896	9866	7209	11519	1948	10120	13934	350	239	276	1526	89	140	430	1563	75	644	544	727	1147	968	704	484	1019	1056	120	547	401	597	346	133	91	41	47	82	30	75	10	1	7
gene-K5T46_RS08130	1986	1097	1465	7738	6867	7847	5959	4707	8744	1494	7256	9061	170	128	156	1282	88	156	358	1368	79	725	399	538	877	794	490	434	950	975	106	478	328	468	343	110	85	61	38	107	32	73	24	7	11
gene-K5T46_RS08135|yecA	17560	5040	20683	39346	23449	31265	18912	22783	21639	2349	13431	16965	7684	5027	5503	28970	2547	3823	12575	21306	2054	18260	16358	20372	16076	23807	12468	18540	29148	26905	4969	15440	13071	18314	12795	4963	2663	2761	2147	2701	1359	2455	1090	291	412
gene-K5T46_RS08140|tyrP	7293	2210	8980	10623	5864	11162	8403	9110	9261	673	4258	4932	677	404	472	7379	176	282	1036	7897	329	3258	2912	2752	2921	2221	1960	1482	2834	3722	652	2089	2528	1482	1175	354	368	355	111	122	92	164	42	10	26
gene-K5T46_RS08145|yecH	416	89	515	1094	746	1445	551	482	621	73	530	803	45	36	19	355	11	31	52	343	33	143	120	104	166	173	110	1218	7781	2054	49	214	116	254	93	44	26	16	17	23	6	12	44	9	16
gene-K5T46_RS08150|ftnA	72840	11821	59771	205958	124662	229961	69461	85707	127028	14544	104592	114905	5247	2808	3331	12067	313	597	1732	12452	500	9230	12450	3949	3804	8202	8672	1100	3078	3105	185	864	831	2568	1438	444	126	147	66	221	91	188	43	17	22
gene-K5T46_RS08155|yecR	544	164	568	7968	5192	11905	711	704	1211	925	4594	8541	153	131	120	166	5	5	51	220	9	82	60	57	191	49	81	60	64	311	5	149	57	23	24	6	3	5	3	5	3	2	4	0	2
gene-K5T46_RS08160|azuC	5720	1225	5612	9164	7805	10076	34504	16773	21604	395	6203	9146	55	64	87	7559	325	486	2042	16357	310	12701	14299	9721	17048	13896	12624	14784	14362	15037	116	988	2394	5725	2461	937	1593	520	383	1455	344	886	70	12	24
gene-K5T46_RS08165|yecJ	3260	689	3183	7558	5617	7940	6675	5366	9939	501	5057	5823	167	92	77	2981	67	132	430	3828	95	1337	1071	1072	1814	1161	1179	1095	1941	2163	117	546	673	696	438	954	150	112	27	104	34	91	22	3	8
gene-K5T46_RS08170|ftnB	3879	1084	3292	10362	7756	16836	6482	6594	10962	286	1801	2416	2813	1752	2457	10051	291	692	1950	7716	497	5987	6765	6465	5521	5088	4490	2418	7561	6939	452	1956	1301	2893	1777	566	281	292	166	338	141	320	41	10	25
gene-K5T46_RS08175|araF	256	88	329	538	396	726	231	298	261	33	126	174	300	201	188	482	11	28	102	528	27	238	184	242	214	159	198	243	490	1250	39	96	87	130	123	23	23	34	6	14	17	16	15	2	3
gene-K5T46_RS08180|araG	1619	478	2042	2860	2077	3757	2175	2575	2864	210	1170	1654	641	390	414	2932	67	90	343	2781	160	849	787	843	991	804	628	818	1653	2670	162	630	671	533	485	147	99	97	44	55	35	70	19	3	8
gene-K5T46_RS08185|araH	1469	281	1647	3160	2268	4392	1623	2069	2199	138	964	1204	368	202	219	1577	45	88	250	1537	62	643	490	648	650	574	383	892	1758	2323	117	561	452	392	337	108	54	50	23	44	19	37	21	5	9
gene-K5T46_RS08190|otsB	341	100	460	649	525	962	395	504	580	49	264	345	157	90	107	1046	24	44	126	749	46	325	242	284	249	243	147	17829	36811	36372	532	1944	1713	1311	884	286	276	244	135	70	22	34	391	123	169
gene-K5T46_RS08195|otsA	1617	382	1893	3471	2401	4861	1918	2428	2568	132	1151	1393	395	196	169	2915	58	97	345	2719	119	1252	930	1162	1208	899	593	25679	50551	51737	556	2255	1816	1192	879	234	193	166	75	96	21	53	502	138	158
gene-K5T46_RS08200|uspC	1584	348	1314	3025	2402	4945	1641	2331	2884	146	685	1002	827	414	480	1447	81	177	558	1037	68	1639	1769	1854	1283	1752	1963	2787	3978	5049	71	305	313	475	376	132	52	41	20	52	19	32	45	0	12
gene-K5T46_RS08205|flhD	1635	356	2166	7432	4998	9180	2162	3237	4102	441	2831	4252	943	568	609	2417	31	32	277	1527	66	811	879	769	1114	1054	698	381	1372	1398	330	1415	1257	1031	757	203	45	57	41	51	7	37	30	10	13
gene-K5T46_RS08210|flhC	2742	685	3900	12232	8486	14895	3253	5066	6087	848	4530	7581	2117	1592	1566	3689	49	92	613	1984	97	1251	1334	1619	1727	1369	1071	904	2516	2795	684	2851	2118	1550	1225	360	66	54	86	64	10	43	94	18	62
gene-K5T46_RS08215|motA	403	90	390	418	329	604	388	464	540	42	215	286	43	24	22	510	11	20	59	393	31	138	86	129	174	122	91	117	206	887	33	104	118	71	86	17	16	14	10	6	1	15	6	0	0
gene-K5T46_RS08220|motB	265	37	312	232	199	489	221	298	290	18	129	187	36	29	32	317	10	9	58	263	21	108	84	89	137	93	78	40	154	824	38	116	139	51	68	19	5	18	7	2	0	12	0	0	0
gene-K5T46_RS08225|cheA	518	79	589	419	254	629	344	460	459	46	295	382	57	56	51	471	13	28	62	436	34	281	162	134	212	181	127	112	284	1712	80	224	326	87	142	40	24	30	15	4	7	10	0	2	0
gene-K5T46_RS08230|cheW	273	81	228	1560	442	695	262	314	342	59	224	329	169	140	135	420	19	65	117	339	50	190	133	215	200	141	116	159	329	695	76	145	146	159	99	62	26	32	16	23	15	15	5	0	0
gene-K5T46_RS08235|tar	276	100	415	428	272	505	390	388	446	25	173	253	60	27	34	378	11	18	68	372	24	228	129	134	235	153	149	113	261	1594	15	79	118	66	91	25	27	21	8	7	13	11	0	0	2
gene-K5T46_RS08240|tap	358	73	568	639	407	877	368	409	472	50	318	377	87	22	47	308	25	23	71	289	15	208	83	129	187	119	79	218	372	1586	24	70	112	84	104	9	22	24	6	3	2	10	0	2	0
gene-K5T46_RS08245|cheR	140	31	180	180	153	300	109	175	182	7	104	129	29	28	31	297	13	22	87	187	3	177	83	150	198	144	95	135	332	937	15	71	61	44	57	15	8	14	4	7	6	6	0	0	0
gene-K5T46_RS08250|cheB	167	40	188	155	115	165	81	116	113	21	105	107	51	30	40	125	6	6	17	119	7	72	49	49	53	37	50	30	81	920	24	39	75	17	49	11	11	18	5	2	0	3	0	0	0
gene-K5T46_RS08255|cheY	189	41	197	354	280	427	195	226	278	48	134	235	75	34	48	321	18	19	64	258	31	165	122	126	177	133	117	407	231	584	31	125	124	77	78	25	18	21	18	17	6	21	4	0	3
gene-K5T46_RS08260|cheZ	311	66	311	528	425	743	285	399	407	57	253	317	82	45	63	370	2	13	72	370	27	144	127	174	229	154	158	223	637	1042	52	154	180	131	104	23	35	40	15	22	10	26	14	0	0
gene-K5T46_RS08265|flhB	690	306	1023	6748	4632	8480	935	1055	1223	1645	4518	9258	658	686	515	455	19	40	100	282	17	171	80	97	169	13816	109	179	319	1259	150	851	286	111	101	36	19	32	18	9	8	5	18	0	9
gene-K5T46_RS08270|flhA	1069	497	1292	6773	4468	7915	1343	1346	1583	1536	5050	9913	595	691	581	584	24	41	146	454	36	276	152	184	268	228	175	207	380	1926	137	593	330	151	234	52	28	41	13	15	19	26	7	2	5
gene-K5T46_RS08275|flhe	220	72	255	1912	1461	2314	247	271	360	459	1412	2759	99	113	86	137	5	4	24	128	9	51	28	35	55	50	35	35	43	347	12	53	49	25	26	10	9	7	5	2	9	4	0	2	0
gene-K5T46_RS08280|yecT	287	84	231	814	574	859	469	345	520	321	538	981	8	14	9	264	5	16	35	415	23	138	86	120	161	130	117	285	345	678	8	45	42	114	74	29	18	10	7	16	8	10	8	2	2
gene-K5T46_RS08285|yecV	12	3	13	36	28	34	20	17	25	5	12	43	2	0	2	28	1	2	0	34	2	8	9	6	13	15	11	13	24	69	1	3	5	11	5	2	5	0	2	1	1	1	0	0	0
gene-K5T46_RS08290|argS	7826	2068	9915	18489	11831	20904	10508	12105	12459	1705	12233	15454	898	618	473	18208	353	454	1674	11204	550	4676	4108	5381	7164	4486	3334	4538	11586	11967	804	3556	3125	3514	2735	811	572	491	308	363	197	314	205	39	62
gene-K5T46_RS08295|yecM	729	208	812	955	613	1216	785	1047	896	97	591	814	165	95	97	963	21	55	167	984	75	393	341	369	605	429	352	251	493	867	115	435	520	393	308	136	96	87	48	45	28	60	10	1	5
gene-K5T46_RS08300|cutC	15516	4078	17914	22064	22009	32775	52215	39744	34625	2955	15452	23949	15574	7825	8838	130571	7424	18606	46720	102714	5979	79651	77741	114172	129264	75313	45957	92280	153458	196537	6934	33442	18340	114678	67219	26235	13593	6690	5388	27436	13117	22475	6090	1572	1936
gene-K5T46_RS08305|torY	303	66	366	177	150	214	335	303	273	21	105	149	41	25	16	1095	55	79	278	1271	83	970	707	759	532	431	326	112	174	993	43	125	202	446	453	151	129	141	39	55	111	172	6	0	3
gene-K5T46_RS08310|torZ	1701	534	2330	2004	1303	2567	1843	1863	1891	185	996	1211	307	145	198	3167	171	210	559	3150	208	1931	1199	1563	1400	997	774	800	1443	3645	187	593	789	870	754	261	276	254	98	102	132	166	14	0	6
gene-K5T46_RS08315|cmoB	3536	869	4028	5143	3556	6404	3818	4602	4783	435	2444	3303	552	307	340	2872	59	75	270	2478	118	905	820	787	821	547	483	574	1449	1913	174	610	564	372	375	117	93	77	31	25	26	37	23	0	6
gene-K5T46_RS08320|cmoA	3211	913	4054	4287	2774	4879	3479	4134	4277	376	2356	3059	337	221	208	1694	48	35	140	1436	84	460	397	417	501	376	352	349	1097	1260	92	409	447	267	259	112	39	55	16	15	19	32	26	6	10
gene-K5T46_RS08325|yecN	1172	257	1714	3062	2007	3823	1843	2228	2157	199	1161	1604	192	98	79	1042	61	113	230	897	33	484	446	652	864	454	391	476	1196	1387	53	254	206	250	162	51	43	28	11	19	5	20	2	2	4
gene-K5T46_RS08330|yecE	970	275	1360	1205	718	1403	1404	1872	1509	75	524	863	193	120	122	644	29	32	111	479	29	281	293	307	399	326	195	164	359	1019	43	219	230	263	182	61	42	38	27	10	4	13	4	0	0
gene-K5T46_RS08335|yecD	1259	396	1817	1929	1224	2176	1756	2406	2068	161	814	1270	291	157	139	1835	79	82	395	1053	82	759	703	948	1409	1024	733	297	768	1094	117	336	386	548	375	110	100	72	36	46	29	65	4	2	3
gene-K5T46_RS08340|aspS	11034	3357	16352	15378	8966	17390	13246	15705	12632	1648	10150	12804	2235	1353	1091	9970	357	449	1724	8762	568	4019	3719	3844	5161	3609	3481	1580	3795	4683	1290	3851	4925	3572	3091	926	782	900	442	265	229	373	60	14	24
gene-K5T46_RS08345|nudB	2561	955	4280	4104	2687	4154	3301	4564	3373	471	2792	3794	593	369	406	7866	92	135	513	2661	193	874	860	748	866	665	775	340	1014	1276	418	1006	1377	673	573	184	171	141	112	75	47	84	19	2	9
gene-K5T46_RS08350|yebC	15621	5192	19051	18351	12113	26185	14228	18989	19828	2811	13995	15210	2497	1750	1898	20065	405	497	1872	11421	1139	5157	4645	4090	4613	4082	4595	1416	4518	4055	1830	5035	7144	3255	3627	1301	925	1070	546	283	251	379	86	21	21
gene-K5T46_RS08355|ruvC	2912	1103	4991	5542	3863	5459	4370	6178	5451	476	3046	4638	515	378	299	3684	95	125	447	3216	223	1034	948	1094	1262	932	918	535	1376	1731	450	1287	1812	957	864	304	181	122	123	58	55	67	14	5	7
gene-K5T46_RS08360|yebB	574	199	799	576	421	645	602	547	683	46	313	387	34	34	38	775	2	15	60	868	33	119	67	121	154	119	68	88	133	620	19	41	92	117	64	30	22	22	9	8	0	10	0	2	0
gene-K5T46_RS08365|yobI	6	1	7	2	0	1	1	2	2	2	3	0	0	0	0	8	0	2	0	2	0	3	1	0	0	1	1	3	3	53	0	2	0	0	3	0	0	0	0	0	0	0	0	0	0
gene-K5T46_RS08370|ruvA	6581	2161	7793	10565	7485	12062	6465	8890	8129	1273	6731	7717	2085	1335	1403	8732	524	3909	2700	8596	628	5818	5318	5093	6023	5625	5815	1930	3615	3775	543	1628	1741	4049	3216	1280	547	473	254	768	322	650	71	18	31
gene-K5T46_RS08375|ruvB	3188	980	4868	4896	3153	5393	4316	4243	3643	455	2841	3619	2063	648	677	3417	116	145	582	3006	215	1134	1144	1186	1434	1036	1259	685	1364	2001	261	824	1010	1510	1086	320	193	206	100	108	95	135	19	6	7
gene-K5T46_RS08380|znuB	2017	512	2991	2702	1528	3251	2057	2330	2437	160	1161	1445	2027	230	189	2268	39	71	237	2369	82	640	508	596	834	541	491	503	833	1481	90	354	523	302	205	80	67	73	26	28	26	40	16	2	10
gene-K5T46_RS08385|znuC	1643	376	1752	3135	2324	4268	1954	2429	2616	277	1390	1748	595	258	383	2219	89	121	418	2552	135	1350	1251	1154	1236	1092	1261	681	1344	1876	136	417	523	343	334	116	88	86	55	44	31	43	31	6	8
gene-K5T46_RS08390|znuA	7250	2433	8138	19469	8354	11425	14285	15408	17026	1082	5457	6046	1168	677	794	7964	303	522	1710	8101	481	3501	3048	3074	4100	3375	2719	2380	7499	5851	1235	4433	4354	3148	2751	945	1203	666	289	303	200	498	155	29	55
gene-K5T46_RS08395|mepM	11714	4794	16133	13083	14344	14471	33981	19548	15641	1181	5989	6967	2708	1772	1615	16054	535	589	2429	13806	889	6206	5692	5995	5918	4879	4353	2763	4880	5302	2579	7469	7530	4040	3128	1282	1107	1087	469	180	330	418	166	41	58
gene-K5T46_RS08400|lpxM	6088	1670	9114	8323	5236	9700	7110	8419	8157	769	4424	5373	1030	689	629	7205	191	300	1035	6482	346	3238	2401	2822	2862	2147	1896	2318	5709	5499	632	1636	2146	1404	1149	386	348	336	112	127	96	169	66	12	22
gene-K5T46_RS08405|pyk	5311	1740	7730	20519	16675	29277	4683	6509	6289	1042	5285	7826	2350	1282	1157	8346	261	385	1282	6193	432	3731	4273	3619	4356	3466	3727	17241	27852	34499	1791	5773	4371	3371	2315	774	393	449	283	273	121	227	479	128	188
gene-K5T46_RS08410|hexR	2364	684	2998	7675	6013	13290	2328	2725	3069	357	1880	2994	623	290	319	3022	107	175	529	2755	140	2135	2407	2009	1885	2030	2343	1070	2165	2916	312	1231	827	856	10900	171	92	101	43	68	48	62	32	3	12
gene-K5T46_RS08415|zwf	9277	3442	9548	14933	9133	17059	9488	10657	12669	1854	9099	12188	1585	943	1107	10696	314	432	1450	10879	748	5540	5282	4481	5200	4122	4314	5353	10638	11682	2255	5490	8678	4214	3569	1262	1082	1115	784	430	265	421	236	62	77
gene-K5T46_RS08420|edd	3532	1061	5775	12138	7190	16721	4457	5759	4823	736	5497	8258	1302	887	824	5630	245	293	1023	6141	263	6122	8588	3131	3335	5615	8900	2173	3143	4173	817	2469	2904	1689	7086	507	485	330	265	255	172	301	32	5	16
gene-K5T46_RS08425|kdgA	1393	536	2204	5630	4025	7969	2095	2263	1968	400	2088	3481	666	451	501	3956	179	168	555	2529	244	1534	1525	1795	2788	1546	1879	743	1418	1858	420	918	1446	1078	812	304	265	196	157	133	116	139	39	10	8
gene-K5T46_RS08430|purT	1399	376	1905	2440	1515	3028	1096	1157	1478	275	1628	2125	196	148	150	1090	44	68	215	1048	59	497	455	447	510	388	326	497	698	1585	63	217	314	123	142	34	17	48	13	5	26	12	15	4	10
gene-K5T46_RS08435|yebG	7224	1351	7088	11231	8338	16090	7177	8113	10071	1095	7671	8621	7330	684	1118	29784	1065	1908	7079	26151	1259	29269	14465	25151	35267	22466	22747	9979	12263	16988	471	2724	2754	12263	7896	2526	930	840	250	2127	992	2057	70	18	20
gene-K5T46_RS08440|yebF	10405	597	4687	3532	2732	4063	2412	2597	2483	426	2381	3131	436	244	378	6801	312	418	1384	7012	477	3165	2231	3863	4564	2682	2517	5681	14153	11218	479	1765	1652	2733	1847	840	402	322	151	451	338	466	146	46	41
gene-K5T46_RS08445|yebE	3207	920	4699	3493	2511	4536	2936	2867	3122	285	1564	1942	1019	621	670	15173	1534	2506	9765	13937	719	4740	3032	6594	5599	3378	2126	13459	34492	28595	1470	6570	4978	12147	7931	2792	1198	978	586	1143	375	1084	467	66	148
gene-K5T46_RS08450|ptrB	3456	942	4506	3525	2155	4273	3122	3777	3183	329	1692	2274	877	556	644	5822	93	142	562	5439	300	1511	1078	1466	1390	921	852	6313	9746	13399	374	1107	1567	732	641	187	154	167	45	54	42	77	93	16	33
gene-K5T46_RS08455|exoX	2387	543	2652	4069	2156	4158	2629	3110	3583	219	1470	2052	425	230	248	3418	112	115	475	3280	128	931	740	1065	1615	1062	761	718	2114	2294	170	844	839	901	657	166	148	103	42	80	23	63	26	2	10
gene-K5T46_RS08460|yobB	2965	746	3273	7967	5434	10847	2928	4083	5028	366	2178	3051	542	337	350	2881	116	215	676	2363	104	935	661	1028	1040	707	496	1726	2269	3256	129	377	554	610	529	174	58	99	48	59	27	64	24	6	15
gene-K5T46_RS08465|holE	14745	1259	6545	5067	5150	5407	6513	5169	5651	372	2784	3468	198	119	146	6867	148	233	691	8974	267	2057	1583	2913	2112	1380	1109	2533	3437	3630	211	821	1406	849	460	198	296	251	71	76	113	162	13	0	5
gene-K5T46_RS08470|yobA	15756	4987	23873	13221	8807	15815	16754	19718	16341	2645	6672	7740	2468	1504	1610	27946	662	879	3182	28619	1538	10487	9013	11342	12335	9345	8555	2317	3998	3638	1377	4043	7110	3212	2765	1019	1026	1367	530	595	439	686	46	7	27
gene-K5T46_RS08475|copD	10719	5353	20108	8421	5590	8110	12052	12043	7820	925	4357	6607	3240	2485	2106	13910	373	320	932	16833	1190	2586	2101	3590	2963	2128	2374	575	3438	1840	1893	3559	7711	1694	1319	703	827	855	603	193	296	349	28	3	13
gene-K5T46_RS08480|yebY	6841	1700	8005	14018	6150	11500	7002	8215	9049	667	4175	5210	1296	673	626	11235	141	201	884	12947	487	2409	1807	2283	3217	2113	1932	1641	3520	3925	700	2813	4115	1668	1172	411	465	409	209	164	97	189	73	4	16
gene-K5T46_RS08485|pphA	1672	411	1891	2900	2098	3549	1630	1519	1790	186	1225	1452	107	64	97	1996	43	65	217	2456	114	520	393	471	496	332	295	2414	4655	4967	267	830	824	365	261	79	92	84	36	27	19	18	78	21	33
gene-K5T46_RS08490|yebW	1344	357	1387	2339	1767	2701	1143	1265	1558	144	935	1161	202	100	126	1328	25	56	196	1728	107	464	391	447	414	330	264	1935	3128	4061	195	1450	519	307	246	86	72	58	26	28	13	24	59	17	35
gene-K5T46_RS08495|yebV	441	122	491	685	526	779	448	513	507	40	302	352	110	64	64	1818	41	85	265	1021	71	285	282	272	221	220	135	4204	12726	10490	647	2381	2231	2791	1758	709	397	279	164	166	31	38	96	26	22
gene-K5T46_RS08500|rsmF	3194	837	4622	4292	2544	4917	4365	4475	4059	396	3004	3858	352	145	192	3433	53	113	345	3482	139	796	734	919	1234	904	675	725	1596	2532	122	402	614	388	392	102	109	84	36	30	30	24	13	6	6
gene-K5T46_RS08505|yebT	3742	1151	5063	5487	3625	6751	3956	5208	4803	465	2634	3771	1089	667	643	3804	91	144	497	3731	196	1196	995	1198	1195	773	778	2147	4010	27073	401	1284	1485	772	824	209	145	172	84	51	34	55	67	12	17
gene-K5T46_RS08510|yebS	3332	905	3599	6574	7483	7094	4671	5299	6167	555	5475	4177	908	598	650	5856	335	492	1538	5421	381	3173	2344	3771	3623	2417	1685	5021	10311	11165	412	1405	1469	1413	941	418	298	261	137	166	116	155	136	17	75
gene-K5T46_RS08515|msrC	3804	1270	3845	5681	4286	6932	6400	7350	7659	682	2942	4276	932	598	659	7070	250	339	1043	8020	514	2495	2248	3320	4810	3315	2594	999	2343	2643	434	1100	1666	1034	706	335	344	203	141	123	89	121	26	4	10
gene-K5T46_RS08520|proQ	86453	18007	88561	133274	84955	165329	83199	112830	113424	13556	94279	106538	15352	11968	8582	79633	1794	2385	9324	55860	2955	26919	26252	22227	31981	25546	22256	14326	28891	25881	6373	28711	26977	26969	23543	6189	3595	3698	1702	2136	945	2206	668	146	192
gene-K5T46_RS08525|prc	26732	9564	32910	44424	29199	46220	33541	43720	41767	5667	26479	34802	7600	5529	4734	22777	638	1078	2732	37874	1271	6003	4929	5493	6842	4946	4170	6781	13377	14786	3569	10867	9387	5811	5264	2156	1227	1125	794	455	345	446	463	131	199
gene-K5T46_RS08530|htpX	5091	2542	6215	10202	7760	12763	7820	8717	11240	1159	6806	8554	1564	1086	1138	28959	2302	3777	13213	28479	1480	12502	8119	18445	29983	15829	9195	10325	26612	26905	2614	12666	8593	32358	21069	6825	2978	2171	2143	4400	1095	2747	504	154	197
gene-K5T46_RS08535|yebQ	1765	388	2060	2547	1546	3091	1807	2347	2491	211	1187	1555	193	117	104	1385	49	68	259	1262	84	577	429	476	523	489	353	393	887	1886	157	464	607	329	358	110	105	111	40	40	34	36	12	3	7
gene-K5T46_RS08540|kdgR	3113	910	3498	8591	5564	9546	3525	3775	4416	663	3643	5159	1334	854	909	4122	325	451	1280	4212	332	3444	3466	3138	2815	2759	2926	2888	6886	6338	418	1387	1427	1359	957	371	268	328	177	200	127	175	80	19	57
gene-K5T46_RS08545|yobH	1397	558	910	1365	1013	1396	1532	1648	3138	414	1332	1522	138	69	96	855	17	36	126	1014	51	299	269	284	308	278	181	1104	2078	1940	350	1592	800	624	421	204	96	140	96	116	30	58	86	33	37
gene-K5T46_RS08550|mgrB	6793	2200	6280	3790	3033	4729	10384	8935	10955	568	2769	3121	211	140	156	13685	341	522	1489	14642	762	2837	1685	3170	3544	2707	1403	1167	1226	1682	243	816	991	1159	644	372	448	357	123	267	201	379	18	2	14
gene-K5T46_RS08555|yebO	15148	4460	14468	10477	8074	19369	24988	19276	21557	1238	6828	8175	442	313	384	35622	806	1353	3865	42319	2052	8585	5299	7510	8736	6272	3861	1908	2186	2445	933	3594	4328	4134	2630	1325	1532	1086	580	1091	654	1352	36	7	17
gene-K5T46_RS08560|yobF	8964	2669	8330	22333	17981	27882	10677	14324	17064	2248	10446	13838	5853	3816	3120	12660	196	464	1229	10271	799	3928	3632	3468	4689	4512	3863	386	733	927	1054	3975	2924	1940	1262	469	694	461	215	438	211	396	22	8	9
gene-K5T46_RS08565|cspE	23893	6026	24616	68611	55415	92968	40874	45963	56892	8546	28580	46363	16445	8888	8692	63312	846	1332	5046	42471	2628	14883	15499	17343	26747	19105	16230	1406	2943	3000	3648	14684	11345	8736	4638	1778	2402	1327	766	1473	613	1398	69	15	16
gene-K5T46_RS08570|rlmA	9514	2682	11774	17420	13533	19385	12550	14809	15365	1431	8733	12088	1263	816	737	12416	236	291	1207	10785	624	2692	1991	2805	3592	2561	2251	1927	3890	4597	803	2867	2587	1404	1103	472	410	283	173	158	113	184	43	19	19
gene-K5T46_RS08575|mntP	5977	1210	6591	11839	6586	10346	5196	4408	5448	1046	6785	8393	139	95	95	5849	44	60	302	6199	225	883	636	673	684	531	620	489	811	1202	75	241	477	128	126	29	44	56	13	15	25	12	9	0	5
gene-K5T46_RS08580|yobD	735	148	693	1527	935	1920	618	822	849	98	694	868	71	44	33	658	13	22	85	713	41	179	109	102	196	147	107	197	450	725	26	88	81	80	90	46	11	11	4	18	10	11	9	0	4
gene-K5T46_RS08585|manZ	3312	780	4699	13317	9131	16854	3293	4314	3022	487	3409	5553	1458	687	806	4011	85	105	417	2740	178	1185	1228	1243	1759	1274	1357	3765	4878	6951	549	1547	1797	799	618	171	150	155	99	69	51	78	84	11	21
gene-K5T46_RS08590|manY	2462	723	3288	7643	4406	9574	2511	3355	2796	339	2305	3807	805	414	392	2448	65	102	312	2338	115	921	857	1005	1248	884	1255	2031	3027	4327	279	825	1021	437	369	124	69	93	59	33	32	43	39	6	15
gene-K5T46_RS08595|manX	4641	1086	6050	21514	12982	28301	5130	6840	4889	915	6894	9514	1464	592	705	2877	174	243	932	2627	145	2489	3555	2038	3724	6333	13579	2748	4628	6103	479	1321	1390	751	646	171	81	85	49	67	42	56	77	35	44
gene-K5T46_RS08600|yoaE	1476	344	1719	2003	1287	2606	1124	1377	1432	160	882	1192	457	281	350	2490	59	69	320	2255	100	602	495	558	944	574	530	5000	7946	10714	263	830	1044	511	475	134	81	99	59	39	31	59	52	23	17
gene-K5T46_RS08605|pdeD	1238	415	1492	1046	751	1279	856	850	1013	199	713	773	195	96	100	1641	60	82	193	1525	116	457	250	374	414	292	234	8202	11013	15432	144	431	387	301	235	113	64	80	34	54	56	41	125	27	34
gene-K5T46_RS08610|sdaA	4509	1342	6813	11473	6842	14054	5465	6148	5393	1097	6603	9630	3130	1687	1866	11274	610	653	2615	9431	507	5114	4774	5567	6339	4744	3968	16764	35723	35759	1816	7361	5616	5857	3842	1353	950	950	539	476	237	448	583	136	161
gene-K5T46_RS08615|nudL	666	179	826	799	508	982	827	1085	917	80	506	639	130	78	63	686	33	34	144	531	31	267	208	262	398	233	224	440	867	1418	36	162	185	136	148	35	37	20	6	24	25	27	10	0	9
gene-K5T46_RS08620|pabB	4370	1363	5318	6522	4836	8881	5844	5941	5766	1030	3652	4795	1061	787	670	4527	141	219	657	4485	283	1326	1278	1272	1655	1387	1225	2941	4950	6698	460	1344	1741	1081	935	317	254	270	137	91	104	118	73	19	32
gene-K5T46_RS08625|yoaH	2172	862	1905	3500	3402	3566	2703	2681	2910	861	2800	2821	709	453	827	1940	150	234	491	1951	322	1065	1008	998	993	975	935	1800	2373	2836	214	571	563	660	585	321	128	164	103	146	116	140	36	10	33
gene-K5T46_RS08630|yoaC	4807	1318	4415	7529	6475	8845	5731	6463	7805	637	2735	3188	2515	1528	1672	8639	819	1225	3098	7263	847	7060	5984	6824	5899	6008	4939	10417	17202	14839	2009	7119	4243	8970	5558	2855	1217	1305	1211	2481	615	1164	437	161	189
gene-K5T46_RS08635|yoaB	4366	2377	4215	8487	8351	10285	5174	6205	8351	1749	5785	7205	1050	651	681	6830	254	363	785	6068	749	2760	2435	2987	3968	2935	2251	1078	2472	2184	819	1804	1845	1558	1145	614	480	377	272	433	215	305	87	25	31
gene-K5T46_RS08640|yoaA	6834	2087	9559	8363	5476	9569	8100	10280	9798	1083	5732	7577	1585	774	760	6325	205	286	1103	4857	245	1910	1595	1883	2504	1699	1490	2254	3809	5116	427	1732	1938	2682	2314	686	236	284	130	171	95	203	48	6	17
gene-K5T46_RS08645|tsaB	2806	920	3732	4456	2912	4847	3294	4123	4043	511	3290	10370	310	218	144	2385	23	37	134	2088	123	400	300	423	442	266	317	240	495	1010	130	521	595	311	289	118	72	76	35	14	15	25	13	0	4
gene-K5T46_RS08650|yeaY	2189	661	2953	3403	2535	4025	3530	3593	3187	423	2568	3364	1111	531	666	27577	1396	1999	9764	27212	1739	22382	23016	21796	22697	17633	18674	21266	29164	31769	1823	10595	4469	18080	10851	4420	2912	2185	1345	4138	2847	4075	611	184	202
gene-K5T46_RS08655|fadD	4907	1608	5800	4456	3424	5471	5221	5589	4758	761	3503	4526	1777	798	889	9674	754	900	2970	10269	693	5657	4589	6112	6492	5030	4392	9621	11080	19363	1654	4811	3692	8135	5207	1943	1117	1090	553	735	745	962	274	75	107
gene-K5T46_RS08660|rnd	2771	816	3138	3507	2491	4126	4366	4786	4721	443	2669	3162	291	147	147	2323	67	98	374	2504	108	1087	881	962	1266	980	854	457	974	1876	108	293	451	399	370	77	86	73	39	50	33	43	5	4	0
gene-K5T46_RS08665|yeaX	735	127	759	700	489	894	609	679	849	99	410	519	85	40	45	851	12	39	108	797	36	277	165	201	296	201	171	174	356	1062	60	174	191	134	151	69	35	49	14	28	18	16	5	2	0
gene-K5T46_RS08670|yeaW	381	56	328	369	249	410	238	323	252	33	180	231	76	14	29	484	3	8	58	415	11	173	143	164	218	133	88	133	255	1078	19	69	111	86	93	15	13	22	4	6	9	2	0	0	0
gene-K5T46_RS08675|yeaV	509	92	406	471	370	530	293	346	331	58	190	291	131	62	105	587	34	21	103	499	46	246	127	155	179	170	109	238	368	1521	32	96	104	117	137	25	24	29	21	9	22	21	9	3	2
gene-K5T46_RS08680|dmlA	413	76	448	652	448	983	307	373	455	46	285	368	639	238	244	656	19	53	190	505	23	277	250	257	314	238	247	848	1504	2350	24	133	146	153	180	47	21	32	10	14	8	17	19	6	16
gene-K5T46_RS08685|dmlR	855	198	823	2040	1773	3126	879	1214	1130	156	586	820	763	400	553	1509	51	159	482	1140	83	645	584	878	742	599	516	454	1025	1540	286	1003	436	569	289	131	54	35	22	42	22	24	31	9	16
gene-K5T46_RS08690|leuE	3090	670	2842	6191	4598	7086	4447	4893	6127	470	2865	3613	548	297	297	2003	39	47	193	2303	108	774	668	654	967	873	690	568	1168	1626	99	509	361	6664	889	312	80	75	72	140	47	77	25	8	6
gene-K5T46_RS08695|yeaR	387	71	465	412	312	485	415	306	381	13	115	149	134	89	129	438	17	36	114	382	19	331	285	313	251	239	227	80	135	174	51	178	145	436	297	105	45	42	34	74	32	55	5	0	3
gene-K5T46_RS08700|yjdN	402	65	435	619	414	984	306	347	396	41	246	253	81	29	65	1123	20	40	110	713	39	202	203	189	244	172	148	30704	67393	71474	481	2905	1791	1005	634	151	187	105	57	56	22	34	537	114	151
gene-K5T46_RS08705|phnC	140	27	89	42	41	99	45	61	51	4	47	66	23	4	3	120	1	5	9	58	6	48	18	16	43	22	13	49	74	687	1	20	22	18	36	2	5	6	1	0	1	6	3	1	0
gene-K5T46_RS08710|phnD	210	31	167	99	73	118	107	107	96	12	55	95	28	16	2	159	7	11	16	108	2	53	23	62	58	32	29	94	190	967	4	23	42	20	58	5	6	10	3	1	3	1	4	2	0
gene-K5T46_RS08715|phnE	266	67	356	347	200	311	236	293	209	29	117	229	68	30	30	345	15	36	55	207	16	138	87	125	124	71	70	78	125	708	23	82	60	133	103	28	18	15	9	9	6	15	0	0	4
gene-K5T46_RS08720|phnF	141	18	131	87	53	110	58	64	72	10	41	84	25	8	5	103	5	0	12	57	6	36	10	20	16	20	13	47	64	633	5	20	31	10	42	4	6	0	2	4	0	2	0	0	0
gene-K5T46_RS08725|phnG	85	10	76	57	50	82	35	80	50	7	24	68	10	0	1	70	1	3	10	29	0	19	11	9	18	8	10	28	25	388	0	8	18	13	23	3	4	0	0	1	0	2	0	0	0
gene-K5T46_RS08730|phnH	110	19	96	117	95	145	57	89	73	10	61	93	22	5	10	102	4	8	11	79	3	33	19	16	27	28	7	36	69	519	4	12	17	13	26	2	0	4	0	2	0	0	0	0	0
gene-K5T46_RS08735|phnI	197	32	205	181	93	264	111	141	118	10	101	151	39	8	8	167	5	5	28	99	6	56	34	26	72	32	44	60	95	911	6	27	33	35	66	3	2	10	3	5	3	3	0	0	0
gene-K5T46_RS08740|phnJ	169	29	96	84	60	98	92	71	73	9	66	103	28	17	13	137	5	12	13	48	13	61	35	41	61	23	16	39	67	742	4	18	28	18	45	7	4	7	0	0	4	2	5	0	0
gene-K5T46_RS08745|phnK	359	44	436	461	276	713	245	325	340	33	164	232	30	24	16	294	7	11	42	251	12	108	54	50	110	43	64	63	74	673	5	23	44	24	59	10	5	12	0	10	2	6	0	0	0
gene-K5T46_RS08750|phnL	217	40	219	306	225	453	176	214	186	21	139	220	52	28	37	255	14	14	53	139	6	90	78	77	123	68	67	113	144	740	9	40	36	57	83	14	10	9	3	3	8	10	4	0	0
gene-K5T46_RS08755|phnM	266	31	262	277	179	410	171	217	201	20	136	239	58	30	8	269	5	10	35	188	7	105	68	66	153	90	31	171	252	1218	6	55	48	59	82	4	10	11	3	4	0	13	0	2	0
gene-K5T46_RS08760|phnN	185	28	225	310	171	318	163	275	227	13	100	192	43	22	14	266	11	9	30	187	5	81	52	91	89	48	49	573	1174	1563	7	67	51	68	56	16	9	6	11	6	7	14	9	0	2
gene-K5T46_RS08765|phnO	242	51	295	384	222	438	220	332	318	20	185	243	44	18	33	328	12	6	45	220	6	95	62	91	116	81	91	1260	2358	2757	38	143	100	140	116	24	19	15	9	5	3	10	25	6	11
gene-K5T46_RS08770|phnP	366	83	418	559	428	687	423	498	380	54	179	377	100	40	32	540	11	14	79	439	14	165	160	141	235	122	136	797	1323	9355	48	181	139	130	144	33	19	25	9	7	12	18	22	3	6
gene-K5T46_RS08775|yjdP	663	341	704	883	648	1068	646	820	805	123	458	481	293	167	203	740	54	49	171	532	50	261	263	212	298	201	219	274	459	643	149	371	339	265	208	106	80	107	44	51	46	22	17	6	5
gene-K5T46_RS08780|rpiB	591	201	606	773	542	797	488	668	792	96	342	336	307	191	169	801	41	68	223	555	74	292	251	276	396	328	267	265	328	695	113	299	311	237	195	76	69	67	27	39	42	61	11	0	10
gene-K5T46_RS08785|alsR	2916	937	3483	11115	8387	14587	4693	5086	6766	673	3725	6401	3320	1607	1570	1799	64	120	352	1388	78	688	488	729	898	736	626	688	1340	1838	246	1056	441	858	603	179	49	30	31	82	20	37	32	1	4
gene-K5T46_RS08790|alsB	438	90	356	475	306	521	356	334	402	50	218	299	72	30	31	440	6	15	50	458	21	98	49	49	169	102	49	151	187	945	6	23	49	38	72	9	6	9	8	8	8	9	4	0	0
gene-K5T46_RS08795|alsA	626	95	496	669	571	910	495	548	782	77	354	413	88	36	39	603	20	32	93	497	19	350	99	171	211	116	97	209	352	1555	33	132	99	101	150	20	23	37	3	10	8	10	4	1	3
gene-K5T46_RS08800|alsC	414	84	437	617	417	879	398	473	520	68	262	398	89	66	66	545	38	72	213	349	25	363	349	575	596	466	369	302	318	1244	20	57	85	104	92	38	19	19	7	12	16	15	7	2	0
gene-K5T46_RS08805|alsE	308	44	272	413	280	534	246	268	311	21	183	268	61	33	37	320	11	29	60	306	11	179	135	141	206	131	98	132	262	793	25	51	82	66	73	20	16	20	11	14	9	4	5	0	5
gene-K5T46_RS08810|alsK	638	173	697	1049	834	1346	933	1102	1166	67	456	708	155	55	67	936	33	54	215	662	35	383	292	381	514	360	305	543	982	1685	59	255	217	440	319	99	57	54	18	56	37	68	9	3	6
gene-K5T46_RS08815|yjcS	405	68	270	223	151	267	209	286	317	20	164	207	54	24	6	258	8	13	48	205	6	122	40	68	153	67	2999	117	190	1795	4	23	51	33	108	15	6	19	0	2	10	2	7	0	0
gene-K5T46_RS08820|ytcA	52	5	27	26	27	37	35	35	55	3	30	282	10	0	2	44	5	2	8	31	0	13	6	8	11	4	11	34	24	277	4	2	7	6	22	0	2	3	0	0	1	1	0	0	0
gene-K5T46_RS08825|mdtN	404	86	356	542	402	703	467	559	675	38	173	326	70	32	28	303	5	22	69	225	12	120	79	89	160	114	86	112	144	1008	9	40	83	76	101	30	9	12	2	9	8	9	0	0	0
gene-K5T46_RS08830|mdtO	833	146	803	1005	627	1442	657	854	1065	69	472	529	134	58	56	729	19	45	147	514	26	284	231	209	294	256	220	268	562	2086	51	238	213	172	242	45	27	39	15	12	7	20	8	0	0
gene-K5T46_RS08835|mdtP	552	118	585	782	572	1189	483	620	561	75	345	496	148	65	55	683	19	28	102	541	18	204	133	197	339	266	174	150	216	1453	35	118	151	139	139	37	18	22	8	4	10	8	8	0	0
gene-K5T46_RS08840|fdhF	3766	752	4326	11322	7831	16006	3487	4715	4690	801	5488	6211	1709	997	1239	5061	137	193	810	3115	148	2112	1719	2113	2266	1574	1313	2009	3614	5570	492	2065	1365	2111	1582	416	250	258	132	229	81	152	45	13	19
gene-K5T46_RS08845|yjcO	4336	1329	4990	14629	9459	17171	4700	6433	7106	681	5317	6098	2009	1143	1204	5671	154	233	800	7036	314	6047	2310	2652	2333	2047	1751	1760	5355	4368	469	2126	1592	1322	1146	380	276	243	146	142	83	97	56	11	23
gene-K5T46_RS08850|gltP	4272	1596	4953	6291	3951	7660	6657	7162	7708	628	3096	4088	1301	887	794	5888	83	99	450	4596	273	1161	1033	1053	1862	1140	1202	377	829	1665	236	616	1002	500	400	129	147	127	56	50	39	53	16	6	2
gene-K5T46_RS08855|nrfG	356	80	515	467	317	652	367	430	485	23	208	283	73	26	51	315	16	18	78	256	12	145	98	110	130	110	80	97	225	648	14	73	73	51	53	19	12	8	3	7	6	3	2	0	0
gene-K5T46_RS08860|nrfF	111	32	115	140	107	154	119	122	112	18	67	95	35	14	13	121	7	5	26	88	11	43	25	35	47	31	41	48	67	373	10	41	34	24	42	11	5	14	2	4	1	3	2	0	0
gene-K5T46_RS08865|nrfE	417	106	296	350	243	346	234	339	292	35	182	256	75	43	49	327	11	24	43	239	18	128	60	75	124	77	62	167	250	1595	15	43	93	82	107	11	12	22	2	4	6	11	0	0	0
gene-K5T46_RS08870|nrfD	180	30	152	102	78	135	70	106	77	17	77	120	53	25	19	155	1	3	22	65	4	56	26	45	42	43	42	44	90	867	17	36	39	21	56	5	8	16	2	0	2	0	3	0	2
gene-K5T46_RS08875|nrfC	142	26	135	95	79	114	101	103	103	8	69	87	28	19	10	109	4	0	10	71	6	44	15	16	48	24	22	51	67	594	9	29	56	20	45	5	7	8	3	2	2	0	0	0	0
gene-K5T46_RS08880|nrfB	209	45	246	190	153	263	200	284	322	9	112	134	46	16	23	248	7	9	29	179	21	92	66	60	96	59	57	56	100	526	15	62	106	46	46	8	8	15	5	7	2	5	0	3	0
gene-K5T46_RS08885|nrfA	759	201	661	801	608	1110	765	1042	1171	74	349	473	188	95	99	997	24	27	189	709	62	401	308	302	423	302	281	192	447	1588	82	175	300	265	237	51	63	49	18	21	4	19	6	0	5
gene-K5T46_RS08890|acs	728	232	747	888	630	1126	881	1085	1197	93	457	576	2738	878	729	4943	363	547	2008	1744	147	2342	2153	4399	2818	2525	1572	13238	13395	24115	2836	9314	3450	6735	3613	923	260	160	164	259	81	140	439	115	120
gene-K5T46_RS08895|yjcH	178	36	214	310	245	442	192	258	212	11	128	201	96	47	42	251	6	12	46	215	6	118	106	111	177	106	91	749	1304	1965	39	219	92	124	79	16	12	15	9	1	6	20	17	3	2
gene-K5T46_RS08900|actP	1129	180	1097	1996	1493	3013	1063	1301	1119	129	846	1192	641	396	373	1575	42	98	322	781	71	602	577	736	916	620	560	7040	11588	17092	291	1174	563	671	457	140	63	48	53	37	24	46	106	20	35
gene-K5T46_RS08905|espX5	302	20	179	335	224	368	189	196	220	29	199	262	51	11	12	155	2	12	47	167	9	81	37	38	104	75	74	323	278	1303	5	42	29	28	78	11	6	14	0	8	3	7	8	0	8
gene-K5T46_RS08910|yjcE	2268	769	2934	4220	2848	5664	2964	3646	3427	313	1623	2125	1692	1060	1113	2971	119	167	500	2402	135	1281	975	1173	1782	1215	1269	704	1459	2510	263	696	881	663	667	197	216	152	73	67	79	98	7	2	6
gene-K5T46_RS08915|ghxP	869	162	1720	1388	1038	1613	684	900	984	186	1603	2034	175	63	90	1040	51	71	199	904	62	364	260	339	352	260	191	324	613	1615	44	179	237	174	176	43	43	20	8	20	17	31	8	2	0
gene-K5T46_RS08920|soxR	542	160	478	668	535	761	699	627	631	68	366	479	85	39	73	1351	73	138	403	1391	69	1146	757	874	426	574	521	459	955	1266	68	272	272	766	542	262	194	146	106	235	167	213	27	13	14
gene-K5T46_RS08925|soxS	1063	138	488	2472	2377	2600	741	675	943	214	1335	1352	159	279	370	36981	1967	3494	11069	36687	1718	34877	21468	41209	39739	22917	5323	20300	21824	21283	938	5773	5111	11942	6872	2296	3148	2327	1090	2040	548	1426	98	13	42
gene-K5T46_RS08930|pdeC	1001	240	829	1067	663	1198	755	890	1149	77	585	627	226	162	132	1304	43	71	246	1319	52	389	250	547	603	286	227	1823	3118	4483	48	197	173	266	221	62	35	47	21	28	18	26	16	2	7
gene-K5T46_RS08935|yjcB	2800	795	3033	2232	1464	2119	4951	3126	4232	230	1347	1592	186	82	124	4096	112	123	446	5162	203	1551	1284	2681	2290	1454	1522	1202	1315	1766	83	373	918	943	822	299	321	300	133	147	167	204	31	17	9
gene-K5T46_RS08940|ssb1	4784	1781	6508	11271	9205	12377	10519	11239	10876	1033	5564	8377	1163	768	600	5342	233	379	1287	5461	249	2536	2520	2569	5170	3901	3529	5950	10126	11952	314	1430	1208	6700	4661	1594	380	274	225	626	298	558	196	44	60
gene-K5T46_RS08945|uvrA	19352	5745	29764	26515	15591	30711	18155	29248	18147	2079	16333	15469	9816	6045	5648	30213	603	867	3254	27197	1377	11340	10339	8602	8651	6581	7752	23250	32896	40646	2206	7519	8175	11449	10196	2917	1279	1206	593	883	716	1248	560	121	217
gene-K5T46_RS08950|yjbR	1061	333	1256	2280	1612	2955	949	1262	1065	158	736	1031	1113	671	758	1883	106	138	482	1313	116	1013	971	1064	891	829	1015	2968	5722	5682	262	518	542	912	660	230	166	128	78	54	30	75	50	22	22
gene-K5T46_RS08955|yjbQ	4546	1123	5223	10074	6706	13887	4003	5677	6072	550	3475	4175	5017	2217	2249	6746	357	436	1745	4916	296	5202	4835	5590	4916	4678	5027	9593	21762	20817	773	2462	2058	3093	2488	802	424	443	211	265	122	243	131	39	40
gene-K5T46_RS08960|aphA	1423	376	1695	3032	1845	4359	1595	2393	2125	154	599	901	1825	973	883	2679	115	190	790	3306	92	1334	1289	1744	2045	1715	1311	451	803	1382	501	2253	1025	1957	1110	311	142	123	85	121	56	103	29	9	10
gene-K5T46_RS08965	44	3	19	10	3	3	4	11	11	0	8	13	6	0	0	16	0	0	5	17	2	9	3	3	5	0	3	11	22	0	0	1	0	0	0	0	2	6	1	0	0	0	0	0	0
gene-K5T46_RS08970|tyrB	2435	1097	2889	3093	1887	3964	2403	2880	3382	360	1381	1726	2315	1119	1088	1822	131	146	490	1685	176	887	784	780	829	715	770	872	1767	2615	202	459	674	617	537	218	101	177	82	88	57	70	39	5	7
gene-K5T46_RS08975|alr	3936	1409	5916	6762	4508	7966	5135	7209	6634	815	3752	5378	1369	843	722	2883	65	105	421	2531	161	1217	1218	1036	1172	893	943	234	563	1285	261	895	1089	537	552	164	131	115	80	44	32	74	12	0	1
gene-K5T46_RS08980|dnaB	8125	2424	9677	14198	8567	17319	8797	12611	12213	1445	7878	10066	1604	947	815	4937	129	197	674	4614	234	1993	1750	1574	2352	1774	1371	847	2211	2620	415	1591	1665	842	850	244	220	207	81	107	70	129	35	2	7
gene-K5T46_RS08985|qorA	2642	657	2682	4072	3054	6841	2356	2965	3413	261	1595	1925	1317	810	968	6425	251	446	1746	4630	243	3014	2755	4136	4773	3679	2953	29266	52352	65865	526	2530	1789	2109	1383	435	279	228	136	166	83	140	438	148	205
gene-K5T46_RS08990|pspG	2248	553	1984	1147	978	1281	3407	2467	2747	47	266	323	33	26	33	20031	1229	2058	5979	22047	1251	14987	13726	13097	12619	8456	6055	1735	4034	4495	3755	14248	12861	31117	19584	7444	3981	3390	2015	4204	2305	3958	117	26	58
gene-K5T46_RS08995|dusA	3302	875	3366	5667	4058	5985	4379	4364	4345	654	3786	5958	577	325	319	4761	158	181	611	3952	307	1547	1245	1627	1794	1187	1082	785	1416	1969	373	1148	1465	919	609	263	280	291	119	110	123	193	24	5	17
gene-K5T46_RS09000	315	98	180	122	106	323	154	160	217	22	342	145	33	10	6	376	8	10	47	442	43	130	64	49	70	506	87	151	171	968	38	63	77	38	78	28	17	26	10	13	8	17	6	0	1
gene-K5T46_RS09005|zur	2142	510	2566	4665	3413	6286	2398	3178	3564	324	2317	2539	612	409	1585	3162	148	206	949	2340	149	2101	1843	2281	2371	2122	2223	1670	3489	3838	137	540	467	891	652	195	118	77	56	112	50	94	19	4	6
gene-K5T46_RS09010|yjbJ	1805	518	1731	3169	2678	4740	1508	1656	2149	321	1534	2179	1136	660	828	7912	155	271	786	4300	351	884	786	943	756	669	585	1695898	2252786	2628725	9358	42914	12273	12613	9048	2698	1744	1334	990	1067	113	281	11200	2865	3327
gene-K5T46_RS09015|dinF	1743	470	2500	2162	1383	2485	1896	1945	1845	180	1189	1639	264	134	154	2905	57	63	227	2578	113	616	442	677	686	503	518	531	888	2153	117	402	579	378	409	115	77	70	24	42	33	47	9	0	3
gene-K5T46_RS09020|lexA	9336	3771	12576	13878	9483	13774	12540	13897	11842	2107	10867	12111	2815	1580	1703	15310	1270	1474	4702	14743	1079	9088	8424	8549	10206	8415	8228	4159	7272	8567	2651	9591	8844	11678	9052	3296	1846	2065	1013	2085	1362	2214	144	41	90
gene-K5T46_RS09025|dgkA	1823	528	2290	2981	2298	3688	2183	2672	2608	438	1775	2438	380	221	239	4081	351	464	1490	3472	309	2464	2339	3568	5136	3905	2845	825	2278	2559	401	971	1364	1662	1347	516	456	324	222	275	177	228	24	3	6
gene-K5T46_RS09030|plsB	7835	2011	10353	17538	11462	23821	10576	12492	11885	1365	9396	17609	5605	2827	2544	20592	311	403	1815	11808	502	6213	6564	5618	5248	4499	3976	5091	12306	12926	820	3782	2670	3635	2640	813	557	414	192	471	367	438	191	23	45
gene-K5T46_RS09035|ubiA	1860	545	2187	4018	2737	4732	2491	3063	3052	394	2175	2697	1717	773	873	2355	193	264	880	1957	144	1618	1219	1527	2090	1490	1515	2061	3793	4897	462	1563	1390	1630	1299	467	290	324	161	165	110	173	113	21	31
gene-K5T46_RS09040|ubiC	2844	848	3770	4835	3441	5346	3227	4621	4211	685	3566	3582	2969	1409	1338	3475	389	486	1759	2959	215	3495	2976	2955	3137	3372	3778	1836	3372	3747	982	3160	2823	2585	2399	805	498	661	276	288	216	372	91	25	59
gene-K5T46_RS09045	300	40	189	210	116	167	198	180	195	26	112	183	41	9	7	130	2	14	58	66	7	86	18	43	50	41	34	402	534	2109	0	26	19	43	85	8	12	13	0	2	2	8	6	0	0
gene-K5T46_RS09050|malM	3201	324	7345	2548	1280	1851	761	2313	879	94	440	580	21994	7394	6516	1780	33	99	388	760	43	506	404	476	476	265	266	621	1061	1950	85	357	227	228	198	71	52	41	11	23	24	29	6	4	6
gene-K5T46_RS09055|lamB	3906	366	9580	2537	1112	1783	632	2335	724	67	326	388	31698	12312	9791	1206	41	60	222	554	36	316	220	361	255	179	159	751	1088	2473	56	415	153	80	102	18	15	29	8	5	7	8	10	0	8
gene-K5T46_RS09060|malK	1415	133	3051	1624	860	1885	209	1607	232	16	129	162	12174	3704	2545	826	12	31	137	447	21	240	143	526	289	141	65	369	519	1732	13	242	71	51	61	4	8	15	2	0	2	9	4	0	0
gene-K5T46_RS09065|malE	3160	305	7256	2901	1801	2818	403	2408	499	50	242	335	35888	10441	8279	1280	26	32	766	515	40	300	259	641	427	255	126	1395	2054	3398	72	591	87	72	99	13	4	10	6	3	5	4	9	0	6
gene-K5T46_RS09070|malF	967	182	1669	1329	727	1453	562	966	501	65	369	416	8450	2626	2198	939	20	30	130	586	46	286	171	333	273	169	133	665	1069	2553	63	233	179	139	106	26	15	41	19	15	13	11	9	2	3
gene-K5T46_RS09075|malG	697	107	1244	740	426	780	317	626	354	30	164	238	3327	947	792	888	25	48	170	557	33	338	258	323	358	239	210	554	729	1726	23	154	91	137	125	26	41	36	5	11	12	20	0	0	1
gene-K5T46_RS09080|xylE	1840	338	1823	1980	1386	2677	1861	1780	2346	114	782	1003	245	132	139	3310	61	86	342	2560	136	1142	793	1005	1203	776	717	1366	2421	4098	82	270	662	417	416	110	212	167	51	81	69	114	11	7	7
gene-K5T46_RS09085|psiE	1071	223	1005	1540	1100	2300	1659	1685	2560	60	413	599	80	47	26	2603	63	84	355	1897	70	875	656	938	1597	986	546	1702	4541	4712	79	426	862	1244	662	258	321	180	102	214	70	141	15	3	2
gene-K5T46_RS09090	62	15	74	323	231	426	46	78	88	8	52	96	95	28	53	137	13	17	45	76	11	111	124	169	89	87	65	129	233	378	7	26	26	21	23	8	3	0	0	4	0	4	1	3	2
gene-K5T46_RS09095	606	128	598	3347	2588	7298	544	786	1074	119	790	1255	480	214	266	1478	80	105	370	958	79	1190	1077	1232	896	896	903	626	2014	2289	114	393	250	361	326	95	37	60	34	25	18	26	18	8	8
gene-K5T46_RS09100|yjbH	628	138	685	847	563	1046	560	725	685	69	385	551	164	83	87	616	12	43	157	452	24	245	155	196	258	223	109	1238	2222	4165	47	163	185	166	183	41	32	31	12	13	16	7	22	0	2
gene-K5T46_RS09105|yjbG	146	9	94	95	29	54	49	80	43	9	38	85	19	7	6	128	3	0	19	76	5	43	10	19	31	15	13	194	244	971	4	9	22	23	50	2	5	6	2	0	2	2	0	0	0
gene-K5T46_RS09110|yjbF	215	43	169	274	169	314	193	234	334	26	136	162	34	8	10	292	11	12	43	216	10	91	81	79	110	70	49	218	284	925	9	42	65	51	69	12	14	12	6	10	4	6	3	0	0
gene-K5T46_RS09115|yjbE	95	20	79	161	140	281	104	129	106	18	68	122	27	17	14	257	7	6	44	138	7	93	63	87	155	67	95	220	308	688	10	45	34	36	36	4	5	6	1	7	3	1	0	0	4
gene-K5T46_RS09120|pgi	10037	2371	10732	20660	13244	28124	8992	11574	13824	1797	9995	14478	3726	2169	2299	6535	374	608	1922	4322	284	4813	5046	7729	4848	3711	3361	40978	80065	89632	547	2509	1605	3075	2280	557	241	203	100	187	57	148	720	176	250
gene-K5T46_RS09125|lysC	3674	877	4180	6329	3893	9630	3659	4850	4664	484	2498	3345	8106	4294	4552	2594	68	77	354	2151	138	861	804	769	1809	837	770	1142	2889	3470	160	361	582	391	370	117	120	102	24	33	39	48	13	2	6
gene-K5T46_RS09130|yjbD	2493	723	2290	5225	4252	7738	2378	2852	4051	391	2041	3047	2076	1103	1367	3298	96	184	7710	2358	178	1679	1676	2039	2223	1790	1675	909	2498	2468	353	1234	1270	964	531	243	217	172	90	175	76	85	38	18	13
gene-K5T46_RS09135|rluF	1921	600	2138	3611	2432	4192	2315	2846	2908	310	1822	2665	469	282	224	2042	104	124	415	2014	134	919	905	970	1087	900	660	862	2073	2198	213	684	691	709	584	187	152	97	73	61	45	80	18	10	9
gene-K5T46_RS09140|pepE	660	114	776	2194	1290	3267	502	847	1258	69	534	699	622	240	150	732	17	21	152	579	24	344	260	290	253	233	204	273	570	1233	66	305	186	243	155	25	16	29	7	12	3	10	10	0	3
gene-K5T46_RS09145|yjbB	1936	594	2146	3872	2467	5173	1987	2787	2857	304	1716	2002	1004	1498	653	1869	69	127	429	1322	120	877	695	744	1032	650	732	4290	7187	9860	243	952	822	832	747	218	120	94	67	45	35	61	70	18	34
gene-K5T46_RS09150|metH	13452	3859	15836	24351	16154	36609	12205	18314	18635	1744	9928	13289	12797	7854	7579	16162	800	1372	5804	11730	695	7880	7964	7707	9007	7783	7975	4313	9473	12878	1845	7120	5685	7137	6160	1696	725	629	310	419	277	418	251	64	112
gene-K5T46_RS09155|iclR	1840	638	2171	4749	3431	6042	4021	4962	5256	536	3149	3748	989	634	561	3003	181	297	1361	1744	135	1018	688	1289	2949	1640	1176	3842	5692	6584	392	1365	807	1160	842	216	108	80	35	142	46	140	91	18	35
gene-K5T46_RS09160	336	51	254	184	96	160	131	142	231	16	133	150	48	28	41	693	18	26	76	364	35	111	67	63	139	69	55	580	614	2129	64	85	177	93	112	29	8	27	13	9	11	9	0	0	6
gene-K5T46_RS09165|aceK	852	122	887	1473	1152	2189	743	880	839	69	570	916	612	606	657	12729	356	526	3906	1250	238	940	833	3241	5743	2628	957	5081	6145	9249	4937	22216	10058	9863	8237	2029	220	195	224	206	25	93	208	27	34
gene-K5T46_RS09170|aceA	1044	287	1319	1258	770	1441	976	1218	1029	94	549	818	2153	2078	1943	19195	782	998	5250	2677	780	1669	1384	3162	3741	1878	859	7057	5991	9539	11531	32649	27565	18876	15896	4052	768	726	874	799	146	471	553	117	244
gene-K5T46_RS09175|aceB	2155	447	2520	3003	2068	4113	2045	2840	2884	206	1359	1696	3995	2777	2979	36490	1282	1923	9799	6930	1266	4421	3356	7631	8569	4275	1930	10936	9940	15204	20014	62444	59623	46093	32572	7883	2642	4207	1904	3872	712	2101	665	165	217
gene-K5T46_RS09180|metA	2806	619	2578	5112	3118	7208	1717	1974	3557	371	1717	2649	502	194	241	8919	177	257	943	6901	397	2791	3242	2468	1630	3244	2461	2005	4592	4638	197	1045	843	949	582	229	220	145	45	91	110	109	17	4	14
gene-K5T46_RS09185|yjaB	545	221	687	633	487	619	405	466	469	79	390	472	207	185	171	621	50	87	229	630	50	183	224	211	261	209	201	1216	1518	2164	99	220	222	264	246	67	46	69	26	28	20	36	25	2	11
gene-K5T46_RS09190	569	110	648	1288	897	1705	985	1662	1081	47	428	644	49	24	41	1214	14	30	143	1159	22	355	215	416	597	329	198	2373	5135	6536	48	239	201	326	159	44	50	21	18	13	10	16	13	6	9
gene-K5T46_RS09195|apbC	11082	2838	15523	28041	20463	33065	18217	20553	17994	2254	12841	18798	4199	2877	2839	19080	1077	1295	4831	14249	945	9649	9509	13500	14180	10450	8956	8885	18586	19082	932	2644	3530	5039	3510	1326	848	611	375	475	350	510	115	17	52
gene-K5T46_RS09200|metG	12512	3449	17042	16535	9639	19520	15472	19129	17067	2262	15828	17055	2661	1643	1483	9736	245	381	1452	11792	362	3383	3053	3250	4366	3137	3037	3466	8598	9787	983	3624	3680	3281	2885	808	450	572	250	234	84	224	183	33	51
gene-K5T46_RS09205	2559	655	2475	2812	1848	3201	2629	2755	2875	280	1574	1908	329	190	158	1985	78	133	459	2116	58	916	586	667	1030	700	563	1653	2224	6069	123	484	553	784	651	214	131	122	47	100	48	92	23	3	9
gene-K5T46_RS09210	2092	418	1987	2636	1702	3233	2087	2410	2449	208	1221	1645	431	207	237	1892	92	124	511	1560	91	988	808	1378	1266	958	691	1915	2842	6670	118	429	445	516	553	126	69	97	40	49	22	68	21	6	2
gene-K5T46_RS09215	56	0	29	23	16	15	17	26	24	0	15	25	0	2	0	38	1	2	0	30	1	22	5	12	23	5	10	76	107	438	0	2	5	11	0	1	0	0	0	0	0	0	0	0	0
gene-K5T46_RS09220|yehL	365	66	324	218	105	228	207	235	189	11	107	118	41	17	5	229	8	15	62	319	11	108	44	92	123	88	59	324	470	1571	7	15	40	57	73	7	9	15	6	5	6	9	0	0	2
gene-K5T46_RS09225|yehM	861	155	872	769	490	928	684	841	736	67	362	521	153	74	61	856	22	54	197	737	49	412	225	346	494	222	212	798	1372	3507	60	176	216	207	238	44	35	41	20	21	20	27	10	2	2
gene-K5T46_RS09230|yehP	379	79	380	302	159	362	218	329	323	14	133	215	67	22	29	494	20	20	73	385	16	176	128	127	182	125	114	414	707	1854	40	93	97	85	87	33	18	21	14	20	8	8	0	0	0
gene-K5T46_RS09235|yehQ	2635	593	3122	4959	3242	6075	3954	4141	4873	269	2133	2684	257	156	176	3679	85	150	693	3302	124	1617	1268	2101	1818	1195	815	2011	3516	5498	148	614	629	521	406	148	103	101	23	55	35	45	12	0	11
gene-K5T46_RS09240|yehR	1071	281	1261	3629	2395	4179	1840	1826	2695	195	1693	1856	119	65	91	1273	15	49	109	1292	38	436	325	404	443	298	237	410	733	1171	46	209	262	148	108	50	42	29	19	24	7	18	7	0	5
gene-K5T46_RS09245|yehS	3968	1178	3856	13287	10116	15051	6877	8027	10169	1129	7926	10160	882	535	599	3541	175	270	1005	3134	178	1967	1656	2379	2316	1757	1362	5147	10660	9943	231	914	797	1253	855	302	170	130	83	137	67	123	75	17	39
gene-K5T46_RS09250|btsR	1167	333	1362	3913	2313	4363	1185	1872	1951	263	1181	1429	929	522	443	784	17	45	164	705	54	308	288	266	273	283	228	367	569	1236	91	286	175	193	182	45	29	45	14	19	19	5	5	3	3
gene-K5T46_RS09255|btsS	2427	860	3160	7498	5282	9187	2436	3898	3433	812	2682	3777	3352	1859	1830	1429	103	149	379	1398	102	729	684	650	772	669	466	864	1417	2986	345	1068	576	622	506	158	53	78	45	47	22	35	21	5	4
gene-K5T46_RS09260|mlrA	877	238	966	1798	1251	2397	1291	1444	1643	89	624	935	228	105	121	1973	50	93	354	1324	76	546	379	543	485	339	224	10773	46875	34606	597	3100	1516	1116	726	244	153	116	88	81	14	25	213	29	68
gene-K5T46_RS09265|yohO	109	35	118	296	288	349	354	321	342	22	135	252	18	7	8	190	10	15	56	167	4	66	51	107	238	131	107	135	398	421	12	68	52	71	46	13	8	6	3	7	7	12	1	0	1
gene-K5T46_RS09270|yehW	725	199	844	1406	918	1266	1396	1617	1750	105	841	986	83	49	49	1014	45	80	305	861	33	477	346	494	804	552	546	956	1318	2109	70	263	301	254	255	59	59	49	28	30	24	36	11	2	5
gene-K5T46_RS09275|yehX	415	103	466	409	287	423	388	388	434	31	240	295	114	80	82	662	39	39	146	527	29	222	201	246	295	210	164	1192	1929	2604	175	441	480	233	216	76	60	67	47	21	20	17	48	15	28
gene-K5T46_RS09280|yehY	288	81	330	251	144	310	238	284	262	28	122	193	67	46	40	431	14	14	84	375	25	155	127	101	221	51	101	1565	2138	3831	126	375	416	199	176	57	46	54	15	6	3	16	18	7	14
gene-K5T46_RS09285|osmF	294	57	273	407	223	440	210	289	245	18	200	249	75	33	36	626	21	21	112	414	21	136	116	147	186	108	83	7063	14121	22712	339	1177	889	741	427	128	128	73	81	52	12	30	235	53	55
gene-K5T46_RS09290|bglX	3707	1188	4538	5999	4115	7261	4576	5441	5270	613	3227	4473	1189	752	626	4589	280	428	1218	3830	236	2179	1769	2321	3340	2067	1703	4199	7385	10224	491	1571	1539	2231	1803	625	318	334	174	243	140	243	108	30	41
gene-K5T46_RS09295|dld	8131	1826	10919	14583	8561	18447	7289	10759	9429	757	4776	6507	6069	3412	3346	15859	600	783	3461	9581	602	9101	16534	12038	10312	9215	9344	5288	10182	11229	1362	4987	5493	5778	4598	1282	886	911	446	442	249	444	95	21	30
gene-K5T46_RS09300|pbpG	2554	715	2926	5013	3602	7218	2768	3550	3511	441	2656	4569	1120	600	661	2093	63	69	238	1553	85	582	482	561	776	509	450	1487	2582	3565	243	874	815	465	394	120	83	65	35	21	19	23	41	10	10
gene-K5T46_RS09305|yohC	331	68	386	422	263	582	284	398	358	38	219	265	137	71	87	753	23	35	159	557	35	224	234	344	433	315	282	40098	65739	95446	377	2082	874	974	478	128	87	59	65	58	30	29	507	121	159
gene-K5T46_RS09310|yohD	1467	383	1663	2656	2086	3192	2156	2444	2308	199	986	1732	483	278	277	1834	118	172	519	1566	108	2465	977	1144	1239	1168	1134	4448	8108	8885	232	647	555	681	466	157	105	92	65	68	27	59	84	16	22
gene-K5T46_RS09315|yohF	617	117	773	745	479	874	464	569	629	49	294	326	98	43	54	755	17	26	122	568	42	241	166	168	217	194	176	7599	13575	14840	238	984	676	568	396	150	82	120	43	35	8	29	168	54	44
gene-K5T46_RS09320|mdtQ	429	73	414	285	173	294	223	237	247	21	155	214	52	23	24	402	10	18	79	296	7	108	68	104	139	59	67	392	635	2025	11	60	89	70	82	5	17	23	7	3	5	6	7	0	0
gene-K5T46_RS09325|yohP	121	51	163	33	29	30	47	39	81	7	48	45	11	4	4	99	5	4	15	104	16	10	12	15	10	18	26	2801	3469	4704	38	165	61	54	39	14	7	3	4	2	5	1	10	3	12
gene-K5T46_RS09330|dusC	1163	355	1578	1150	687	1164	1174	1350	1296	160	958	1181	71	46	46	978	34	24	130	891	63	260	250	217	306	213	210	485	830	1622	116	392	479	244	275	79	56	64	34	14	25	21	11	2	2
gene-K5T46_RS09335|yohJ	721	96	826	755	628	2401	446	433	441	64	329	389	58	39	52	696	7	14	74	569	49	205	155	162	144	138	125	474	857	1348	22	63	52	54	53	21	14	13	4	9	4	7	9	0	1
gene-K5T46_RS09340|yohK	1862	236	2085	2251	1604	3173	1342	1309	1366	92	793	1177	122	96	123	1828	19	44	198	1468	74	454	406	473	587	538	392	1476	3097	3965	35	153	123	194	118	33	15	19	16	19	9	27	27	2	13
gene-K5T46_RS09345|cdd	2505	476	3722	4998	3526	6133	2657	2757	2952	372	1738	3450	654	412	527	5202	417	512	2312	4479	262	5763	5396	5507	8739	10155	9955	1743	3942	4451	125	375	986	1833	1085	424	126	91	114	149	46	85	30	7	14
gene-K5T46_RS09350|sanA	941	154	884	1626	1149	2033	1186	1168	1407	127	812	1127	101	36	29	436	10	12	66	517	18	151	127	152	186	151	138	328	510	1296	9	63	65	90	82	26	6	17	0	17	10	6	0	0	0
gene-K5T46_RS09355|yeiS	383	74	503	1538	1046	2342	493	654	858	79	564	1191	124	70	86	151	6	0	13	141	1	37	46	36	71	55	46	66	126	365	7	50	22	72	38	13	0	0	5	3	0	2	0	0	0
gene-K5T46_RS09360|preT	823	135	990	6707	4247	12607	508	761	692	49	372	639	2178	973	1309	701	81	114	485	733	39	1588	2971	1012	519	1471	2681	357	533	1799	11	73	82	105	127	32	8	33	3	25	12	2	0	0	0
gene-K5T46_RS09365|preA	1525	296	1787	9411	6462	15779	1171	1405	1374	151	649	1058	3766	1787	2204	1022	68	118	301	1064	80	624	853	415	369	417	508	555	790	1992	130	526	238	328	307	117	63	63	24	38	34	53	9	0	3
gene-K5T46_RS09370|mglC	667	122	907	1547	926	2374	382	550	469	57	324	458	1361	607	568	790	16	38	114	769	36	292	254	222	288	241	189	348	505	1516	273	1182	218	278	242	55	66	36	5	60	34	60	4	0	4
gene-K5T46_RS09375|mglA	560	139	662	1242	775	1484	292	585	352	110	302	493	2564	1313	1144	506	18	59	127	745	33	210	192	189	210	212	183	871	765	2506	722	1881	307	216	174	66	15	28	8	14	18	9	11	0	2
gene-K5T46_RS09380|mglB	2856	1095	5246	12228	8500	16450	2083	6170	4211	1300	5214	6455	33808	16959	17697	8393	819	1368	3758	6835	515	7040	6961	8866	8252	6874	4715	5019	7794	9099	17901	54509	10534	7571	4977	1403	431	374	398	437	216	380	582	150	232
gene-K5T46_RS09385|galS	1023	278	1600	2260	1513	3280	846	1273	1020	118	574	729	5774	2618	2620	2840	285	499	1455	1965	129	2094	1836	2819	1512	1649	2014	739	1380	2401	683	3287	494	1403	921	177	66	61	32	22	18	19	61	16	17
gene-K5T46_RS09390|yeiB	730	232	1137	1206	887	1198	1203	1123	844	142	512	1223	487	319	276	799	28	45	176	739	35	293	246	341	304	206	214	432	762	1805	65	140	236	187	153	41	33	38	16	14	21	21	10	0	0
gene-K5T46_RS09395|folE	5012	1064	6309	8356	4415	10186	4032	5635	5184	624	4584	5804	2718	1389	1377	3333	95	141	487	3701	143	1436	1207	1323	1970	1495	1229	1352	4851	3278	377	1063	1555	629	602	168	234	264	91	76	36	76	17	3	7
gene-K5T46_RS09400|yeiG	3824	589	4347	6537	3648	9338	2873	5263	5637	264	2308	2971	1994	1076	1308	4345	116	233	1064	2927	125	1632	1424	1819	2746	1783	1971	5340	9497	13371	222	983	914	1307	883	253	182	146	49	61	45	83	49	20	25
gene-K5T46_RS09405|cirA	1302	291	1343	1356	929	1875	1350	1305	1389	83	525	741	241	132	132	4478	93	131	506	5063	350	1500	867	1808	2145	698	499	1190	1854	3694	351	1135	1469	1340	1267	415	573	618	195	151	108	247	11	3	3
gene-K5T46_RS09410|lysP	1993	649	2307	4047	2807	4712	2667	2763	2853	529	2105	2905	1264	1000	843	2019	65	59	278	1771	94	522	529	579	775	484	414	2271	4579	5880	635	1927	1421	528	396	160	155	134	71	44	13	61	259	64	109
gene-K5T46_RS09415|yieE	2401	732	2231	4650	3339	6019	3068	3870	3902	464	2298	2420	1269	964	1058	1834	179	321	964	1342	134	1107	742	1387	1249	1054	907	5176	8030	9717	84	317	245	544	340	193	99	118	60	89	47	70	166	54	68
gene-K5T46_RS09420|yeiH	1417	494	1828	2967	2382	3255	1949	2264	1664	250	1160	1720	421	280	298	1416	86	122	433	1212	103	530	403	528	727	434	310	1363	2151	3424	85	290	252	347	291	105	62	71	32	49	39	69	35	13	21
gene-K5T46_RS09425|nfo	2729	598	3466	4999	2691	5948	3208	4053	4512	393	3075	3628	561	338	284	3388	91	109	464	2673	133	1251	1192	1435	1897	1321	1225	8616	14535	18170	427	1908	1453	2064	1504	364	153	158	79	127	51	102	168	37	40
gene-K5T46_RS09430|yeiI	2737	747	3130	3048	2120	3670	2761	3348	3285	330	1941	2527	642	381	368	1882	71	99	352	1721	87	704	506	669	928	549	476	2861	4189	6388	265	1130	990	937	762	243	75	130	46	70	43	67	87	22	23
gene-K5T46_RS09435|nupX	744	248	977	1096	770	1342	897	977	866	107	673	914	174	100	127	765	69	71	234	639	55	368	216	326	423	287	236	1172	1135	2598	91	242	231	315	305	113	54	69	32	40	30	29	11	8	8
gene-K5T46_RS09440|rihB	180	14	153	167	115	188	125	139	123	14	91	123	33	18	8	167	2	14	43	127	3	92	68	73	141	60	64	814	505	1519	6	39	39	51	93	10	7	12	0	11	3	0	5	3	1
gene-K5T46_RS09445|yeiL	237	44	213	575	392	716	230	226	274	34	153	205	146	84	106	193	10	15	63	181	11	129	126	74	159	146	70	254	449	1165	12	56	24	102	79	25	3	13	0	4	3	5	5	3	0
gene-K5T46_RS09450|psuT	667	131	554	1072	721	1352	682	875	1044	69	414	556	155	86	72	833	29	40	164	942	46	347	284	362	358	320	262	541	807	2148	45	220	172	228	178	52	45	40	7	25	29	8	6	0	2
gene-K5T46_RS09455|psuG	130	6	64	59	34	65	44	34	26	5	47	100	20	0	2	72	0	5	35	45	4	47	26	24	56	20	9	264	320	1281	3	8	16	21	62	5	3	0	2	0	3	7	0	2	0
gene-K5T46_RS09460|psuK	153	6	76	53	21	44	47	41	26	11	43	71	19	0	4	63	0	7	27	66	4	39	12	22	42	30	27	248	296	1287	0	6	14	17	43	3	0	0	0	0	0	3	0	1	0
gene-K5T46_RS09465|fruA	1747	454	2298	19722	13590	21105	1918	2280	1692	3669	16601	25119	796	562	733	3118	110	160	624	2112	150	923	769	821	18417	14318	11433	16188	21365	30221	904	2668	2238	1019	859	256	187	177	91	672	295	587	275	65	100
gene-K5T46_RS09470|fruK	537	124	736	5867	3353	6560	659	722	432	1622	7214	9812	214	209	260	722	30	41	191	537	44	229	280	236	7780	6245	5897	3456	4643	6622	298	746	750	316	269	70	53	51	27	355	140	349	77	11	18
gene-K5T46_RS09475|fruB	617	95	719	5039	3165	6097	584	835	467	1702	6957	10455	215	184	242	688	42	43	264	546	36	322	371	288	12910	11444	13156	1532	1758	3458	208	584	467	316	253	63	14	33	6	406	235	504	30	5	18
gene-K5T46_RS09480|setB	2904	786	3875	2063	1238	1961	2396	2265	2787	250	1573	1583	149	99	97	3093	35	40	189	3242	114	557	385	476	477	406	368	884	1328	2298	187	591	857	249	242	88	89	136	35	14	17	26	7	0	3
gene-K5T46_RS09485|yeiW	953	246	1100	1424	1040	1533	1151	1281	1591	167	939	1054	106	68	58	1112	23	33	121	1008	39	281	221	305	357	283	149	325	567	822	58	263	281	227	123	52	37	42	15	27	17	25	9	0	4
gene-K5T46_RS09490|yeiP	1896	546	2003	3299	2442	3809	2852	2994	3839	384	2615	3217	242	132	116	2480	64	115	395	2939	159	1160	949	1135	1264	1073	751	1043	2082	2663	147	542	765	1099	817	270	184	196	101	87	49	128	27	3	6
gene-K5T46_RS09495|yeiQ	925	212	1105	1263	927	2338	1008	1343	1227	171	733	877	5548	2821	3502	1430	91	83	328	1067	63	569	463	616	846	694	609	916	1604	3266	191	615	478	640	429	142	52	69	30	49	20	54	61	20	34
gene-K5T46_RS09500|yeiR	3351	1178	3011	1916	1312	2779	3401	4311	5310	545	1659	2570	547	240	208	1170	34	36	148	1246	78	419	371	385	567	410	416	328	610	1497	116	395	523	299	222	53	37	49	16	15	17	9	4	0	2
gene-K5T46_RS09505|lpxT	10394	2590	8445	8510	6261	9426	18809	17387	22600	1236	8012	10310	298	164	135	3865	21	53	169	5392	156	614	448	511	979	807	612	337	401	1204	78	236	343	212	186	60	21	55	22	27	13	37	5	2	0
gene-K5T46_RS09510|mepS	30768	11624	27939	72956	55424	90019	52857	60911	84978	9762	41381	51297	4660	2822	2870	15895	567	971	2590	16278	1010	4430	3700	4406	8315	7185	5107	1353	2544	2615	1317	4739	2420	4659	3141	1370	327	235	122	311	192	297	40	8	20
gene-K5T46_RS09515|pdeN	2102	636	2487	2532	1651	3295	2904	3174	3692	216	1366	1800	275	186	192	1738	29	58	265	1694	88	594	448	494	666	465	418	867	1482	2995	67	425	378	495	392	125	45	72	31	28	43	42	10	0	8
gene-K5T46_RS09520|yejA	2922	550	3431	5381	3663	8306	3657	4626	5121	288	2209	2800	975	589	635	3343	125	186	739	3020	118	1503	1139	1635	3213	1348	1079	3964	8598	10659	160	776	682	904	623	236	107	113	34	65	31	39	29	9	13
gene-K5T46_RS09525|yejB	893	327	1174	1109	811	1328	1056	1078	1071	125	497	673	403	282	252	894	31	36	167	842	74	263	233	266	338	223	180	448	765	1871	98	266	320	172	183	43	37	44	22	17	12	28	4	0	5
gene-K5T46_RS09530|yejE	1462	437	2134	1723	1133	2203	1452	1761	1662	110	677	942	404	254	230	1956	30	49	246	1774	89	582	407	503	545	399	330	566	745	1805	161	513	608	281	281	77	62	62	29	29	20	28	15	0	7
gene-K5T46_RS09535|yejF	7777	2083	10034	12091	9114	16778	11727	12727	14338	1064	5956	6901	1775	1017	1231	16209	603	1035	3423	13599	941	8142	5124	9316	10327	6039	4002	4389	7796	10391	603	1854	2770	2148	1680	627	466	572	166	286	230	314	119	46	67
gene-K5T46_RS09540|yejG	1600	528	1708	3016	2614	3439	3864	3098	4042	466	2253	2822	341	118	156	4095	314	621	1930	2981	212	2177	1503	2684	5427	3258	2613	1029	1671	2354	202	683	954	3191	1893	775	496	340	275	663	343	513	135	37	85
gene-K5T46_RS09545|bcr	3322	904	4798	8580	5996	10910	5330	5972	5644	694	3865	5517	1087	606	699	4672	119	241	768	4319	205	1403	1199	1273	1505	1119	964	1768	3359	4575	264	917	1123	702	504	211	167	132	44	46	46	58	29	5	14
gene-K5T46_RS09550|rsuA	4688	1082	5437	12146	9598	16726	6594	7509	7143	953	5581	7023	787	458	564	7826	118	185	739	7178	437	2453	1973	2626	2218	1643	1471	1968	6014	5191	281	1044	1226	733	594	222	250	182	87	35	46	80	60	20	31
gene-K5T46_RS09555|radD	1761	382	2149	2686	1619	3377	1687	2152	1874	210	1544	2044	702	478	459	1333	18	72	206	1120	27	495	419	512	549	394	429	948	1918	3494	85	313	355	234	274	44	38	69	8	17	14	13	13	3	5
gene-K5T46_RS09560|rplY	22034	15044	21620	23101	15094	21442	23443	20606	21434	9402	26261	24066	1372	975	1141	15251	1109	1219	2162	24855	4240	6567	7552	5746	8655	7818	7943	1194	2626	2272	3464	3966	10984	4368	3392	2271	3609	3303	2164	998	1277	1412	288	129	161
gene-K5T46_RS09565|yejK	8063	2079	10271	10466	5666	12557	7637	10472	10172	914	5813	7359	1488	783	785	8593	187	228	955	8938	434	2894	2722	2661	3144	2546	2342	1464	3631	4249	562	1824	2606	1935	1339	463	413	458	135	109	100	172	42	7	16
gene-K5T46_RS09570|yejL	4775	926	5310	13412	8693	18667	7429	9645	12782	683	6284	7330	474	224	237	5069	113	232	900	5861	212	2015	1374	1781	3534	2459	1761	2316	5582	6589	170	786	934	1061	764	220	197	173	55	113	77	93	28	5	9
gene-K5T46_RS09575|yejM	10075	2926	12405	16126	10924	19528	11666	15216	18172	1594	9630	12425	2036	1283	1175	9087	207	340	1214	8307	441	2923	2337	3402	3769	2411	1830	3811	9277	10280	822	3390	3154	2037	1774	562	357	341	148	159	101	189	95	13	35
gene-K5T46_RS09580	222	58	193	747	637	901	800	587	976	81	366	548	23	5	8	278	13	20	50	333	9	146	118	149	362	289	85	134	181	310	9	26	42	78	29	13	1	4	4	6	2	10	2	1	0
gene-K5T46_RS09585|yejO	3454	900	3702	5124	3458	5577	4120	4231	4478	379	2460	2948	1010	599	694	5782	254	333	1230	5841	329	2326	1922	2409	2965	2163	1732	3523	6070	8409	597	1877	2024	1580	1346	540	362	339	156	209	205	259	80	15	36
gene-K5T46_RS09590|narP	2957	896	3648	9665	6986	10999	4608	5595	5661	629	4290	5714	472	336	344	5259	142	204	705	4183	262	2807	1848	1907	2724	2058	1684	779	1994	2323	315	1133	1169	1241	835	291	294	221	159	217	115	196	30	6	7
gene-K5T46_RS09595|ccmH	2062	529	2472	5071	3769	6621	1999	2289	2577	378	2286	2767	679	389	415	2483	67	108	472	1856	114	845	618	741	996	849	628	711	1301	2351	213	732	644	543	594	200	74	114	27	69	40	47	5	3	2
gene-K5T46_RS09600|dsbE	472	130	540	764	504	1073	376	375	470	50	405	476	99	57	45	339	10	9	39	310	9	112	53	96	101	66	80	169	255	808	26	116	128	84	72	18	6	16	7	3	3	1	7	0	0
gene-K5T46_RS09605|ccmF	579	143	738	747	444	988	431	522	310	69	455	613	152	106	74	377	16	20	83	297	26	136	87	98	114	78	54	531	690	2673	52	130	155	62	121	24	3	30	8	7	5	3	9	0	0
gene-K5T46_RS09610|ccmE	328	70	400	502	316	741	225	295	242	64	280	353	114	47	44	179	9	8	46	196	18	56	53	81	79	62	94	157	265	759	20	91	83	45	50	12	5	10	3	4	4	7	0	0	0
gene-K5T46_RS09615|ccmD	69	19	78	77	47	83	28	51	54	7	56	65	13	9	7	42	1	4	16	50	3	13	12	14	24	11	12	53	70	288	12	19	19	6	18	4	0	6	4	0	0	0	0	0	0
gene-K5T46_RS09620|ccmC	221	44	185	326	227	388	218	218	210	31	177	292	85	41	38	227	15	12	30	194	10	72	42	81	78	45	40	188	287	1010	12	61	66	28	49	8	7	17	4	0	2	9	0	0	0
gene-K5T46_RS09625|ccmB	183	32	183	266	151	232	184	161	145	17	127	178	37	14	12	172	7	4	48	130	14	56	45	44	38	25	28	215	318	1076	9	45	52	26	52	14	2	11	3	0	2	5	3	3	0
gene-K5T46_RS09630|ccmA	894	287	976	2224	1763	2915	1219	1169	1188	262	1134	1594	357	220	280	1148	112	165	425	1140	90	716	542	598	457	414	317	700	1094	1682	89	324	319	386	326	124	66	75	47	41	33	50	21	3	6
gene-K5T46_RS09635|napC	858	275	915	1994	1650	2425	963	1058	1220	265	1141	1327	365	181	239	1324	121	194	505	1261	87	972	715	845	640	686	426	918	1375	1832	117	353	298	464	319	142	69	78	50	53	45	70	14	5	3
gene-K5T46_RS09640|napB	163	36	161	299	187	293	174	192	136	19	160	220	34	15	27	334	6	11	40	221	18	103	63	106	109	78	77	157	251	667	38	82	122	73	76	8	17	17	7	13	3	9	5	0	2
gene-K5T46_RS09645|napH	221	40	240	234	168	295	190	211	150	26	158	172	37	22	20	260	10	5	44	230	10	81	78	81	84	53	42	212	317	1162	26	85	112	72	68	23	18	28	6	5	9	8	4	0	3
gene-K5T46_RS09650|napG	216	49	237	350	267	418	238	257	162	35	139	275	38	23	12	296	6	8	52	214	16	87	79	81	101	86	48	175	259	952	50	90	144	89	81	20	16	16	9	6	0	5	4	0	0
gene-K5T46_RS09655|napA	1026	196	1027	1622	1029	2081	983	1251	1115	110	787	907	189	64	99	1300	33	64	269	1032	53	484	362	514	521	409	321	757	1189	3677	141	360	502	382	327	85	74	65	32	22	14	22	7	0	3
gene-K5T46_RS09660|napD	87	11	70	62	32	49	74	93	45	9	47	67	15	6	2	107	0	4	13	105	8	32	27	32	30	13	28	59	92	350	17	44	57	31	39	9	7	11	2	0	2	2	0	0	0
gene-K5T46_RS09665|napF	157	37	208	218	127	197	227	190	143	19	107	151	21	3	8	222	5	8	32	200	11	78	58	100	162	48	61	143	285	779	31	74	110	93	71	16	18	14	6	5	6	7	0	0	0
gene-K5T46_RS09670	58	11	73	123	53	161	158	141	180	5	55	75	14	0	0	68	7	5	9	116	0	32	29	54	109	28	22	84	158	330	2	32	7	3	17	6	3	0	3	0	0	0	0	0	0
gene-K5T46_RS09675|eco	2629	911	3199	4259	3048	5079	3288	4019	4516	435	2482	3338	898	596	539	5163	260	422	1299	4714	300	2841	2672	3317	4881	3240	3071	1871	3255	3553	523	1693	2174	2847	2385	812	641	528	286	309	238	378	42	10	14
gene-K5T46_RS09680|hemG	4574	1212	4369	6401	4687	8633	4388	6377	7142	635	3084	3707	1046	612	598	3736	97	128	449	3747	214	991	716	908	1398	910	832	693	1782	1922	150	634	712	663	692	217	101	109	41	57	40	71	29	6	12
[truncated: 2,464 more rows]
