# Supplementary material for: Genome‐scale Metabolic Modeling Guided Escherichia coli Engineering for De Novo Biosynthesis of Chrysanthemic Acid
Source: Adv Sci (Weinh). 2025 Nov 21;13(2):e12736. doi: 10.1002/advs.202512736 (PMC12786348; doi:10.1002/advs.202512736)
Supplement: Supplementary file 3 — Supplemental Table 4 [file ADVS-13-e12736-s005.xlsx]

## Sheet: VIP
	Meta_id	X1WT	X1CS3	X1CS4	X1CS5	X1CS6	X2WT	X2CS3	X2CS4	X2CS5	X2CS6	X3WT	VIP	X3CS4	X3CS5	X3CS6	data_VIP_select	G
Meta_25	Meta_25	2.27718e+08	1.72728e+08	135382	1.40765e+08	136903	308953207	90667180	157644	43656835	50000	3.26695e+08	8.93302e+07	567215	6.82152e+07	50000	2.27972	Meta_25
Meta_7	Meta_7	4.00703e+07	4.5653e+07	48701825	46186680	4.59225e+07	4.24146e+07	3.83438e+07	4.14775e+07	4.10242e+07	3.895e+07	38039390	4.5097e+07	4.74797e+07	4.53535e+07	3.05086e+07	1.23455	Meta_7
Meta_4	Meta_4	3.82077e+06	4.35659e+06	7.24412e+06	4616500	6.36746e+06	4.17199e+06	6.21532e+06	11290118	5.04411e+06	4.85906e+06	2.73551e+06	8.6496e+06	22090859	25506947	28605004	1.22575	Meta_4
Meta_3	Meta_3	3571549	4503363	4.46433e+06	5.23093e+06	4.77887e+06	4.90305e+06	4.90572e+06	4.96749e+06	5.1652e+06	4.8468e+06	4.40178e+06	5.41921e+06	5.26351e+06	6573642	6.40697e+06	1.24237	Meta_3
Meta_17	Meta_17	1.37799e+06	2.78786e+06	2.1176e+06	2.46918e+06	2.69754e+06	2.55894e+06	2.19659e+06	2.27424e+06	1.24045e+06	2.19471e+06	1.817e+06	3.53247e+06	3.53466e+06	665118	738572	1.36121	Meta_17
Meta_33	Meta_33	1.19393e+06	926831	2.12358e+06	2638414	1193191	912198	1.16624e+06	2890488	986654	1.23412e+06	880784	3273703	1.69199e+06	1.09524e+06	785944	1.46144	Meta_33
Meta_5	Meta_5	1.48494e+06	1852157	2.35933e+06	2.29986e+06	3101548	1.49552e+06	1.99971e+06	2.50405e+06	1.44025e+06	1.45889e+06	876829	2.52181e+06	3.62413e+06	3448587	4.30962e+06	1.54185	Meta_5
Meta_38	Meta_38	50000	1.81553e+06	1.41915e+06	3.68154e+06	5861867	1.26231e+06	1.17188e+06	6.6702e+06	2.88853e+06	2.7294e+06	1.143e+06	2.46925e+06	4188667	2.11909e+06	2792215	1.75689	Meta_38
Meta_103	Meta_103	50000	50000	1.79621e+06	50000	50000	50000	1016946	1.51654e+07	2.00852e+06	1829413	50000	2.0116e+06	3.61777e+07	7.64441e+06	2.56964e+07	1.43968	Meta_103
Meta_18	Meta_18	1742039	1.49776e+06	1238969	477928	389920	2.52626e+06	1.07776e+06	1.31184e+06	1.11472e+06	642052	1.17489e+06	1.78299e+06	1132921	1362987	1.22332e+06	1.71314	Meta_18
Meta_341	Meta_341	900404	50000	50000	1.08009e+06	50000	50000	891898	50000	50000	50000	50000	1.65772e+06	50000	50000	50000	1.03128	Meta_341
Meta_20	Meta_20	1.00852e+06	1.41863e+06	986909	856186	1.3494e+06	1339627	394622	50000	684880	876866	962011	1.55829e+06	705679	721910	715275	1.1663	Meta_20
Meta_39	Meta_39	1.14786e+06	50000	776677	399895	637925	1.82639e+06	362903	673833	469613	780259	1820689	1.35633e+06	383068	1524953	1.19407e+06	1.34566	Meta_39
Meta_11	Meta_11	638093	399351	1.16065e+06	1.20421e+06	1.21422e+06	1.12236e+06	1048274	1.24691e+06	1.21947e+06	816843	1.11067e+06	1.28703e+06	1.40446e+06	1.50997e+06	1.5042e+06	1.21568	Meta_11
Meta_753	Meta_753	50000	50000	50000	50000	50000	50000	495078	50000	50000	50000	50000	1.07289e+06	50000	50000	50000	1.0828	Meta_753
Meta_156	Meta_156	356916	50000	833704	50000	50000	50000	50000	1.12406e+06	535542	374302	50000	1.04001e+06	50000	50000	745091	1.12624	Meta_156
Meta_696	Meta_696	50000	50000	50000	50000	50000	50000	1055954	50000	50000	50000	50000	915790	50000	50000	50000	1.17155	Meta_696
Meta_13	Meta_13	866384	877800	1.53126e+06	757660	1.01583e+06	654880	543418	674382	308614	767988	728571	912658	846657	532949	660773	1.04715	Meta_13
Meta_110	Meta_110	50000	50000	50000	50000	50000	50000	50000	3074954	207275	50000	50000	798515	5794492	4.3666e+06	3342545	1.33303	Meta_110
Meta_188	Meta_188	50000	468884	50000	50000	50000	742353	451518	519777	50000	50000	689120	789141	441379	50000	50000	1.89934	Meta_188
Meta_177	Meta_177	50000	50000	50000	50000	50000	50000	518193	743205	50000	50000	50000	680998	1.01037e+06	746516	50000	1.5703	Meta_177
Meta_386	Meta_386	50000	1039742	50000	50000	50000	923941	50000	50000	50000	50000	50000	679841	50000	50000	50000	1.41762	Meta_386
Meta_732	Meta_732	50000	50000	50000	50000	50000	50000	50000	50000	50000	50000	276402	575388	50000	50000	50000	1.03712	Meta_732
Meta_43	Meta_43	353956	652892	257253	161290	248690	431480	406666	285125	248196	209357	242084	524070	549265	50000	50000	1.95071	Meta_43
Meta_21	Meta_21	938319	1.5401e+06	875808	839920	991797	804010	348078	708409	714856	1.11174e+06	279333	504871	432390	1.5572e+06	1.71767e+06	1.29738	Meta_21
Meta_245	Meta_245	50000	1.07381e+06	254000	50000	50000	50000	199563	50000	50000	50000	142714	493615	50000	152623	50000	1.26631	Meta_245
Meta_301	Meta_301	50000	50000	50000	50000	50000	50000	213154	266336	168172	50000	50000	480869	50000	50000	50000	1.09542	Meta_301
Meta_146	Meta_146	819971	50000	611506	438779	50000	229123	772504	461070	50000	252648	50000	449003	50000	50000	50000	1.14259	Meta_146
Meta_32	Meta_32	388971	813442	796456	528468	376266	782166	268644	371483	423698	259004	272378	442778	625076	664265	229185	1.05667	Meta_32
Meta_493	Meta_493	50000	50000	50000	50000	50000	633496	50000	50000	50000	50000	50000	412700	60380.3	50000	50000	1.18656	Meta_493
Meta_385	Meta_385	50000	50000	50000	172728	50000	50000	50000	377288	50000	50000	50000	398033	50000	50000	50000	1.03767	Meta_385
Meta_192	Meta_192	50000	50000	50000	50000	177626	50000	283663	391898	50000	188204	50000	371066	1.24326e+06	50000	390084	1.4619	Meta_192
Meta_61	Meta_61	254243	174237	50000	153722	50000	177241	160558	50000	190644	50000	757137	357656	251790	203346	415507	1.2864	Meta_61
Meta_54	Meta_54	50000	50000	50000	50000	50000	50000	221565	593792	276886	240290	50000	357047	646533	1328874	2.79427e+06	1.14584	Meta_54
Meta_65	Meta_65	278711	50000	50000	278282	50000	303235	761539	50000	113321	50000	240072	351020	185134	473896	50000	1.25624	Meta_65
Meta_303	Meta_303	50000	50000	50000	50000	50000	50000	50000	50000	50000	50000	50000	321077	553237	186438	50000	1.17027	Meta_303
Meta_105	Meta_105	50000	50000	50000	50000	50000	50000	344830	359112	184557	50000	50000	316431	829985	297697	149988	1.58619	Meta_105
Meta_40	Meta_40	138641	50000	177177	428457	381242	157872	100641	413477	152667	319093	236664	315967	78295.3	115506	201721	1.0307	Meta_40
Meta_56	Meta_56	149293	154451	50000	180335	50000	328899	93459.3	146740	189095	201194	218100	314063	183886	124718	261455	1.07125	Meta_56
Meta_168	Meta_168	50000	202255	50000	50000	50000	102545	78294.7	228158	50000	50000	50000	312591	199309	134112	127599	1.43939	Meta_168
Meta_26	Meta_26	182038	120227	337882	174646	344957	202632	747666	246800	184239	212201	95842.7	305669	390367	171900	50000	1.18423	Meta_26
Meta_60	Meta_60	275464	137863	50000	50000	1.74183e+06	170287	180522	235144	1.23092e+06	273412	334970	303423	539724	1.22566e+06	328951	1.36967	Meta_60
Meta_489	Meta_489	396528	50000	50000	50000	50000	50000	50000	50000	194347	50000	50000	292732	50000	50000	50000	1.06773	Meta_489
Meta_57	Meta_57	292162	313157	50000	284732	105314	295489	207898	304169	50000	184948	136296	290354	511157	50000	172539	1.23539	Meta_57
Meta_84	Meta_84	186830	362937	228867	223842	497708	213777	50000	370136	50000	50000	50000	280912	326358	50000	50000	1.07019	Meta_84
Meta_167	Meta_167	50000	50000	50000	50000	150762	50000	73361	50000	50000	169975	50000	277922	50000	159158	663370	1.19355	Meta_167
Meta_151	Meta_151	70159.7	234786	228193	50000	50000	50000	50000	104637	74472	89512.7	50000	271010	50000	81070	50000	1.36153	Meta_151
Meta_210	Meta_210	50000	50000	1.52713e+06	50000	50000	50000	50000	1.10489e+06	50000	50000	50000	268497	3.29023e+06	4.19791e+06	2.88126e+06	1.27168	Meta_210
Meta_479	Meta_479	50000	50000	50000	50000	50000	50000	93746	116931	50000	50000	50000	264631	50000	50000	50000	1.07374	Meta_479
Meta_503	Meta_503	50000	50000	50000	50000	50000	50000	50000	421762	50000	50000	50000	262070	315665	50000	50000	1.79509	Meta_503
Meta_121	Meta_121	50000	142061	373729	165553	50000	128471	50000	280522	133336	239572	50000	250935	267009	372968	407281	1.63128	Meta_121
Meta_320	Meta_320	533471	50000	50000	50000	50000	50000	50000	50000	50000	50000	50000	244288	50000	296700	50000	1.00297	Meta_320
Meta_799	Meta_799	50000	50000	50000	50000	50000	50000	50000	50000	50000	50000	205457	239369	50000	50000	50000	1.15194	Meta_799
Meta_46	Meta_46	172863	187139	730021	159098	50000	193159	349440	401011	50000	150097	137648	234736	495241	50000	345455	2.06811	Meta_46
Meta_772	Meta_772	50000	223657	50000	50000	50000	50000	50000	50000	50000	50000	50000	233902	50000	50000	50000	1.17556	Meta_772
Meta_200	Meta_200	174845	50000	675278	50000	535398	50000	549089	515628	306817	444682	50000	228331	50000	50000	50000	1.15515	Meta_200
Meta_744	Meta_744	154377	50000	50000	50000	50000	50000	50000	50000	50000	50000	50000	202306	50000	50000	50000	1.12347	Meta_744
Meta_55	Meta_55	306392	207744	103108	198790	270018	180370	155622	208611	144005	130637	279504	199925	160109	50000	229012	1.13899	Meta_55
Meta_326	Meta_326	257280	50000	50000	50000	50000	161280	50000	50000	50000	50000	50000	196235	50000	50000	50000	1.55891	Meta_326
Meta_504	Meta_504	50000	50000	99453	50000	50000	431375	50000	50000	50000	50000	50000	194785	50000	50000	50000	1.08904	Meta_504
Meta_52	Meta_52	50000	298133	650833	50000	657811	204292	198462	151161	137986	50000	242378	194728	1087002	423362	429127	1.41816	Meta_52
Meta_677	Meta_677	50000	50000	50000	50000	50000	50000	50000	50000	50000	50000	50000	187387	291934	50000	50000	1.25953	Meta_677
Meta_394	Meta_394	50000	50000	50000	50000	50000	50000	50000	376091	50000	50000	50000	181274	50000	50000	150324	1.11201	Meta_394
Meta_724	Meta_724	50000	50000	50000	50000	50000	50000	50000	50000	50000	50000	50000	179013	150713	50000	50000	1.1185	Meta_724
Meta_721	Meta_721	50000	50000	50000	50000	50000	50000	50000	145220	50000	50000	50000	175588	50000	50000	50000	1.11137	Meta_721
Meta_475	Meta_475	50000	50000	50000	50000	50000	50000	50000	171576	108040	50000	50000	170707	50000	50000	50000	1.00303	Meta_475
Meta_198	Meta_198	50000	50000	50000	50000	50000	50000	108090	140017	101385	50000	50000	163593	150310	50000	138127	1.25327	Meta_198
Meta_641	Meta_641	50000	50000	50000	50000	50000	109280	50000	50000	50000	50000	50000	161345	50000	50000	50000	1.07753	Meta_641
Meta_611	Meta_611	50000	50000	50000	50000	50000	50000	50000	50000	50000	50000	50000	159968	152304	50000	50000	1.15885	Meta_611
Meta_406	Meta_406	50000	50000	50000	50000	50000	50000	50000	742707	50000	50000	50000	157786	877274	50000	50000	1.84923	Meta_406
Meta_129	Meta_129	50000	107622	50000	50000	484784	68426.7	50000	391355	211234	732072	50000	157693	318493	73218.7	50000	1.37442	Meta_129
Meta_383	Meta_383	50000	50000	50000	50000	50000	50000	50000	180153	50000	50000	50000	149833	80638	50000	50000	1.44884	Meta_383
Meta_719	Meta_719	50000	50000	50000	50000	50000	50000	50000	126363	50000	50000	50000	146409	50000	50000	50000	1.12175	Meta_719
Meta_70	Meta_70	50000	50000	215853	341976	110100	143808	218036	182633	50000	95334	50000	142867	334561	160223	301987	1.36126	Meta_70
Meta_138	Meta_138	50000	84334	199316	50000	133315	50000	50000	239740	124164	50000	231110	138687	182290	150065	50000	1.45969	Meta_138
Meta_722	Meta_722	50000	99285.7	50000	50000	50000	50000	50000	50000	50000	50000	50000	130297	50000	50000	50000	1.13905	Meta_722
Meta_539	Meta_539	101368	50000	198997	50000	50000	50000	50000	50000	50000	50000	50000	129409	50000	50000	50000	1.1157	Meta_539
Meta_157	Meta_157	133012	259161	50000	59103.7	50000	208393	187334	50000	212933	50000	50000	123518	50000	189710	50000	1.33782	Meta_157
Meta_450	Meta_450	50000	50000	50000	50000	50000	50000	129520	135397	50000	50000	50000	120874	50000	50000	50000	1.3806	Meta_450
Meta_115	Meta_115	148620	50000	81940	229650	50000	328485	107213	50000	50000	113348	103716	120606	88319.3	50000	50000	1.25941	Meta_115
Meta_478	Meta_478	50000	50000	50000	50000	50000	99456.3	50000	50000	50000	50000	81674.7	120553	50000	50000	50000	1.43204	Meta_478
Meta_244	Meta_244	50000	97052.3	50000	107136	50000	50000	88531	50000	50000	50000	50000	118064	218755	50000	50000	1.32161	Meta_244
Meta_633	Meta_633	50000	50000	50000	50000	50000	50000	50000	50000	50000	50000	50000	117220	179116	50000	50000	1.26638	Meta_633
Meta_618	Meta_618	50000	150679	50000	50000	50000	50000	50000	50000	50000	50000	50000	114780	50000	50000	50000	1.14546	Meta_618
Meta_348	Meta_348	50000	50000	50000	50000	319494	50000	76689	50000	50000	50000	50000	99891	50000	50000	148447	1.1931	Meta_348
Meta_279	Meta_279	131995	114984	50000	50000	173063	117385	50000	50000	50000	50000	50000	96646.3	50000	50000	50000	1.03374	Meta_279
Meta_512	Meta_512	50000	50000	103131	50000	50000	50000	90994.3	50000	50000	50000	50000	96401.7	50000	50000	50000	1.38708	Meta_512
Meta_654	Meta_654	50000	50000	50000	50000	50000	50000	50000	50000	50000	50000	50000	95885.7	85047.3	50000	50000	1.11331	Meta_654
Meta_736	Meta_736	50000	50000	80200	50000	50000	50000	50000	50000	50000	50000	50000	95019.3	50000	50000	50000	1.084	Meta_736
Meta_421	Meta_421	50000	50000	76894.3	50000	50000	50000	50000	50000	50000	50000	50000	94190.7	67476.3	50000	50000	1.38339	Meta_421
Meta_282	Meta_282	61781.7	50000	82245.3	50000	50000	76055.3	50000	50000	50000	50000	50000	91647.3	65587.3	50000	50000	1.27508	Meta_282
Meta_23	Meta_23	120098	221813	169701	196005	293798	201710	250051	157428	139182	139128	117978	91228	214331	211885	319476	1.04644	Meta_23
Meta_182	Meta_182	50000	153937	72069	50000	73964.5	62978.7	79994	50000	50000	50000	72421	87142	50000	50000	50000	1.28064	Meta_182
Meta_314	Meta_314	240101	50000	69498.3	50000	50000	50000	50000	50000	50000	50000	497931	81976	50000	50000	50000	1.396	Meta_314
Meta_684	Meta_684	50000	50000	50000	50000	50000	50000	50000	149154	50000	50000	50000	81956	50000	50000	50000	1.28215	Meta_684
Meta_307	Meta_307	50000	83761	50000	50000	50000	97243.7	50000	50000	50000	50000	50000	78410	50000	50000	50000	1.42826	Meta_307
Meta_153	Meta_153	121875	122715	168802	50000	126180	50000	50000	126624	50000	112667	50000	75429	129288	50000	50000	1.53463	Meta_153
Meta_477	Meta_477	50000	50000	98225.3	50000	50000	50000	50000	50000	50000	50000	65158.3	75333	50000	50000	50000	1.12927	Meta_477
Meta_328	Meta_328	50000	50000	50000	92030	50000	50000	50000	71488.7	50000	50000	50000	72480	79155	50000	50000	1.05654	Meta_328
Meta_375	Meta_375	50000	50000	64662.7	50000	50000	90127	50000	73384.3	50000	50000	50000	70706	50000	50000	50000	1.00086	Meta_375
Meta_545	Meta_545	50000	50000	50000	50000	50000	50000	50000	226698	50000	50000	50000	68613.7	50000	50000	50000	1.26767	Meta_545
Meta_72	Meta_72	50000	73211.3	136646	256172	188772	78794.7	327406	279383	50000	313331	69236.3	62904	50000	239621	186622	1.13464	Meta_72
Meta_787	Meta_787	50000	50000	50000	50000	50000	50000	50000	50000	50000	50000	50000	61836.7	55795.3	50000	50000	1.00986	Meta_787
Meta_439	Meta_439	50000	90273	67538	50000	50000	50000	50000	50000	50000	50000	50000	54965.7	50000	50000	50000	1.07306	Meta_439
Meta_47	Meta_47	285245	50000	448560	50000	639942	50000	419904	532342	434911	417657	50000	50000	377000	1348754	494185	1.37682	Meta_47
Meta_49	Meta_49	50000	1.73717e+06	2189645	948889	50000	50000	850023	2.30022e+06	1125605	768529	50000	50000	1.79981e+06	1.86937e+06	1958756	1.96739	Meta_49
Meta_58	Meta_58	50000	50000	445729	4110392	418391	50000	50000	20097283	1.5507e+07	7.21152e+06	50000	50000	2.82644e+07	4.22839e+07	3.33973e+07	1.38215	Meta_58
Meta_73	Meta_73	50000	179854	211266	111717	169764	335987	201411	163720	133159	50000	225604	50000	392514	135457	50000	1.1883	Meta_73
Meta_75	Meta_75	348326	221948	50000	115321	50000	1024623	169956	50000	147902	50000	335054	50000	50000	157241	50000	1.73558	Meta_75
Meta_94	Meta_94	50000	50000	785159	269478	368965	50000	618710	350750	2.14842e+06	682338	50000	50000	820430	91289.3	50000	1.0035	Meta_94
Meta_97	Meta_97	50000	133626	50000	95040	104430	144439	124621	50000	50000	77719.7	130464	50000	82600	109756	50000	1.22782	Meta_97
Meta_98	Meta_98	1832412	480246	191330	127808	50000	50000	50000	50000	67089.3	69971.7	63219	50000	50000	50000	72923	1.06594	Meta_98
Meta_113	Meta_113	66779.3	101233	278079	151411	351408	50000	247632	50000	50000	180095	50000	50000	225155	219928	50000	1.16185	Meta_113
Meta_114	Meta_114	647758	155220	50000	246876	755139	218817	50000	50000	50000	781994	148087	50000	50000	276377	50000	1.56746	Meta_114
Meta_116	Meta_116	929240	50000	50000	118630	1.55854e+06	2019924	50000	148508	50000	237731	610993	50000	50000	50000	1.50532e+06	1.46943	Meta_116
Meta_125	Meta_125	50000	50000	50000	369005	50000	50000	50000	1.31944e+06	1632378	50000	50000	50000	1.72436e+06	1546259	2.2552e+06	1.37605	Meta_125
Meta_126	Meta_126	128230	204017	125827	241782	50000	140071	122493	50000	117766	109665	234196	50000	50000	50000	123717	1.19976	Meta_126
Meta_127	Meta_127	50000	50000	129206	411695	50000	50000	50000	789999	1.61135e+06	50000	50000	50000	1149092	3.09152e+06	1.13422e+06	1.06222	Meta_127
Meta_128	Meta_128	50000	50000	50000	50000	50000	50000	50000	2256267	50000	50000	50000	50000	6.57982e+06	3842121	1.8708e+06	1.34542	Meta_128
Meta_130	Meta_130	50000	1.16198e+06	166222	280366	50000	549641	50000	50000	347423	50000	656943	50000	139827	50000	50000	1.20166	Meta_130
Meta_133	Meta_133	97750.7	50000	50000	172444	126151	167832	148491	50000	138695	50000	84102	50000	50000	270448	50000	1.08958	Meta_133
Meta_135	Meta_135	50000	657963	418460	430320	571102	50000	475224	980344	403212	463977	50000	50000	50000	1.46646e+06	615375	1.20137	Meta_135
Meta_139	Meta_139	50000	50000	147747	119310	81202.3	50000	103918	138032	134867	85853.7	50000	50000	50000	50000	54747.3	1.39387	Meta_139
Meta_147	Meta_147	50000	50000	568229	808951	299874	50000	50000	1.4834e+06	1.24897e+06	209547	50000	50000	783055	229453	50000	1.65836	Meta_147
Meta_148	Meta_148	178543	50000	50000	381837	50000	50000	50000	631507	283231	776001	50000	50000	50000	355244	1.12525e+06	1.66763	Meta_148
Meta_164	Meta_164	50000	50000	50000	50000	615023	50000	266683	50000	117158	154623	73551	50000	50000	50000	470148	1.50594	Meta_164
Meta_166	Meta_166	309036	50000	50000	314718	50000	50000	50000	173631	50000	137041	175788	50000	179478	224142	414089	1.02252	Meta_166
Meta_170	Meta_170	115496	50000	214596	65261.3	114056	60386	50000	73186.7	144785	193291	50000	50000	50000	50000	50000	1.01117	Meta_170
Meta_171	Meta_171	50000	50000	50000	183955	162164	50000	150830	154422	148877	140146	50000	50000	50000	196074	168519	1.83979	Meta_171
Meta_174	Meta_174	50000	50000	50000	50000	50000	624126	411447	50000	179227	113827	116419	50000	114898	134313	50000	1.1161	Meta_174
Meta_175	Meta_175	290542	50000	50000	50000	305733	50000	79596.3	148787	50000	268446	50000	50000	50000	352469	50000	1.18894	Meta_175
Meta_178	Meta_178	50000	77404.7	109949	50000	154424	50000	50000	50000	67655	50000	50000	50000	72550.3	76101.7	80254	1.23205	Meta_178
Meta_183	Meta_183	50000	50000	111118	309171	50000	135552	50000	50000	50000	124913	127198	50000	50000	50000	311516	1.21061	Meta_183
Meta_190	Meta_190	50000	130527	50000	202146	220885	152425	79226.7	50000	98651.7	50000	50000	50000	50000	104574	94347.5	1.22502	Meta_190
Meta_199	Meta_199	50000	110378	50000	183213	128324	125244	50000	50000	50000	50000	50000	50000	50000	177718	112118	1.22117	Meta_199
Meta_202	Meta_202	50000	50000	284662	151707	196421	226226	50000	113798	168326	180139	50000	50000	50000	155173	50000	1.03124	Meta_202
Meta_204	Meta_204	50000	50000	245826	50000	50000	50000	50000	135336	81778.7	50000	66340.3	50000	50000	90241.3	116511	1.48804	Meta_204
Meta_208	Meta_208	50000	50000	205074	69436	207725	50000	50000	221710	50000	50000	50000	50000	50000	50000	111180	1.526	Meta_208
Meta_212	Meta_212	580308	433963	50000	50000	281224	50000	50000	50000	50000	842236	50000	50000	50000	547982	50000	1.03165	Meta_212
Meta_216	Meta_216	50000	50000	121972	50000	50000	50000	50000	562119	533781	50000	177864	50000	1.0431e+06	554950	50000	1.44112	Meta_216
Meta_219	Meta_219	146331	50000	50000	50000	149488	50000	50000	127187	50000	128554	50000	50000	50000	58477.7	152671	1.36156	Meta_219
Meta_222	Meta_222	61825	50000	50000	50000	50000	161533	69689.7	50000	50000	107770	88965.3	50000	50000	63822.3	50000	1.32894	Meta_222
Meta_226	Meta_226	50000	50000	142057	50000	50000	50000	50000	50000	50000	95046	107603	50000	246006	50000	184519	1.19382	Meta_226
Meta_228	Meta_228	50000	50000	50000	50000	50000	50000	50000	709718	50000	346391	50000	50000	959623	2.81008e+06	1.35173e+06	1.0053	Meta_228
Meta_230	Meta_230	50000	164898	304112	50000	50000	50000	112945	385007	50000	119694	50000	50000	50000	50000	50000	1.82747	Meta_230
Meta_231	Meta_231	50000	50000	50000	262249	50000	50000	50000	474211	50000	232640	50000	50000	782335	1724787	922478	1.09851	Meta_231
Meta_232	Meta_232	349748	211265	50000	144768	50000	240964	50000	50000	50000	50000	480255	50000	50000	115938	50000	1.93469	Meta_232
Meta_233	Meta_233	85689.3	50000	50000	83246.7	50000	80146.3	50000	50000	50000	71142.7	50000	50000	50000	85282	74313.7	1.499	Meta_233
Meta_235	Meta_235	193175	50000	50000	247344	486934	50000	50000	50000	147152	50000	298156	50000	50000	50000	50000	1.23295	Meta_235
Meta_238	Meta_238	50000	50000	50000	587966	886017	510119	539653	50000	50000	50000	835984	50000	50000	50000	50000	1.09824	Meta_238
Meta_239	Meta_239	228944	50000	1.02356e+06	50000	50000	50000	300309	886407	50000	50000	50000	50000	863305	50000	50000	2.30714	Meta_239
Meta_242	Meta_242	50000	127377	50000	50000	174025	50000	50000	50000	130666	223571	108586	50000	111695	50000	50000	1.16293	Meta_242
Meta_248	Meta_248	50000	50000	50000	50000	50000	50000	50000	50000	50000	50000	50000	50000	50000	5.30924e+06	7.54103e+06	1.2227	Meta_248
Meta_251	Meta_251	50000	68558.7	50000	92447.3	71367.3	50000	50000	50000	50000	79725.7	50000	50000	50000	50000	50000	1.17357	Meta_251
Meta_252	Meta_252	103032	50000	50000	136514	50000	50000	98453.7	50000	50000	50000	119229	50000	50000	50000	50000	1.13764	Meta_252
Meta_256	Meta_256	139119	143053	57530.7	50000	50000	70018	50000	50000	50000	50000	50000	50000	50000	50000	50000	1.30474	Meta_256
Meta_263	Meta_263	50000	50000	50000	50000	73561.3	50000	50000	50000	518556	564229	50000	50000	398596	50000	50000	1.06709	Meta_263
Meta_265	Meta_265	276517	50000	102934	50000	50000	133979	116660	50000	50000	50000	126034	50000	50000	50000	50000	1.61107	Meta_265
Meta_273	Meta_273	50000	91525.7	59259.7	50000	50000	50000	50000	50000	54922	50000	50000	50000	84875	50000	50000	1.29847	Meta_273
Meta_277	Meta_277	155874	50000	123123	50000	50000	50000	50000	50000	50000	50000	196984	50000	50000	50000	50000	1.11063	Meta_277
Meta_278	Meta_278	50000	50000	81596.7	50000	50000	828741	173890	50000	50000	50000	50000	50000	50000	159385	50000	1.04806	Meta_278
Meta_283	Meta_283	50000	50000	184809	50000	50000	50000	133838	375777	50000	50000	95682.3	50000	50000	50000	118349	1.53695	Meta_283
Meta_284	Meta_284	50000	50000	50000	50000	92756	50000	50000	191525	120404	114525	50000	50000	155475	50000	50000	1.59881	Meta_284
Meta_285	Meta_285	671311	216485	105320	50000	50000	50000	50000	50000	165875	50000	115047	50000	50000	50000	50000	1.14829	Meta_285
Meta_286	Meta_286	168524	50000	50000	192731	50000	204661	50000	50000	146633	50000	149469	50000	50000	50000	50000	1.56468	Meta_286
Meta_288	Meta_288	50000	167554	171649	50000	50000	187411	50000	50000	50000	50000	50000	50000	153655	50000	50000	1.25212	Meta_288
Meta_289	Meta_289	178446	50000	50000	50000	50000	163683	50000	50000	50000	143156	145779	50000	50000	50000	50000	1.70082	Meta_289
Meta_297	Meta_297	50000	59919.3	50000	50000	321673	50000	50000	50000	152689	50000	50000	50000	50000	50000	50000	1.18968	Meta_297
Meta_304	Meta_304	50000	50000	50000	50000	50000	50000	148281	241481	50000	50000	50000	50000	2353715	50000	596845	1.2755	Meta_304
Meta_305	Meta_305	50000	50000	50000	50000	50000	50000	50000	50000	50000	240127	50000	50000	50000	233812	642672	1.50482	Meta_305
Meta_309	Meta_309	50000	73742	57129.3	50000	50000	50000	50000	94515	50000	50000	69039.3	50000	50000	50000	50000	1.22969	Meta_309
Meta_310	Meta_310	50000	77335.7	50000	58822	50000	103651	73487.3	50000	50000	50000	50000	50000	50000	50000	50000	1.34455	Meta_310
Meta_311	Meta_311	50000	228118	50000	50000	226575	50000	50000	50000	50000	151997	50000	50000	50000	50000	199972	1.14957	Meta_311
Meta_313	Meta_313	50000	50000	50000	50000	167274	50000	50000	50000	50000	307369	50000	50000	50000	50000	50000	1.44962	Meta_313
Meta_317	Meta_317	50000	50000	50000	50000	50000	50000	50000	108651	129726	50000	50000	50000	109453	50000	64834.7	1.26232	Meta_317
Meta_318	Meta_318	50000	50000	50000	50000	491961	50000	137065	50000	180518	50000	50000	50000	50000	50000	50000	1.04416	Meta_318
Meta_319	Meta_319	50000	50000	50000	50000	50000	50000	50000	110730	50000	50000	50000	50000	50000	792251	1.16774e+06	1.20948	Meta_319
Meta_325	Meta_325	50000	50000	50000	50000	50000	50000	50000	118068	50000	50000	50000	50000	82509	127228	50000	1.1247	Meta_325
Meta_331	Meta_331	50000	50000	50000	50000	50000	50000	50000	502695	50000	50000	192756	50000	192585	50000	241999	1.15032	Meta_331
Meta_332	Meta_332	50000	50000	50000	50000	50000	171319	50000	50000	182120	359058	50000	50000	50000	50000	392180	1.61993	Meta_332
Meta_334	Meta_334	50000	50000	50000	147647	154300	50000	50000	50000	50000	96689.3	50000	50000	137757	50000	50000	1.27372	Meta_334
Meta_335	Meta_335	50000	50000	50000	50000	50000	50000	50000	50000	50000	50000	50000	50000	771720	50000	278202	1.13662	Meta_335
Meta_340	Meta_340	50000	50000	50000	50000	50000	50000	50000	50000	50000	50000	50000	50000	50000	101583	814246	1.10626	Meta_340
Meta_343	Meta_343	104410	50000	50000	50000	50000	69778.3	50000	50000	50000	50000	270083	50000	50000	50000	50000	1.37208	Meta_343
Meta_345	Meta_345	50000	50000	50000	50000	101432	50000	50000	106612	50000	50000	66085.3	50000	95032	50000	50000	1.25477	Meta_345
Meta_346	Meta_346	122577	50000	50000	50000	50000	96217.3	109066	50000	50000	50000	50000	50000	50000	108323	50000	1.30829	Meta_346
Meta_350	Meta_350	50000	50000	50000	178203	50000	305031	50000	50000	50000	145135	50000	50000	50000	50000	157177	1.09012	Meta_350
Meta_357	Meta_357	169646	81876.3	50000	50000	50000	50000	598770	50000	50000	50000	50000	50000	216286	50000	50000	1.02387	Meta_357
Meta_358	Meta_358	50000	50000	50000	50000	72855	50000	50000	138115	125756	50000	50000	50000	50000	50000	2.76466e+06	1.08145	Meta_358
Meta_359	Meta_359	50000	50000	50000	50000	50000	50000	109716	285102	50000	50000	75008.7	50000	862616	50000	50000	1.57405	Meta_359
Meta_361	Meta_361	50000	50000	50000	50000	50000	50000	50000	314062	50000	50000	50000	50000	262232	50000	224333	1.56504	Meta_361
Meta_371	Meta_371	50000	50000	50000	50000	256806	50000	50000	186155	50000	127327	50000	50000	50000	94833.7	50000	1.26863	Meta_371
Meta_374	Meta_374	50000	50000	153202	220873	50000	50000	50000	263710	50000	50000	50000	50000	113659	50000	50000	1.62672	Meta_374
Meta_376	Meta_376	50000	101506	50000	50000	50000	50000	305241	664964	50000	50000	76017.7	50000	50000	50000	50000	1.29335	Meta_376
Meta_377	Meta_377	50000	50000	50000	1078194	723571	50000	50000	50000	50000	50000	50000	50000	50000	50000	50000	1.06472	Meta_377
Meta_379	Meta_379	50000	50000	50000	50000	50000	50000	50000	162152	145356	50000	50000	50000	50000	50000	204091	1.04548	Meta_379
Meta_380	Meta_380	50000	50000	317512	50000	365138	50000	50000	50000	50000	285114	50000	50000	50000	50000	428402	1.70163	Meta_380
Meta_382	Meta_382	50000	373035	50000	50000	50000	50000	50000	475785	50000	50000	50000	50000	50000	95480.7	50000	1.19555	Meta_382
Meta_384	Meta_384	86298.3	50000	50000	50000	50000	50000	50000	50000	50000	50000	50000	50000	50000	147950	156620	1.12622	Meta_384
Meta_389	Meta_389	50000	50000	50000	50000	50000	50000	50000	379438	181281	50000	50000	50000	64057.7	50000	50000	1.16923	Meta_389
Meta_390	Meta_390	50000	50000	50000	50000	50000	50000	50000	50000	50000	50000	50000	50000	267968	50000	94495.7	1.17803	Meta_390
Meta_391	Meta_391	50000	50000	175921	50000	50000	50000	50000	177677	50000	95413.3	50000	50000	50000	50000	50000	1.73813	Meta_391
Meta_396	Meta_396	50000	130612	50000	50000	50000	50000	50000	185634	50000	50000	120275	50000	50000	50000	50000	1.0439	Meta_396
Meta_398	Meta_398	301222	50000	50000	50000	50000	86157	50000	50000	50000	50000	50000	50000	50000	50000	50000	1.1839	Meta_398
Meta_399	Meta_399	50000	50000	50000	50000	50000	50000	50000	50000	188077	697529	50000	50000	50000	381829	50000	1.3314	Meta_399
Meta_403	Meta_403	50000	50000	50000	50000	50000	50000	50000	125012	118303	50000	50000	50000	50000	50000	267089	1.08823	Meta_403
Meta_408	Meta_408	50000	50000	1.35254e+06	50000	50000	50000	50000	500188	123757	50000	50000	50000	50000	50000	50000	1.6184	Meta_408
Meta_409	Meta_409	87121.7	90881	50000	50000	50000	50000	50000	50000	64224.3	50000	50000	50000	50000	50000	50000	1.06543	Meta_409
Meta_412	Meta_412	50000	50000	50000	50000	50000	100588	50000	50000	50000	98012.7	50000	50000	50000	50000	80517	1.15545	Meta_412
Meta_415	Meta_415	50000	50000	50000	50000	50000	50000	50000	253628	50000	129771	50000	50000	50000	50000	50000	1.10997	Meta_415
Meta_418	Meta_418	50000	50000	50000	50000	281376	50000	50000	50000	50000	117921	50000	50000	50000	50000	50000	1.34829	Meta_418
Meta_419	Meta_419	50000	50000	50000	50000	50000	50000	50000	50000	50000	50000	75849.3	50000	208226	65089.7	50000	1.10222	Meta_419
Meta_426	Meta_426	110020	50000	50000	50000	50000	238619	50000	811728	50000	50000	50000	50000	50000	50000	50000	1.01029	Meta_426
Meta_429	Meta_429	50000	50000	50000	50000	50000	50000	50000	89567.7	50000	215732	50000	50000	50000	50000	92312	1.23321	Meta_429
Meta_430	Meta_430	50000	50000	50000	50000	50000	50000	235256	50000	50000	50000	50000	50000	157530	50000	50000	1.04695	Meta_430
Meta_431	Meta_431	50000	50000	50000	50000	85246.3	50000	50000	50000	66862	50000	69602.3	50000	50000	50000	50000	1.07812	Meta_431
Meta_433	Meta_433	50000	50000	106911	182755	50000	50000	50000	50000	50000	50000	50000	50000	50000	50000	176181	1.0539	Meta_433
Meta_436	Meta_436	50000	106790	50000	50000	50000	50000	50000	95400.7	50000	50000	93860	50000	50000	50000	50000	1.02769	Meta_436
Meta_441	Meta_441	50000	560777	50000	50000	70853.7	50000	370853	50000	50000	50000	50000	50000	50000	50000	50000	1.10781	Meta_441
Meta_443	Meta_443	50000	50000	50000	50000	336389	50000	50000	172867	119477	50000	50000	50000	50000	50000	50000	1.04624	Meta_443
Meta_445	Meta_445	50000	50000	50000	50000	50000	50000	89217.5	50000	50000	50000	50000	50000	689071	50000	50000	1.26032	Meta_445
Meta_446	Meta_446	50000	50000	50000	50000	50000	70836.7	99613.3	50000	50000	50000	50000	50000	50000	50000	50000	1.03239	Meta_446
Meta_447	Meta_447	50000	50000	50000	50000	50000	50000	50000	50000	278170	50000	50000	50000	50000	744573	878038	1.31995	Meta_447
Meta_452	Meta_452	50000	50000	50000	50000	50000	72405.7	65281.3	50000	50000	50000	112355	50000	50000	50000	50000	1.45358	Meta_452
Meta_453	Meta_453	50000	50000	50000	50000	152557	181716	50000	50000	50000	50000	50000	50000	50000	50000	148994	1.17135	Meta_453
Meta_460	Meta_460	50000	179603	50000	50000	50000	85496.7	134872	50000	50000	50000	50000	50000	50000	50000	50000	1.28633	Meta_460
Meta_468	Meta_468	50000	50000	50000	50000	50000	50000	50000	643929	299937	50000	50000	50000	234362	50000	50000	1.44571	Meta_468
Meta_469	Meta_469	50000	50000	682788	442994	50000	50000	50000	50000	50000	523280	50000	50000	50000	50000	50000	1.01933	Meta_469
Meta_470	Meta_470	50000	50000	50000	129145	203914	50000	50000	50000	100666	50000	50000	50000	50000	50000	50000	1.36666	Meta_470
Meta_471	Meta_471	50000	50000	50000	264801	50000	50000	50000	50000	85017.7	50000	50000	50000	50000	50000	266001	1.24531	Meta_471
Meta_472	Meta_472	50000	165955	50000	50000	50000	50000	50000	50000	50000	50000	70255.7	50000	111180	50000	50000	1.03116	Meta_472
Meta_473	Meta_473	50000	86054	50000	50000	50000	50000	50000	50000	50000	50000	50000	50000	166036	96390.3	50000	1.12602	Meta_473
Meta_481	Meta_481	72535	50000	50000	50000	50000	100083	112877	50000	50000	50000	50000	50000	50000	50000	50000	1.40162	Meta_481
Meta_482	Meta_482	50000	50000	50000	50000	95524.3	50000	50000	50000	88167.3	79383.7	50000	50000	50000	50000	50000	1.62524	Meta_482
Meta_484	Meta_484	163085	50000	50000	50000	50000	197923	50000	50000	50000	110867	50000	50000	50000	50000	50000	1.38855	Meta_484
Meta_485	Meta_485	50000	50000	50000	131879	117047	50000	50000	50000	50000	145411	50000	50000	50000	50000	50000	1.63729	Meta_485
Meta_486	Meta_486	50000	85215.7	50000	50000	50000	50000	50000	121928	86756	50000	50000	50000	50000	50000	50000	1.05128	Meta_486
Meta_492	Meta_492	50000	50000	130817	50000	50000	93752	117454	50000	50000	50000	50000	50000	50000	50000	50000	1.06716	Meta_492
Meta_498	Meta_498	156488	50000	50000	50000	50000	50000	50000	50000	50000	50000	98803	50000	50000	108911	50000	1.26113	Meta_498
Meta_500	Meta_500	50000	50000	50000	50000	50000	411719	50000	50000	50000	50000	50000	50000	50000	88015.3	50000	1.02268	Meta_500
Meta_502	Meta_502	50000	50000	50000	50000	50000	50000	1.23093e+06	2134979	50000	50000	50000	50000	50000	50000	50000	1.25893	Meta_502
Meta_505	Meta_505	50000	50000	50000	338729	50000	50000	50000	50000	95682.3	50000	50000	50000	657778	50000	50000	1.07492	Meta_505
Meta_508	Meta_508	50000	50000	50000	50000	50000	108314	113064	50000	50000	50000	101775	50000	50000	50000	50000	1.57705	Meta_508
Meta_510	Meta_510	50000	50000	50000	73572.3	50000	50000	74954.3	133404	50000	50000	50000	50000	50000	50000	50000	1.18616	Meta_510
Meta_511	Meta_511	154164	50000	50000	50000	50000	50000	50000	50000	50000	50000	261260	50000	50000	192870	50000	1.22154	Meta_511
Meta_513	Meta_513	50000	50000	50000	50000	87329	50000	50000	50000	50000	50000	50000	50000	50000	143935	98890.7	1.3444	Meta_513
Meta_514	Meta_514	50000	190165	50000	50000	50000	156153	50000	50000	50000	50000	50000	50000	50000	50000	50000	1.14031	Meta_514
Meta_515	Meta_515	50000	50000	92147	80553.7	50000	50000	50000	94853.3	50000	50000	50000	50000	50000	50000	50000	1.60843	Meta_515
Meta_518	Meta_518	50000	50000	177689	50000	94926	50000	50000	50000	50000	50000	50000	50000	50000	118817	50000	1.03357	Meta_518
Meta_519	Meta_519	50000	50000	50000	50000	89627.7	50000	50000	50000	50000	50000	50000	50000	52382.7	50000	77905.3	1.52237	Meta_519
Meta_522	Meta_522	130611	50000	50000	50000	50000	107453	50000	50000	50000	50000	50000	50000	50000	50000	123376	1.20026	Meta_522
Meta_525	Meta_525	50000	50000	50000	86892.3	64843.7	50000	50000	50000	50000	50000	50000	50000	50000	50000	817007	1.11753	Meta_525
Meta_526	Meta_526	50000	50000	50000	50000	50000	50000	50000	50000	50000	50000	50000	50000	50000	166773	330665	1.22226	Meta_526
Meta_527	Meta_527	50000	50000	50000	59832.3	50000	50000	50000	281628	71769.3	50000	50000	50000	50000	50000	50000	1.22322	Meta_527
Meta_529	Meta_529	50000	50000	50000	50000	196511	50000	50000	69528.3	50000	50000	50000	50000	50000	91130.7	50000	1.14569	Meta_529
Meta_530	Meta_530	50000	50000	150436	50000	508922	50000	50000	50000	50000	113895	50000	50000	50000	50000	50000	1.13592	Meta_530
Meta_544	Meta_544	50000	50000	93949.7	50000	50000	50000	50000	102615	50000	50000	50000	50000	50000	50000	50000	1.82371	Meta_544
Meta_549	Meta_549	50000	50000	50000	50000	50000	50000	50000	50000	50000	176223	50000	50000	50000	50000	111982	1.46761	Meta_549
Meta_552	Meta_552	50000	50000	50000	50000	50000	50000	50000	50000	50000	57226.3	50000	50000	50000	50000	69625.7	1.40212	Meta_552
Meta_553	Meta_553	50000	106605	50000	50000	50000	85928.7	50000	50000	50000	50000	50000	50000	50000	50000	50000	1.11031	Meta_553
Meta_554	Meta_554	50000	50000	50000	50000	50000	50000	173082	120527	50000	50000	50000	50000	50000	50000	50000	1.04382	Meta_554
Meta_555	Meta_555	161497	142963	50000	50000	50000	50000	50000	50000	50000	50000	50000	50000	50000	50000	50000	1.18976	Meta_555
Meta_556	Meta_556	50000	170715	50000	50000	50000	50000	50000	50000	50000	50000	50000	50000	114606	50000	50000	1.0297	Meta_556
Meta_560	Meta_560	50000	70305	50000	50000	50000	50000	50000	50000	50000	50000	50000	50000	59699	50000	50000	1.0049	Meta_560
Meta_564	Meta_564	50000	421350	50000	50000	50000	50000	50000	50000	50000	50000	50000	50000	359597	50000	50000	1.13422	Meta_564
Meta_565	Meta_565	42547.3	50000	111755	50000	50000	50000	50000	50000	50000	50000	50000	50000	50000	50000	50000	1.32504	Meta_565
Meta_570	Meta_570	50000	50000	50000	50000	112174	50000	50000	50000	50000	94332.7	50000	50000	50000	50000	50000	1.53806	Meta_570
Meta_571	Meta_571	50000	135863	50000	50000	50000	50000	99356.7	50000	50000	50000	50000	50000	50000	50000	50000	1.12922	Meta_571
Meta_572	Meta_572	50000	50000	50000	116226	205736	50000	50000	50000	50000	50000	50000	50000	50000	50000	50000	1.22052	Meta_572
Meta_575	Meta_575	71698.7	50000	50000	50000	50000	50000	50000	50000	53150	50000	50000	50000	50000	50000	50000	1.0164	Meta_575
Meta_578	Meta_578	50000	50000	185567	50000	50000	50000	50000	50000	103987	50000	50000	50000	50000	50000	50000	1.11814	Meta_578
Meta_580	Meta_580	88111	50000	50000	50000	50000	50000	49012	50000	50000	50000	50000	50000	50000	50000	50000	1.02228	Meta_580
Meta_583	Meta_583	50000	220328	50000	50000	50000	159706	50000	50000	50000	50000	50000	50000	50000	50000	50000	1.11293	Meta_583
Meta_585	Meta_585	50000	50000	50000	50000	50000	50000	50000	50000	50000	240915	50000	50000	50000	50000	50000	1.064	Meta_585
Meta_590	Meta_590	110173	50000	50000	50000	50000	50000	50000	50000	50000	50000	129955	50000	50000	50000	50000	1.50218	Meta_590
Meta_593	Meta_593	50000	50000	50000	150760	50000	50000	50000	50000	50000	134050	50000	50000	50000	50000	50000	1.13083	Meta_593
Meta_597	Meta_597	50000	50000	405548	50000	50000	50000	50000	90533.3	50000	50000	50000	50000	50000	50000	50000	1.39443	Meta_597
Meta_598	Meta_598	50000	50000	50000	72837.3	50000	50000	50000	50000	50000	50000	50000	50000	50000	50000	100685	1.22498	Meta_598
Meta_600	Meta_600	50000	50000	102769	50000	50000	50000	50000	113813	50000	50000	50000	50000	50000	50000	50000	1.82274	Meta_600
Meta_601	Meta_601	50000	50000	50000	50000	323559	50000	50000	50000	50000	50000	50000	50000	50000	50000	50000	1.06545	Meta_601
Meta_603	Meta_603	50000	50000	50000	50000	50000	50000	50000	50000	91582	50000	50000	50000	278166	50000	50000	1.2042	Meta_603
Meta_607	Meta_607	50000	50000	50000	50000	50000	50000	50000	50000	50000	50000	50000	50000	50000	153441	113176	1.04688	Meta_607
Meta_614	Meta_614	50000	50000	50000	50000	50000	210875	50000	50000	50000	50000	50000	50000	50000	50000	50000	1.03461	Meta_614
Meta_615	Meta_615	50000	50000	50000	50000	50000	50000	50000	50000	50000	50000	50000	50000	50000	50000	1.06745e+06	1.06736	Meta_615
Meta_616	Meta_616	50000	50000	50000	50000	50000	50000	50000	50000	50000	50000	50000	50000	2.07253e+06	50000	50000	1.24736	Meta_616
Meta_617	Meta_617	72280	50000	50000	50000	50000	50000	50000	50000	50000	50000	50000	50000	50000	50000	50000	1.03508	Meta_617
Meta_621	Meta_621	50000	50000	50000	50000	50000	98057.7	67566	50000	50000	50000	50000	50000	50000	50000	50000	1.16576	Meta_621
Meta_622	Meta_622	50000	50000	50000	50000	50000	50000	50000	50000	50000	50000	58165.3	50000	101951	50000	50000	1.12925	Meta_622
Meta_623	Meta_623	50000	50000	50000	169239	50000	50000	50000	50000	50000	118629	50000	50000	50000	50000	50000	1.02443	Meta_623
Meta_626	Meta_626	50000	50000	143703	50000	50000	50000	60464.3	50000	50000	50000	50000	50000	50000	50000	50000	1.2715	Meta_626
Meta_627	Meta_627	50000	50000	686773	50000	50000	50000	50000	50000	50000	50000	50000	50000	50000	50000	149581	1.19771	Meta_627
Meta_630	Meta_630	50000	50000	50000	50000	50000	50000	50000	50000	50000	50000	50000	50000	152857	50000	106014	1.05824	Meta_630
Meta_631	Meta_631	50000	50000	126806	50000	50000	50000	50000	124443	50000	50000	50000	50000	50000	50000	50000	1.83212	Meta_631
Meta_635	Meta_635	96884	50000	50000	50000	50000	371768	50000	50000	50000	50000	50000	50000	50000	50000	50000	1.18518	Meta_635
Meta_637	Meta_637	50000	50000	50000	50000	50000	50000	50000	69624	50000	291258	50000	50000	50000	50000	50000	1.03416	Meta_637
Meta_638	Meta_638	163686	50000	50000	50000	50000	50000	160853	50000	50000	50000	50000	50000	50000	50000	50000	1.17835	Meta_638
Meta_643	Meta_643	50000	68269.3	88900.7	50000	50000	50000	50000	50000	50000	50000	50000	50000	50000	50000	50000	1.27554	Meta_643
Meta_644	Meta_644	50000	50000	50000	50000	50000	50000	50000	50000	50000	50000	50000	50000	90695	67809.3	50000	1.09623	Meta_644
Meta_645	Meta_645	50000	50000	50000	50000	50000	79434.7	50000	50000	50000	50000	50000	50000	50000	50000	50000	1.03461	Meta_645
Meta_647	Meta_647	50000	50000	50000	50000	80962.7	50000	50000	50000	50000	50000	50000	50000	119272	50000	50000	1.09048	Meta_647
Meta_655	Meta_655	93422.3	50000	290124	50000	50000	50000	50000	50000	50000	50000	50000	50000	50000	50000	50000	1.11309	Meta_655
Meta_657	Meta_657	50000	50000	50000	50000	50000	50000	50000	50000	50000	50000	92847.3	50000	50000	50000	50000	1.0354	Meta_657
Meta_664	Meta_664	50000	50000	63373	50000	50000	50000	50000	50000	50000	50000	50000	50000	56295	50000	50000	1.70991	Meta_664
Meta_665	Meta_665	50000	50000	50000	50000	50000	50000	50000	50000	50000	50000	50000	50000	50000	1.54512e+06	864234	1.01134	Meta_665
Meta_666	Meta_666	50000	50000	50000	177923	50000	50000	50000	50000	50000	175108	50000	50000	50000	50000	50000	1.16696	Meta_666
Meta_667	Meta_667	50000	50000	50000	50000	50000	160321	73071.7	50000	50000	50000	50000	50000	50000	50000	50000	1.12267	Meta_667
Meta_676	Meta_676	50000	50000	50000	50000	50000	214123	50000	50000	50000	50000	50000	50000	50000	50000	50000	1.03461	Meta_676
Meta_682	Meta_682	50000	50000	50000	50000	50000	352575	50000	50000	50000	50000	50000	50000	50000	50000	50000	1.03461	Meta_682
Meta_683	Meta_683	50000	50000	50000	50000	50000	50000	154170	50000	50000	50000	50000	50000	148248	50000	50000	1.16099	Meta_683
Meta_686	Meta_686	50000	50000	50000	50000	91565.7	50000	50000	50000	70081	50000	50000	50000	50000	50000	50000	1.22583	Meta_686
Meta_690	Meta_690	50000	50000	50000	50000	50000	50000	50000	50000	63273.3	50000	50000	50000	50000	50000	81343	1.22231	Meta_690
Meta_693	Meta_693	50000	50000	50000	50000	64962.7	50000	50000	50000	50000	50000	50000	50000	50000	64513.3	50000	1.18016	Meta_693
Meta_699	Meta_699	50000	50000	50000	50000	50000	50000	278830	50000	50000	50000	50000	50000	279033	50000	50000	1.17373	Meta_699
Meta_701	Meta_701	50000	50000	50000	50000	50000	50000	50000	50000	50000	50000	50000	50000	50000	122423	134243	1.20132	Meta_701
Meta_704	Meta_704	50000	50000	50000	50000	50000	50000	50000	115778	69195	50000	50000	50000	50000	50000	50000	1.16316	Meta_704
Meta_705	Meta_705	50000	50000	50000	50000	50000	50000	50000	50000	50000	50000	50000	50000	50000	102714	151951	1.23014	Meta_705
Meta_711	Meta_711	50000	50000	50000	50000	128689	50000	50000	50000	50000	50000	50000	50000	50000	50000	107648	1.54377	Meta_711
Meta_713	Meta_713	50000	50000	50000	50000	50000	75658.7	50000	50000	50000	50000	76489.7	50000	50000	50000	50000	1.51876	Meta_713
Meta_714	Meta_714	50000	50000	50000	50000	81668.7	50000	50000	50000	50000	71215.7	50000	50000	50000	50000	50000	1.52872	Meta_714
Meta_716	Meta_716	50000	50000	50000	50000	50000	50000	50000	160312	75417.3	50000	50000	50000	50000	50000	50000	1.18721	Meta_716
Meta_723	Meta_723	50000	50000	50000	50000	50000	50000	50000	50000	50000	50000	50000	50000	146697	65401.3	50000	1.21113	Meta_723
Meta_727	Meta_727	50000	50000	50000	50000	50000	196007	110745	50000	50000	50000	50000	50000	50000	50000	50000	1.17527	Meta_727
Meta_730	Meta_730	50000	50000	50000	50000	50000	50000	50000	50000	50000	50000	50000	50000	68007.7	50000	50000	1.24736	Meta_730
Meta_731	Meta_731	226992	50000	50000	50000	50000	50000	220239	50000	50000	50000	50000	50000	50000	50000	50000	1.17959	Meta_731
Meta_735	Meta_735	50000	50000	147966	50000	50000	50000	50000	50000	50000	50000	50000	50000	50000	50000	709700	1.01382	Meta_735
Meta_741	Meta_741	50000	122117	50000	50000	50000	50000	113487	50000	50000	50000	50000	50000	50000	50000	50000	1.17285	Meta_741
Meta_742	Meta_742	50000	80078.3	100607	50000	50000	50000	50000	50000	50000	50000	50000	50000	50000	50000	50000	1.25816	Meta_742
Meta_743	Meta_743	50000	50000	50000	93863.3	91756.7	50000	50000	50000	50000	50000	50000	50000	50000	50000	50000	1.16244	Meta_743
Meta_748	Meta_748	50000	50000	50000	81989.7	161259	50000	50000	50000	50000	50000	50000	50000	50000	50000	50000	1.19385	Meta_748
Meta_750	Meta_750	50000	50000	50000	50000	50000	50000	50000	77397.7	50000	50000	50000	50000	86559.7	50000	50000	1.80917	Meta_750
Meta_751	Meta_751	50000	50000	50000	50000	50000	50000	115239	50000	50000	50000	50000	50000	83349.7	50000	50000	1.01818	Meta_751
Meta_759	Meta_759	50000	73621.3	50000	50000	50000	50000	50000	50000	50000	50000	50000	50000	70958.7	50000	50000	1.14851	Meta_759
Meta_764	Meta_764	50000	50000	50000	50000	50000	50000	50000	50000	50000	87388.3	50000	50000	50000	50000	96213	1.55429	Meta_764
Meta_767	Meta_767	50000	50000	50000	50000	50000	50000	90569.7	100276	50000	50000	50000	50000	50000	50000	50000	1.214	Meta_767
Meta_771	Meta_771	108807	50000	50000	50000	50000	72118.3	50000	50000	50000	50000	50000	50000	50000	50000	50000	1.36557	Meta_771
Meta_776	Meta_776	50000	50000	50000	50000	50000	50000	50000	50000	50000	50000	50000	50000	332721	50000	50000	1.24736	Meta_776
Meta_777	Meta_777	50000	50000	50000	94092	50000	50000	50000	50000	50000	50000	50000	50000	50000	50000	127667	1.22926	Meta_777
Meta_779	Meta_779	50000	120248	50000	50000	50000	50000	103527	50000	50000	50000	50000	50000	50000	50000	50000	1.16346	Meta_779
Meta_781	Meta_781	50000	50000	50000	50000	87619.7	50000	50000	50000	50000	50000	50000	50000	50000	50000	72664.3	1.51195	Meta_781
Meta_784	Meta_784	50000	50000	50000	50000	50000	50000	50000	50000	50000	50000	50000	50000	50000	50000	189970	1.06736	Meta_784
Meta_790	Meta_790	69039.7	50000	50000	50000	50000	50000	50000	50000	50000	50000	72808	50000	50000	50000	50000	1.51228	Meta_790
Meta_791	Meta_791	50000	50000	50000	50000	50000	50000	50000	50000	50000	64026.7	50000	50000	126468	50000	50000	1.18615	Meta_791
Meta_792	Meta_792	50000	50000	50000	50000	50000	50000	50000	50000	50000	50000	50000	50000	50000	50000	417518	1.06736	Meta_792
Meta_793	Meta_793	50000	50000	188263	50000	50000	50000	50000	819992	50000	50000	50000	50000	50000	50000	50000	1.46673	Meta_793
Meta_794	Meta_794	50000	50000	50000	50000	50000	69160	50000	50000	50000	50000	69354	50000	50000	50000	50000	1.51895	Meta_794
Meta_796	Meta_796	50000	50000	50000	50000	50000	50000	50000	50000	50000	50000	50000	50000	258950	50000	74701	1.20883	Meta_796

## Sheet: Sheet1
Metaid	component_name	1WT	1CS3	1CS4	1CS5	1CS6	2WT	2CS3	2CS4	2CS5	2CS6	3WT	3CS3	3CS4	3CS5	3CS6
Meta_1	Benzene, 1,3-bis(1,1-dimethylethyl)-	9114813	12608878	11418566	10177596	1.39473e+07	1.18814e+07	6.56216e+06	1.07817e+07	8193988	9.85104e+06	9.54297e+06	1.66238e+07	1.08833e+07	9.70402e+06	8.88997e+06
Meta_2	Hexadecane	1.05722e+06	1.32763e+06	1.11119e+06	1.24018e+06	1.33126e+06	1.281e+06	762519	1.09575e+06	797554	725062	1.09418e+06	1.42406e+06	1.59184e+06	1.56142e+06	1.53158e+06
Meta_3	Hexahydro-3-(1-methylpropyl)pyrrolo[1,2-a]pyrazine-1,4-dione	3571549	4503363	4.46433e+06	5.23093e+06	4.77887e+06	4.90305e+06	4.90572e+06	4.96749e+06	5.1652e+06	4.8468e+06	4.40178e+06	5.41921e+06	5.26351e+06	6573642	6.40697e+06
Meta_4	n-Hexadecanoic acid	3.82077e+06	4.35659e+06	7.24412e+06	4616500	6.36746e+06	4.17199e+06	6.21532e+06	11290118	5.04411e+06	4.85906e+06	2.73551e+06	8.6496e+06	22090859	25506947	28605004
Meta_5	Octadecanoic acid	1.48494e+06	1852157	2.35933e+06	2.29986e+06	3101548	1.49552e+06	1.99971e+06	2.50405e+06	1.44025e+06	1.45889e+06	876829	2.52181e+06	3.62413e+06	3448587	4.30962e+06
Meta_6	Pyrrolo[1,2-a]pyrazine-1,4-dione, hexahydro-3-(2-methylpropyl)-	1.21053e+07	1.55292e+07	1.72425e+07	1.45835e+07	17938809	1.2142e+07	1.333e+07	1.75627e+07	16549302	1.72908e+07	15966369	1.99142e+07	1.29718e+07	1.45881e+07	14238590
Meta_7	2,4-Di-tert-butylphenol	4.00703e+07	4.5653e+07	48701825	46186680	4.59225e+07	4.24146e+07	3.83438e+07	4.14775e+07	4.10242e+07	3.895e+07	38039390	4.5097e+07	4.74797e+07	4.53535e+07	3.05086e+07
Meta_8	Undecane, 4,7-dimethyl-	1.14768e+06	1.0899e+06	845760	2.14255e+06	1.2861e+06	876659	1.21219e+06	1.16503e+06	581907	1.11154e+06	566007	1.60709e+06	1.78194e+06	375291	862043
Meta_9	Cyclohexyl 4-cyclohexylthiocyclohexyl hydrodisulfide	627468	504457	570846	740508	747453	690897	641124	510156	345985	520943	327410	451438	651086	710223	784572
Meta_10	Dodecane	3857895	3.01912e+06	3.9418e+06	3.99765e+06	4793938	3.8459e+06	2.62952e+06	3.68108e+06	2.9747e+06	2592580	3437429	3.91257e+06	3461320	3.62588e+06	860069
Meta_11	Cyclo(L-prolyl-L-valine)	638093	399351	1.16065e+06	1.20421e+06	1.21422e+06	1.12236e+06	1048274	1.24691e+06	1.21947e+06	816843	1.11067e+06	1.28703e+06	1.40446e+06	1.50997e+06	1.5042e+06
Meta_12	Tetradecane	907965	1.2511e+06	907726	729161	1596332	1.08319e+06	953960	1.17798e+06	670822	746748	1.35686e+06	2.32834e+06	1.13025e+06	1.45428e+06	1.14521e+06
Meta_13	Dodecane, 1-iodo-	866384	877800	1.53126e+06	757660	1.01583e+06	654880	543418	674382	308614	767988	728571	912658	846657	532949	660773
Meta_14	Undecane, 2,6-dimethyl-	1563746	1997052	1118735	1.81162e+06	1.60147e+06	1961207	1187509	1.49175e+06	1.25896e+06	1.16762e+06	1.46133e+06	2.50805e+06	1829173	1.49449e+06	1.6272e+06
Meta_15	Decane	1.12651e+06	2.42382e+06	2.65723e+06	1.51668e+06	2.75e+06	2.42374e+06	816660	2.56064e+06	1849127	1760562	2.49661e+06	3.76507e+06	1.02676e+06	1.54177e+06	1.87441e+06
Meta_16	Hexane, 3,3-dimethyl-	305314	512727	362191	293128	286909	489790	213231	470234	399254	313408	317250	298228	586391	576514	474554
Meta_17	Dodecane, 2,6,11-trimethyl-	1.37799e+06	2.78786e+06	2.1176e+06	2.46918e+06	2.69754e+06	2.55894e+06	2.19659e+06	2.27424e+06	1.24045e+06	2.19471e+06	1.817e+06	3.53247e+06	3.53466e+06	665118	738572
Meta_18	Phenylethyl Alcohol	1742039	1.49776e+06	1238969	477928	389920	2.52626e+06	1.07776e+06	1.31184e+06	1.11472e+06	642052	1.17489e+06	1.78299e+06	1132921	1362987	1.22332e+06
Meta_19	Undecane	1.432e+06	3.36784e+06	806323	2.67519e+06	4.44519e+06	371739	1.40961e+06	2.48667e+06	1.97818e+06	1.63261e+06	1.7367e+06	1774325	423730	1127884	2.35449e+06
Meta_20	Dodecane, 4,6-dimethyl-	1.00852e+06	1.41863e+06	986909	856186	1.3494e+06	1339627	394622	50000	684880	876866	962011	1.55829e+06	705679	721910	715275
Meta_21	Tridecane	938319	1.5401e+06	875808	839920	991797	804010	348078	708409	714856	1.11174e+06	279333	504871	432390	1.5572e+06	1.71767e+06
Meta_22	Cyclooctasiloxane, hexadecamethyl-	237530	141374	127435	74896.7	124231	101409	107950	123493	144516	80763.3	75978.3	98759	170818	108288	274368
Meta_23	Dicyclohexyldisulphide	120098	221813	169701	196005	293798	201710	250051	157428	139182	139128	117978	91228	214331	211885	319476
Meta_24	Dodecane, 4-methyl-	219714	1.04587e+06	603872	946528	1.1728e+06	700069	156590	406556	485494	618652	851532	1.30078e+06	585379	433630	491976
Meta_25	Indole	2.27718e+08	1.72728e+08	135382	1.40765e+08	136903	308953207	90667180	157644	43656835	50000	3.26695e+08	8.93302e+07	567215	6.82152e+07	50000
Meta_26	Pentane, 3,3-dimethyl-	182038	120227	337882	174646	344957	202632	747666	246800	184239	212201	95842.7	305669	390367	171900	50000
Meta_27	Undecane, 2,4-dimethyl-	350331	623236	398238	482461	259448	430010	106351	561080	425899	411334	357762	816578	403982	348075	313194
Meta_28	Cyclononasiloxane, octadecamethyl-	221566	189317	79189	132990	50000	101986	337319	193531	263526	107927	205645	229145	182623	164425	356142
Meta_29	Nonadecane	1.36185e+06	497575	1.59055e+06	985952	1.29689e+06	879836	570322	348092	1.08306e+06	569638	1.13338e+06	1.18536e+06	741586	403989	2.74558e+06
Meta_30	Tridecane, 2-methyl-	1178838	1332156	890042	3.06407e+06	1.06088e+06	895418	792653	708776	392256	882530	1.14865e+06	607355	1.10582e+06	574188	1.32517e+06
Meta_31	Undecane, 2-methyl-	429622	463595	423052	619992	1.9148e+06	659312	392864	228676	270399	50000	565293	848836	632167	870053	422688
Meta_32	Decane, 2,5,9-trimethyl-	388971	813442	796456	528468	376266	782166	268644	371483	423698	259004	272378	442778	625076	664265	229185
Meta_33	Nonane, 2,6-dimethyl-	1.19393e+06	926831	2.12358e+06	2638414	1193191	912198	1.16624e+06	2890488	986654	1.23412e+06	880784	3273703	1.69199e+06	1.09524e+06	785944
Meta_34	3-Ethyl-3-methylheptane	92738.7	378715	426521	732430	171536	201559	955886	306786	499032	558193	849512	842081	186607	299335	161789
Meta_35	Benzyl alcohol	1.26474e+06	212212	50000	350512	699691	5.94341e+06	1.3623e+06	1.42671e+06	50000	331346	2288676	1.16227e+07	1.39499e+07	4.26537e+06	2016225
Meta_36	Octane, 2,7-dimethyl-	163844	275477	92605.3	336233	582572	248298	318424	217646	181125	119638	194593	127372	471195	243240	350091
Meta_37	1-Octylsilatrane	50000	50000	50000	113822	259822	153744	584617	960570	597669	832454	403762	908704	701629	437795	805605
Meta_38	2-Butylamine, N-nonyl-	50000	1.81553e+06	1.41915e+06	3.68154e+06	5861867	1.26231e+06	1.17188e+06	6.6702e+06	2.88853e+06	2.7294e+06	1.143e+06	2.46925e+06	4188667	2.11909e+06	2792215
Meta_39	Pentadecane	1.14786e+06	50000	776677	399895	637925	1.82639e+06	362903	673833	469613	780259	1820689	1.35633e+06	383068	1524953	1.19407e+06
Meta_40	(3,5-Di-tert-butylphenyl)trimethylsilane	138641	50000	177177	428457	381242	157872	100641	413477	152667	319093	236664	315967	78295.3	115506	201721
Meta_41	Silane, cyclohexyldimethoxymethyl-	1.12376e+06	1.48538e+06	707558	50000	1.47605e+06	877437	734626	1055155	1700233	1.28419e+06	1048224	1.59458e+06	1.2028e+06	50000	50000
Meta_42	Tetradecane, 1-iodo-	902607	298213	668506	50000	392189	525380	283535	493643	659854	310402	381491	343696	50000	113305	162722
Meta_43	4,4-Dimethyl octane	353956	652892	257253	161290	248690	431480	406666	285125	248196	209357	242084	524070	549265	50000	50000
Meta_44	Tetradecane, 4-methyl-	140284	273592	197483	184532	243017	367756	145735	266795	135519	279987	209697	278435	251605	178023	133626
Meta_45	Acetic acid n-octadecyl ester	2.01184e+06	1.59096e+06	1.45886e+06	2372380	1960525	1371613	827141	1.45448e+06	1594897	50000	838747	1418985	50000	2364720	2.12974e+06
Meta_46	Sulfurous acid, 2-ethylhexyl hexyl ester	172863	187139	730021	159098	50000	193159	349440	401011	50000	150097	137648	234736	495241	50000	345455
Meta_47	1-Octanol, 2-butyl-	285245	50000	448560	50000	639942	50000	419904	532342	434911	417657	50000	50000	377000	1348754	494185
Meta_48	2H-imidazole-2-thione, 1,3-dihydro-4-(2-methylpropyl)-	78243	50000	133269	50000	110030	145517	121678	195674	170557	163328	150071	213651	145188	324222	159983
Meta_49	4-Hexen-1-ol, 5-methyl-2-(1-methylethenyl)-, acetate	50000	1.73717e+06	2189645	948889	50000	50000	850023	2.30022e+06	1125605	768529	50000	50000	1.79981e+06	1.86937e+06	1958756
Meta_50	Benzonitrile, 2-methyl-	465238	170794	106072	181229	133258	140653	265130	158178	351962	50000	319570	322428	530512	628175	292177
Meta_51	Cyclohexasiloxane, dodecamethyl-	1.01837e+06	532881	315324	50000	62351.7	182725	232110	50000	50000	166142	320925	50000	370790	208746	490441
Meta_52	Decane, 3,8-dimethyl-	50000	298133	650833	50000	657811	204292	198462	151161	137986	50000	242378	194728	1087002	423362	429127
Meta_53	Octane, 2,4,6-trimethyl-	197678	279933	753658	235032	173765	528915	241694	831088	50000	780867	373192	284427	50000	627078	473538
Meta_54	Tetradecanoic acid	50000	50000	50000	50000	50000	50000	221565	593792	276886	240290	50000	357047	646533	1328874	2.79427e+06
Meta_55	1,2,3-Trimethyldiaziridine	306392	207744	103108	198790	270018	180370	155622	208611	144005	130637	279504	199925	160109	50000	229012
Meta_56	3-Buten-2-ol, 2,3-dimethyl-	149293	154451	50000	180335	50000	328899	93459.3	146740	189095	201194	218100	314063	183886	124718	261455
Meta_57	Borinic acid, diethyl-, methyl ester	292162	313157	50000	284732	105314	295489	207898	304169	50000	184948	136296	290354	511157	50000	172539
Meta_58	cis-Chrysanthemyl alcohol	50000	50000	445729	4110392	418391	50000	50000	20097283	1.5507e+07	7.21152e+06	50000	50000	2.82644e+07	4.22839e+07	3.33973e+07
Meta_59	Dibutyl phthalate	1.06517e+06	745747	1509698	1.43877e+06	1.05931e+06	1540435	507019	1.51187e+06	518594	1311767	50000	3.27849e+06	896174	50000	674392
Meta_60	Undecane, 3,8-dimethyl-	275464	137863	50000	50000	1.74183e+06	170287	180522	235144	1.23092e+06	273412	334970	303423	539724	1.22566e+06	328951
Meta_61	L-5-Propylthiomethylhydantoin	254243	174237	50000	153722	50000	177241	160558	50000	190644	50000	757137	357656	251790	203346	415507
Meta_62	Undecane, 3,7-dimethyl-	146095	307738	50000	351706	725753	683940	666855	265447	394777	308007	193836	413789	50000	162535	164568
Meta_63	Oxalic acid, butyl cyclobutyl ester	281727	50000	179630	50000	416383	553266	186427	220897	105760	50000	50000	50000	214256	457927	50000
Meta_64	1-Iodoundecane	161380	331846	168878	156116	177552	145705	83362.7	167030	191064	178365	134390	264886	292027	50000	209803
Meta_65	5-Aminovaleric acid	278711	50000	50000	278282	50000	303235	761539	50000	113321	50000	240072	351020	185134	473896	50000
Meta_66	Heptacosane	663154	1.34693e+06	1.42924e+06	612059	2091306	1.2048e+06	462466	2.84929e+06	1.7476e+06	50000	691114	1.00104e+06	50000	1.16695e+06	50000
Meta_67	Heptane, 5-ethyl-2-methyl-	938939	1.90817e+06	1.07053e+06	658105	1762633	959814	585340	50000	50000	2.58973e+06	1708293	1.76423e+06	1.21832e+06	50000	2195446
Meta_68	Isophorone	50000	144682	50000	183239	107662	128645	245228	179806	146280	110298	171553	187189	50000	107713	265597
Meta_69	2,6,10-Trimethyltridecane	50000	1.19914e+06	50000	50000	589920	1.30978e+06	50000	50000	218232	684762	844710	50000	945784	599502	448459
Meta_70	Benzaldehyde, 3,4-dimethyl-	50000	50000	215853	341976	110100	143808	218036	182633	50000	95334	50000	142867	334561	160223	301987
Meta_71	Decane, 2,4-dimethyl-	480136	1.39937e+06	50000	50000	202812	436947	277200	205393	358214	144856	50000	50000	203206	251469	498444
Meta_72	Isophthalic acid, 3,5-difluorophenyl heptyl ester	50000	73211.3	136646	256172	188772	78794.7	327406	279383	50000	313331	69236.3	62904	50000	239621	186622
Meta_73	Morpholine, 4-(2-chloroethyl)-	50000	179854	211266	111717	169764	335987	201411	163720	133159	50000	225604	50000	392514	135457	50000
Meta_74	2-Methylbutan-2-ol, tert-butyldimethylsilyl ether	50000	112779	62129.3	118619	129446	114017	50000	131096	118933	68681.3	99544.3	89168.7	152803	112583	50000
Meta_75	Cyclobutane, 1-ethenyl-2,2,3,3-tetrafluoro-	348326	221948	50000	115321	50000	1024623	169956	50000	147902	50000	335054	50000	50000	157241	50000
Meta_76	Dodecane, 2,7,10-trimethyl-	170743	978453	652060	353779	575627	219484	876409	293360	445593	1.49265e+06	272516	50000	50000	50000	50000
Meta_77	Eicosyl acetate	1.15979e+06	50000	1.07504e+06	1.21895e+06	1.53351e+06	936837	2.14996e+06	906373	762651	1.03516e+06	781349	50000	2.87311e+06	1337005	1.68758e+06
Meta_78	Heneicosane	50000	2783086	630611	1.04889e+06	1.85745e+06	1139731	898456	928058	1001927	451348	573971	615510	1461139	50000	483639
Meta_79	Heptadecane	1.5061e+06	780747	425507	50000	814502	273400	50000	276583	902074	50000	231006	814544	50000	50000	992580
Meta_80	Octane, 2,3,6-trimethyl-	106584	189413	109572	188151	324852	949789	113576	533677	921270	50000	50000	50000	50000	1.76509e+06	276643
Meta_81	Undecane, 2,10-dimethyl-	50000	50000	50000	429344	393748	232308	389138	195556	189668	50000	120997	136249	435200	197938	150923
Meta_82	(2E,6E)-3,7,11-Trimethyldodeca-2,6,10-trienyl propionate	50000	878836	1.20924e+06	50000	50000	50000	778462	50000	3.97949e+06	1.82665e+06	50000	6.49834e+06	1.61909e+06	3.54695e+06	6730165
Meta_83	1-(2-(3-Cyclohexenyl)ethyl)silatrane	50000	50000	107649	152705	161913	50000	622150	50000	985010	421542	483959	50000	442308	218817	276041
Meta_84	1-Pentene, 4,4-dimethyl-	186830	362937	228867	223842	497708	213777	50000	370136	50000	50000	50000	280912	326358	50000	50000
Meta_85	2,4,6-Tris(1,1-dimethylethyl)-4-methylcyclohexa-2,5-dien-1-one	50000	356194	50000	547465	255969	264022	561084	216749	238919	50000	50000	196373	463443	560476	393965
Meta_86	3-Isopropoxy-1,1,1,7,7,7-hexamethyl-3,5,5-tris(trimethylsiloxy)tetrasiloxane	50000	161721	77496.3	50000	50000	64202	116747	50000	85866.3	63276.7	50000	68230.7	111986	113028	152553
Meta_87	Acetic acid, 2-phenylethyl ester	50000	619709	311448	50000	50000	50000	50000	293209	417639	50000	50000	1.23693e+06	367779	760983	1030734
Meta_88	Butane, 2,2-dimethyl-	190273	180992	50000	226077	577491	357030	100881	117869	50000	75651.3	163093	130831	112040	50000	129763
Meta_89	Decane, 3,6-dimethyl-	588794	569576	629046	328030	420150	419293	467018	211909	50000	192656	50000	50000	293814	264478	508182
Meta_90	Heptane, 3,3-dimethyl-	104748	50000	50000	228914	317841	205635	256449	414203	102201	70678.3	50000	279255	50000	353934	208388
Meta_91	Nonane	126994	226140	109656	601166	128735	198611	102654	50000	50000	87204	179325	146509	775962	976895	131102
Meta_92	Nonane, 5-methyl-5-propyl-	204917	380613	197512	222937	50000	376775	50000	387087	234524	194043	339458	294368	163261	259002	317181
Meta_93	Undecane, 4-methyl-	50000	181170	167519	200082	112566	50000	91951.7	141491	50000	124636	95313	284062	50000	116408	50000
Meta_94	2,6-Octadien-1-ol, 3,7-dimethyl-, formate, (Z)-	50000	50000	785159	269478	368965	50000	618710	350750	2.14842e+06	682338	50000	50000	820430	91289.3	50000
Meta_95	4-Dodecylaniline	150535	50000	50000	50000	170786	301664	50000	132439	50000	50000	211256	176058	241477	171360	187599
Meta_96	Benzenepropanoic acid, 3,5-bis(1,1-dimethylethyl)-4-hydroxy-, methyl ester	103697	87894.7	50000	89696	50000	50000	50000	136060	50000	163470	101475	164407	105140	86877.7	162781
Meta_97	Butyric Acid, TMS derivative	50000	133626	50000	95040	104430	144439	124621	50000	50000	77719.7	130464	50000	82600	109756	50000
Meta_98	Cyclopentasiloxane, decamethyl-	1832412	480246	191330	127808	50000	50000	50000	50000	67089.3	69971.7	63219	50000	50000	50000	72923
Meta_99	Phosphoramidous difluoride	84945.3	536720	184861	50000	50000	185530	50000	128558	50000	516555	190333	523272	571646	50000	523171
Meta_100	Undecane, 4,8-dimethyl-	689749	981155	50000	50000	50000	356513	320120	722901	299322	50000	50000	602337	195495	214086	1.2662e+06
Meta_101	1,1,1,5,7,7,7-Heptamethyl-3,3-bis(trimethylsiloxy)tetrasiloxane	134931	50000	61939	50000	50000	50000	74310.7	50000	79368.7	50000	144953	75160	189786	112223	65547.7
Meta_102	1-Dimethyl(prop-2-enyl)silyloxypentane	50000	120622	89735	107680	50000	50000	111866	104944	120390	185230	50000	241001	50000	81704	159886
Meta_103	2,6,10-Dodecatrien-1-ol, 3,7,11-trimethyl-	50000	50000	1.79621e+06	50000	50000	50000	1016946	1.51654e+07	2.00852e+06	1829413	50000	2.0116e+06	3.61777e+07	7.64441e+06	2.56964e+07
Meta_104	5-Methyl-2-(2-methyl-2-tetrahydrofuryl)tetrahydrofuran	174233	50000	102943	205843	417327	863448	50000	159486	50000	366294	69102	50000	608691	560926	50000
Meta_105	Acetamide, N,N',N''-methylidynetris-	50000	50000	50000	50000	50000	50000	344830	359112	184557	50000	50000	316431	829985	297697	149988
Meta_106	Benzofuran, 2,3-dihydro-2,2,4,6-tetramethyl-	195958	345571	50000	364451	365733	198131	234834	145097	246145	50000	50000	50000	164466	50000	50000
Meta_107	Cycloheptasiloxane, tetradecamethyl-	477775	90196.3	50000	72490.7	74604.7	68636	50000	190526	164354	50000	98907	74406.3	76809.3	50000	50000
Meta_108	Decane, 2,3,7-trimethyl-	236431	246009	260056	316544	124870	50000	208794	269044	50000	722871	285564	50000	246007	50000	139836
Meta_109	Phthalic acid, cyclobutyl isobutyl ester	154499	318500	50000	282342	563538	50000	50000	50000	50000	222934	177988	201161	966181	191130	50000
Meta_110	1H-Indole-3-carboxaldehyde	50000	50000	50000	50000	50000	50000	50000	3074954	207275	50000	50000	798515	5794492	4.3666e+06	3342545
Meta_111	Decane, 2,4,6-trimethyl-	50000	50000	50000	295139	50000	50000	181777	355894	281144	419861	1.1427e+06	692803	50000	1663871	440713
Meta_112	Dodecane, 2,6,10-trimethyl-	163208	50000	1.41042e+06	467849	258218	50000	418114	50000	477095	457832	542473	1.61615e+06	208930	270659	50000
Meta_113	Dodecane, 5-methyl-	66779.3	101233	278079	151411	351408	50000	247632	50000	50000	180095	50000	50000	225155	219928	50000
Meta_114	Ether, hexyl pentyl	647758	155220	50000	246876	755139	218817	50000	50000	50000	781994	148087	50000	50000	276377	50000
Meta_115	Heptane, 2,4-dimethyl-	148620	50000	81940	229650	50000	328485	107213	50000	50000	113348	103716	120606	88319.3	50000	50000
Meta_116	Heptane, 3-ethyl-5-methyl-	929240	50000	50000	118630	1.55854e+06	2019924	50000	148508	50000	237731	610993	50000	50000	50000	1.50532e+06
Meta_117	Oleic Acid	50000	50000	323470	50000	50000	50000	454335	900483	729071	50000	50000	800962	3.2388e+06	9086824	4608772
Meta_118	Pentadecane, 2,6,10-trimethyl-	492490	290326	699097	466777	361234	463780	50000	50000	50000	50000	331601	535833	326338	50000	518997
Meta_119	Phthalic acid, 6-ethyl-3-octyl butyl ester	208616	187936	294100	50000	129134	50000	142699	392467	50000	145678	50000	389496	186807	727693	50000
Meta_120	Triethylsilanol	50000	109394	186719	126763	50000	117077	115594	50000	50000	154679	50000	116894	121324	154799	144671
Meta_121	Undecane, 2,8-dimethyl-	50000	142061	373729	165553	50000	128471	50000	280522	133336	239572	50000	250935	267009	372968	407281
Meta_122	1-Hexanol, 2-ethyl-	50000	50000	189064	50000	50000	423697	50000	210181	50000	379241	50000	360274	461833	445351	491905
Meta_123	1-Pentanol, TMS derivative	124107	162435	172916	144963	50000	50000	50000	50000	122405	50000	50000	50000	153039	132558	133480
Meta_124	2,4-Dimethyldodecane	468347	869770	50000	869622	1599848	669141	639122	560814	50000	868483	50000	50000	50000	576446	50000
Meta_125	4-Hexen-1-ol, 5-methyl-2-(1-methylethenyl)-	50000	50000	50000	369005	50000	50000	50000	1.31944e+06	1632378	50000	50000	50000	1.72436e+06	1546259	2.2552e+06
Meta_126	Benzaldehyde, 2,4-dimethyl-	128230	204017	125827	241782	50000	140071	122493	50000	117766	109665	234196	50000	50000	50000	123717
Meta_127	Chrysanthemyl alcohol, O-acetyl- (stereoisomer 2)	50000	50000	129206	411695	50000	50000	50000	789999	1.61135e+06	50000	50000	50000	1149092	3.09152e+06	1.13422e+06
Meta_128	cis-10-Heptadecenoic acid	50000	50000	50000	50000	50000	50000	50000	2256267	50000	50000	50000	50000	6.57982e+06	3842121	1.8708e+06
Meta_129	Decane, 2,9-dimethyl-	50000	107622	50000	50000	484784	68426.7	50000	391355	211234	732072	50000	157693	318493	73218.7	50000
Meta_130	Decane, 2-methyl-	50000	1.16198e+06	166222	280366	50000	549641	50000	50000	347423	50000	656943	50000	139827	50000	50000
Meta_131	Formic acid, TMS derivative	50000	177147	128277	156755	228805	237287	50000	247262	125674	173015	50000	147452	50000	50000	50000
Meta_132	Glycine, N,N-dimethyl-, methyl ester	233267	172016	50000	1.0776e+06	50000	50000	196791	50000	144215	50000	271350	144047	50000	294350	50000
Meta_133	Guanidine, N,N-dimethyl-	97750.7	50000	50000	172444	126151	167832	148491	50000	138695	50000	84102	50000	50000	270448	50000
Meta_134	Hexane, 2,3,4-trimethyl-	758335	50000	50000	350967	313519	158012	50000	50000	126965	50000	50000	127279	167226	311825	50000
Meta_135	Oxalic acid, 6-ethyloct-3-yl isohexyl ester	50000	657963	418460	430320	571102	50000	475224	980344	403212	463977	50000	50000	50000	1.46646e+06	615375
Meta_136	Pentane, 2,2-dimethyl-	167340	125019	50000	218482	50000	50000	269935	50000	625682	345511	50000	149095	647945	50000	103800
Meta_137	Silane, dimethoxydimethyl-	50000	50000	809614	1.58146e+06	278734	736345	159706	1.92568e+06	50000	612409	50000	440144	50000	50000	50000
Meta_138	1-Benzoyl-2-t-butyl-5-(2-hydroxyethyl)-3-methylimidazolidin-4-one	50000	84334	199316	50000	133315	50000	50000	239740	124164	50000	231110	138687	182290	150065	50000
Meta_139	1-Butene, 4-methoxy	50000	50000	147747	119310	81202.3	50000	103918	138032	134867	85853.7	50000	50000	50000	50000	54747.3
Meta_140	2,2-Dimethyl-propyl 2,2-dimethyl-propanesulfinyl sulfone	50000	50000	144926	104930	50000	50000	122137	50000	98866.3	155399	218650	50000	124215	156288	101675
Meta_141	2-Butanone, 1-chloro-3,3-dimethyl-	102247	50000	361726	50000	277677	181042	50000	50000	50000	194009	101781	50000	176022	50000	50000
Meta_142	Decane, 2,3,5,8-tetramethyl-	50000	50000	50000	50000	993370	150919	665214	258052	50000	50000	171032	205739	874578	310065	50000
Meta_143	Heptane, 3-methyl-	293476	50000	50000	50000	209693	451372	113945	281312	50000	96585.7	50000	50000	385905	50000	137747
Meta_144	Hexane, 2,2,3,3-tetramethyl-	50000	50000	963034	590359	50000	156259	373187	50000	262294	50000	397227	635440	50000	521350	50000
Meta_145	Hexane, 3-ethyl-3-methyl-	529326	50000	314094	136527	50000	50000	150384	332195	126522	50000	50000	50000	50000	50000	569665
Meta_146	Octadecane	819971	50000	611506	438779	50000	229123	772504	461070	50000	252648	50000	449003	50000	50000	50000
Meta_147	Octane, 2,3,6,7-tetramethyl-	50000	50000	568229	808951	299874	50000	50000	1.4834e+06	1.24897e+06	209547	50000	50000	783055	229453	50000
Meta_148	Phenol, 3,4-dimethoxy-	178543	50000	50000	381837	50000	50000	50000	631507	283231	776001	50000	50000	50000	355244	1.12525e+06
Meta_149	trans-Farnesol	50000	926935	50000	50000	50000	50000	2769666	4.16581e+06	5.22781e+06	1.84164e+06	50000	2755414	50000	19514827	5.72523e+06
Meta_150	Tris(2-aminoethyl)amine	95453.8	50000	50000	50000	50000	86595	50000	50000	50000	50000	240318	361592	50000	109170	240724
Meta_151	Undecane, 4,4-dimethyl-	70159.7	234786	228193	50000	50000	50000	50000	104637	74472	89512.7	50000	271010	50000	81070	50000
Meta_152	Undecane, 5,7-dimethyl-	50000	724746	228649	248997	50000	50000	50000	50000	65525.7	262076	83397	355558	50000	1569604	50000
Meta_153	1,2,4,5-Tetrazine	121875	122715	168802	50000	126180	50000	50000	126624	50000	112667	50000	75429	129288	50000	50000
Meta_154	1,2-Benzenedicarboxylic acid, bis(2-methylpropyl) ester	185722	200341	50000	50000	50000	211429	50000	142168	235899	50000	174403	50000	50000	50000	440945
Meta_155	2,6-Octadien-1-ol, 3,7-dimethyl-, acetate	50000	50000	50000	50000	50000	50000	1567510	1.35317e+06	50000	50000	50000	3.27679e+06	1.47632e+06	4439785	4.06639e+06
Meta_156	2-Butyl-1,2-oxaborolane	356916	50000	833704	50000	50000	50000	50000	1.12406e+06	535542	374302	50000	1.04001e+06	50000	50000	745091
Meta_157	2-Fluoro-6-iodobenzonitrile	133012	259161	50000	59103.7	50000	208393	187334	50000	212933	50000	50000	123518	50000	189710	50000
Meta_158	3-Hexanone	50000	194052	50000	113764	50000	50000	77728	50000	97376.7	50000	211809	50000	50000	109389	101310
Meta_159	Acetophenone	50000	50000	50000	50000	50000	50000	50000	50000	50000	133994	345074	113568	225951	137022	603134
Meta_160	Dodecane, 2-methyl-	50000	337446	341484	50000	200825	50000	50000	50000	173712	50000	50000	352471	50000	423732	240835
Meta_161	Guanidine, monothiocyanate	140233	50000	50000	487817	50000	87358	146268	50000	50000	50000	260355	366729	50000	108646	50000
Meta_162	Heptane, 2,5,5-trimethyl-	361367	50000	145459	119224	50000	191277	50000	208709	50000	104351	75760	50000	141042	50000	144890
Meta_163	Heptasiloxane, hexadecamethyl-	50000	50000	99999.3	50000	50000	176240	110331	50000	50000	91537	136938	50000	133983	50000	122961
Meta_164	Hexane, 2,4,4-trimethyl-	50000	50000	50000	50000	615023	50000	266683	50000	117158	154623	73551	50000	50000	50000	470148
Meta_165	Isophthalic acid, 3-chlorophenyl heptyl ester	237160	323774	255223	50000	224661	50000	50000	50000	133883	50000	50000	50000	50000	283606	230330
Meta_166	Isophthalic acid, di(1-isopropyl-2-methylpropyl) ester	309036	50000	50000	314718	50000	50000	50000	173631	50000	137041	175788	50000	179478	224142	414089
Meta_167	Nonane, 3,7-dimethyl-	50000	50000	50000	50000	150762	50000	73361	50000	50000	169975	50000	277922	50000	159158	663370
Meta_168	Nonane, 5-(2-methylpropyl)-	50000	202255	50000	50000	50000	102545	78294.7	228158	50000	50000	50000	312591	199309	134112	127599
Meta_169	Octane, 6-ethyl-2-methyl-	88598.5	240689	184081	814368	50000	275946	148647	306706	50000	140756	50000	50000	50000	50000	50000
Meta_170	Tetracosamethyl-cyclododecasiloxane	115496	50000	214596	65261.3	114056	60386	50000	73186.7	144785	193291	50000	50000	50000	50000	50000
Meta_171	1-(2,3,4,5-Tetramethylphenyl)ethanone	50000	50000	50000	183955	162164	50000	150830	154422	148877	140146	50000	50000	50000	196074	168519
Meta_172	1,2-Benzenediol, o-(4-methoxybenzoyl)-o'-(2,2,3,3,4,4,4-heptafluorobutyryl)-	159266	50000	199569	329402	148214	50000	223463	50000	50000	50000	50000	50000	303947	50000	50000
Meta_173	1,4-Dibutyl benzene-1,4-dicarboxylate	586727	714589	993845	50000	1180146	50000	451802	50000	751765	50000	710690	50000	50000	50000	50000
Meta_174	1-Pentanamine, N-ethyl-	50000	50000	50000	50000	50000	624126	411447	50000	179227	113827	116419	50000	114898	134313	50000
Meta_175	2,4,7-Octanetrione	290542	50000	50000	50000	305733	50000	79596.3	148787	50000	268446	50000	50000	50000	352469	50000
Meta_176	2,5-Piperazinedione, 3,6-bis(2-methylpropyl)-	50000	50000	1.98365e+06	2174421	50000	592501	2.50219e+06	50000	50000	50000	1.4324e+06	50000	863768	50000	3.29874e+06
Meta_177	2,6-Octadienal, 3,7-dimethyl-, (E)-	50000	50000	50000	50000	50000	50000	518193	743205	50000	50000	50000	680998	1.01037e+06	746516	50000
Meta_178	2-Amino-2-methyl-1-(pyrrolidin-1-yl)propan-1-one	50000	77404.7	109949	50000	154424	50000	50000	50000	67655	50000	50000	50000	72550.3	76101.7	80254
Meta_179	2-Bromo dodecane	131044	50000	389482	243686	153424	157103	213369	50000	50000	50000	111589	50000	50000	50000	50000
Meta_180	2-Propenoic acid, 2-chloroethyl ester	231056	137672	220733	50000	50000	122660	50000	50000	50000	128466	156452	50000	94716	122738	50000
Meta_181	2-Pyrrolidinone	115973	347550	50000	485658	150438	50000	50000	446698	50000	50000	364033	50000	50000	50000	50000
Meta_182	3,4-Dihydroxyphenylglycol, 4TMS derivative	50000	153937	72069	50000	73964.5	62978.7	79994	50000	50000	50000	72421	87142	50000	50000	50000
Meta_183	5,5-Dimethyl-2-(2,2,2-trifluoro-1-trifluoromethylethyl)-4,5-dihydrooxazole	50000	50000	111118	309171	50000	135552	50000	50000	50000	124913	127198	50000	50000	50000	311516
Meta_184	Acetic acid (3,6,8-trimethyl-5,7-dioxo-5,6,7,8-tetrahydro-1H-1,2,6,8,9-pentaazacyclopenta[b]naphthalen-4-yl) ester	79612	50000	70036	82394.7	50000	73307.7	50000	50000	71799.3	65731.7	50000	69377.3	56171.3	50000	50000
Meta_185	Borane, diethyl(decyloxy)-	152966	50000	140287	50000	50000	347547	121121	50000	50000	50000	50000	50000	323281	50000	189234
Meta_186	Crotonic anhydride	50000	156522	160651	50000	82385.3	50000	838842	50000	50000	1014919	50000	106273	132353	145858	50000
Meta_187	Cyclopentane, hexyl-	50000	50000	243604	50000	113491	115029	252585	50000	50000	273582	50000	155511	50000	50000	50000
Meta_188	Decane, 5-ethyl-5-methyl-	50000	468884	50000	50000	50000	742353	451518	519777	50000	50000	689120	789141	441379	50000	50000
Meta_189	Furazan, dimethyl-	50000	150666	50000	160907	125065	151652	155163	50000	50000	218072	50000	50000	50000	145526	50000
Meta_190	Hexane, 2,2,5-trimethyl-	50000	130527	50000	202146	220885	152425	79226.7	50000	98651.7	50000	50000	50000	50000	104574	94347.5
Meta_191	Isophthalic acid, heptyl tridec-2-ynyl ester	50000	50000	243816	197435	204169	50000	50000	128229	50000	50000	105130	50000	50000	384710	50000
Meta_192	l-Norvaline, N-ethoxycarbonyl-, nonyl ester	50000	50000	50000	50000	177626	50000	283663	391898	50000	188204	50000	371066	1.24326e+06	50000	390084
Meta_193	N-(3-Hydroxy-2-oxo-3-trifluoromethyl-2,3-dihydro-benzofuran-6-yl)-acetamide	50000	50000	69932.3	83186.7	65924.3	85940.3	50000	50000	71485.7	74879.2	65403.3	67244.3	50000	50000	50000
Meta_194	Octane, 1,1-diethoxy-	50000	116622	63901.3	50000	71665.7	50000	50000	50000	111756	50000	108196	50000	130345	50000	138721
Meta_195	Octane, 3,3-dimethyl-	50000	50000	50000	50000	695341	225096	50000	103290	50000	50000	154228	446832	134686	50000	50000
Meta_196	Pentane, 3-ethyl-3-methyl-	130126	510683	265279	50000	50000	50000	50000	291175	395401	50000	163817	50000	68552.7	50000	50000
Meta_197	Phenol, 2,4,6-tri-tert-butyl-	50000	50000	166720	247733	210086	127721	158292	50000	194072	50000	97626.7	50000	50000	150148	50000
Meta_198	Succinate - Ethoxyacetaldehyde	50000	50000	50000	50000	50000	50000	108090	140017	101385	50000	50000	163593	150310	50000	138127
Meta_199	Succinic acid, (4-methoxyphenyl) ester	50000	110378	50000	183213	128324	125244	50000	50000	50000	50000	50000	50000	50000	177718	112118
Meta_200	Undecane, 4,6-dimethyl-	174845	50000	675278	50000	535398	50000	549089	515628	306817	444682	50000	228331	50000	50000	50000
Meta_201	Undecane, 4-ethyl-	50000	231120	50000	740105	50000	219970	50000	148112	741132	50000	310323	50000	831069	302773	50000
Meta_202	Valeric anhydride	50000	50000	284662	151707	196421	226226	50000	113798	168326	180139	50000	50000	50000	155173	50000
Meta_203	1,5-Heptadiene-3,4-diol	50000	50000	50000	273097	50000	50000	135238	50000	50000	50000	126741	50000	206581	258368	50000
Meta_204	1-Butyne, 3-methyl-3-(1-methylethoxy)-	50000	50000	245826	50000	50000	50000	50000	135336	81778.7	50000	66340.3	50000	50000	90241.3	116511
Meta_205	2,2',2''-Nitrilotriethanol, triethyl ether	50000	81930.3	96828.7	50000	75474.7	103523	50000	164528	50000	143811	50000	50000	50000	157676	50000
Meta_206	2,2-Dimethyl-2-[2,4,6-trimethylphenyl]acetic acid	50000	50000	278513	50000	50000	167694	120701	50000	50000	50000	143879	50000	50000	201370	236692
Meta_207	2H-Thiopyran, 3,4-dihydro-	50000	50000	50000	190245	184026	50000	50000	173592	138818	50000	116312	122282	50000	50000	98178
Meta_208	2-Methylbutan-1-ol, tert-butyldimethylsilyl ether	50000	50000	205074	69436	207725	50000	50000	221710	50000	50000	50000	50000	50000	50000	111180
Meta_209	3-Ethyl-2,6,10-trimethylundecane	589808	924273	50000	50000	684824	50000	50000	50000	332062	50000	512738	50000	463523	50000	50000
Meta_210	Farnesyl butanoate	50000	50000	1.52713e+06	50000	50000	50000	50000	1.10489e+06	50000	50000	50000	268497	3.29023e+06	4.19791e+06	2.88126e+06
Meta_211	Heptane, 2,2,3,3,5,6,6-heptamethyl-	50000	50000	50000	50000	50000	50000	50000	390324	50000	119304	333304	464172	50000	50000	158300
Meta_212	Heptane, 4-ethyl-	580308	433963	50000	50000	281224	50000	50000	50000	50000	842236	50000	50000	50000	547982	50000
Meta_213	Isophthalic acid, 3,3-dimethylbut-2-yl heptyl ester	50000	352743	50000	50000	50000	50000	224855	50000	222200	215542	50000	50000	272689	323552	233872
Meta_214	Octa-3,5-diene-2,7-dione, 4,5-dihydroxy-	50000	413492	142275	50000	211828	122622	50000	157393	50000	50000	50000	50000	50000	50000	50000
Meta_215	Octane, 2,3,7-trimethyl-	50000	50000	50000	204270	50000	50000	215504	50000	50000	805497	646270	576777	50000	692484	50000
Meta_216	Octane, 4-methyl-	50000	50000	121972	50000	50000	50000	50000	562119	533781	50000	177864	50000	1.0431e+06	554950	50000
Meta_217	Propanoic acid, ethenyl ester	50000	50000	50000	420873	50000	167622	50000	50000	50000	50000	50000	146074	289446	50000	171027
Meta_218	1,3,2-Oxazaborolane, 2-butyl-	50000	50000	545046	225420	1.35349e+06	50000	50000	50000	283932	50000	50000	673973	50000	50000	50000
Meta_219	1-Piperonylpyrazole-3-carboxylic acid hydrazide	146331	50000	50000	50000	149488	50000	50000	127187	50000	128554	50000	50000	50000	58477.7	152671
Meta_220	1-Tetradecanamine, N,N-dimethyl-	50000	50000	310119	510168	292255	511180	666603	50000	50000	50000	50000	50000	50000	50000	50000
Meta_221	2-Methylpropanoic acid, TBDMS derivative	85842	50000	50000	50000	50000	50000	59456.3	90578.7	50000	100932	50000	125080	107291	50000	50000
Meta_222	2-Methylpropanoic acid, TMS derivative	61825	50000	50000	50000	50000	161533	69689.7	50000	50000	107770	88965.3	50000	50000	63822.3	50000
Meta_223	3,5-Diamino-1,2,4-triazole	138160	50000	50000	50000	50000	50000	50000	97588	50000	50000	50000	50000	165768	157041	128016
Meta_224	4H-1,2,4-Triazol-3-amine, 4-methyl-	128358	50000	149055	50000	144366	130396	50000	50000	50000	50000	92032	50000	50000	50000	135911
Meta_225	4-Picolylamine, N,N-dinonyl-	50000	50000	50000	50000	339862	338574	50000	50000	217519	251741	258048	50000	259598	50000	50000
Meta_226	5,6-Decanedione	50000	50000	142057	50000	50000	50000	50000	50000	50000	95046	107603	50000	246006	50000	184519
Meta_227	5-Amino-2-methyl-2H-tetrazole	150142	50000	165877	50000	50000	50000	50000	50000	50000	50000	312017	350060	50000	50000	266687
Meta_228	6-Octen-1-ol, 7-methyl-3-methylene-	50000	50000	50000	50000	50000	50000	50000	709718	50000	346391	50000	50000	959623	2.81008e+06	1.35173e+06
Meta_229	Acetamide, N-2-propenyl-	50000	290044	145501	50000	50000	71003.7	50000	50000	50000	50000	278867	50000	50000	326480	284879
Meta_230	Acetamide, N-ethenyl-N-methyl-	50000	164898	304112	50000	50000	50000	112945	385007	50000	119694	50000	50000	50000	50000	50000
Meta_231	Chrysanthemyl alcohol, O-acetyl- (stereoisomer 1)	50000	50000	50000	262249	50000	50000	50000	474211	50000	232640	50000	50000	782335	1724787	922478
Meta_232	Cyclobutane, 2-ethenyl-1,1,4-trifluoro-	349748	211265	50000	144768	50000	240964	50000	50000	50000	50000	480255	50000	50000	115938	50000
Meta_233	Cyclopentane, 1,1,3,4-tetramethyl-, trans-	85689.3	50000	50000	83246.7	50000	80146.3	50000	50000	50000	71142.7	50000	50000	50000	85282	74313.7
Meta_234	Decane, 1-iodo-	50000	50000	361190	50000	201643	129147	50000	50000	323629	50000	50000	151360	50000	50000	50000
Meta_235	Decane, 2,3,5-trimethyl-	193175	50000	50000	247344	486934	50000	50000	50000	147152	50000	298156	50000	50000	50000	50000
Meta_236	Decane, 2,3,6-trimethyl-	50000	80140.7	411308	50000	50000	50000	50000	50000	164610	193960	354009	50000	50000	210242	50000
Meta_237	Decane, 3-ethyl-3-methyl-	50000	135928	190295	50000	50000	50000	50000	50000	151946	137086	126283	220761	50000	50000	50000
Meta_238	Decane, 5-methyl-	50000	50000	50000	587966	886017	510119	539653	50000	50000	50000	835984	50000	50000	50000	50000
Meta_239	Heptadecane, 2,6,10,15-tetramethyl-	228944	50000	1.02356e+06	50000	50000	50000	300309	886407	50000	50000	50000	50000	863305	50000	50000
Meta_240	Heptane, 2,4,6-trimethyl-	90656.3	94395	50000	50000	50000	50000	50000	50000	467300	50000	461788	658280	50000	50000	319763
Meta_241	Hexadecane, 2,6,11,15-tetramethyl-	50000	50000	712519	520289	50000	50000	50000	50000	50000	739986	328729	1532340	50000	50000	50000
Meta_242	Hexane, 2,2-dimethyl-	50000	127377	50000	50000	174025	50000	50000	50000	130666	223571	108586	50000	111695	50000	50000
Meta_243	Hexasiloxane, tetradecamethyl-	50000	50000	50000	50000	50000	113165	54324.3	50000	132705	60689.3	50000	50000	50000	141566	50000
Meta_244	N,3-Diethyl-3-octanamine	50000	97052.3	50000	107136	50000	50000	88531	50000	50000	50000	50000	118064	218755	50000	50000
Meta_245	Octane, 3,5-dimethyl-	50000	1.07381e+06	254000	50000	50000	50000	199563	50000	50000	50000	142714	493615	50000	152623	50000
Meta_246	Oxalic acid, butyl propyl ester	50000	50000	120748	50000	203849	50000	50000	194221	94641	50000	103358	50000	50000	346821	50000
Meta_247	Oxazole, 4,5-dihydro-2-methyl-	50000	50000	50000	78151	50000	89799	118313	50000	50000	223196	50000	148087	50000	50000	50000
Meta_248	Palmitoleic acid	50000	50000	50000	50000	50000	50000	50000	50000	50000	50000	50000	50000	50000	5.30924e+06	7.54103e+06
Meta_249	trans-Chrysanthemol	50000	50000	423744	1.21523e+06	50000	50000	50000	50000	4.735e+06	1.41992e+06	50000	50000	50000	50000	50000
Meta_250	Undecane, 2,7-dimethyl-	50000	50000	555414	50000	126898	67070.7	50000	50000	414049	50000	125455	50000	50000	186952	50000
Meta_251	1,1,3,4-Tetramethylsilacyclopentene-3	50000	68558.7	50000	92447.3	71367.3	50000	50000	50000	50000	79725.7	50000	50000	50000	50000	50000
Meta_252	1,1-Dimethyl-2-propenyl acetate	103032	50000	50000	136514	50000	50000	98453.7	50000	50000	50000	119229	50000	50000	50000	50000
Meta_253	1-Benzoyl-2-t-butyl-5-methoxymethyl-3-methyl-imidazolidin-4-one	50000	50000	149520	50000	50000	50000	50000	50000	128711	267384	50000	211232	50000	50000	50000
Meta_254	2,2,4,4-Tetramethyloctane	173178	50000	104524	50000	193029	50000	50000	50000	50000	50000	50000	193131	50000	141812	50000
Meta_255	2,3-Dihydro-4-styryl-1H-1,5-benzodiazepin-2-one	157798	50000	50000	264900	50000	50000	169887	50000	50000	129648	50000	50000	50000	50000	50000
Meta_256	2,4-Dihydroxybenzaldehyde, 2TMS derivative	139119	143053	57530.7	50000	50000	70018	50000	50000	50000	50000	50000	50000	50000	50000	50000
Meta_257	2,4-Dihydroxybenzoic acid, 3TMS derivative	50000	50000	50000	91393	63602.3	50000	50000	63876.3	62518	50000	50000	50000	50000	47299.3	50000
Meta_258	2-Chloro-5-methylthiazole	50000	50000	144808	167089	50000	50000	50000	50000	231794	50000	50000	50000	152520	50000	50000
Meta_259	2-Propenoic acid, 2,2,3,3,4,4,5,5,6,6,7,7,8,8,8-pentadecafluorooctyl ester	79184	50000	50000	50000	97385.7	50000	140366	113689	50000	50000	50000	50000	50000	50000	165394
Meta_260	2-Propyn-1-ol, acetate	50000	102001	50000	50000	93416.3	50000	50000	50000	50000	50000	50000	92337	132922	131594	50000
Meta_261	3,5-Dimethyl-4-octanone	50000	50000	50000	50000	50000	103504	50000	147620	280946	50000	50000	85619	50000	50000	50000
Meta_262	4-Amino-6-hydroxypyrimidine	50000	50000	50000	53255	87021.7	50000	71165.7	50000	50000	50000	50000	103432	50000	50000	50000
Meta_263	4-Hexen-1-ol, 5-methyl-2-(1-methylethenyl)-, (R)-	50000	50000	50000	50000	73561.3	50000	50000	50000	518556	564229	50000	50000	398596	50000	50000
Meta_264	4-Methyl-1,6-heptadien-4-ol	50000	174554	50000	50000	202980	50000	50000	50000	167701	50000	50000	332275	50000	50000	50000
Meta_265	4-Nonanone, 7-ethyl-	276517	50000	102934	50000	50000	133979	116660	50000	50000	50000	126034	50000	50000	50000	50000
Meta_266	4-Nonene, 3-methyl-, (Z)-	50000	96972	50000	50000	50000	100912	50000	50000	75918.3	50000	50000	50000	117637	50000	107838
Meta_267	Benzamide, N-2-naphthalenyl-	176389	50000	101696	195385	50000	50000	50000	113068	50000	50000	50000	118420	50000	50000	50000
Meta_268	Benzene, 1-(1,1-dimethylethyl)-3-ethyl-5-methyl-	50000	50000	50000	50000	50000	50000	50000	137636	50000	135685	150191	127893	50000	185268	50000
Meta_269	Butane, 2-nitro-	50000	156014	50000	50000	158308	50000	50000	50000	50000	50000	50000	234940	50000	140370	130899
Meta_270	Cyclohexane, 1-ethyl-1,3-dimethyl-, trans-	50000	86442.7	81773.3	98733	50000	50000	50000	50000	50000	50000	80489.7	50000	50000	50000	58984.3
Meta_271	Diethyl,3-nitrophenyl phosphate	73175.7	50000	69615.7	50000	50000	50000	50000	50000	50000	50000	68240.3	64546.3	50000	68197.7	50000
Meta_272	Dodecane, 3-methyl-	50000	50000	50000	50000	179383	50000	99191	267118	50000	50000	50000	296724	50000	50000	50000
Meta_273	d-Xylopyranoside, methyl 5-C-methoxy-2,3,4-tri-O-methyl-	50000	91525.7	59259.7	50000	50000	50000	50000	50000	54922	50000	50000	50000	84875	50000	50000
Meta_274	Furan, tetrahydro-2-(methoxymethyl)-	50000	50000	50000	50000	50000	131721	50000	435023	50000	121911	234662	50000	50000	50000	50000
Meta_275	Geranyl formate	50000	391282	593749	50000	598838	50000	50000	50000	50000	366375	50000	772538	50000	50000	50000
Meta_276	Isophthalaldehyde	50000	50000	50000	50000	103909	50000	80337.3	114501	138908	50000	50000	50000	50000	162605	50000
Meta_277	N-Isopropyl-3-phenylpropanamide	155874	50000	123123	50000	50000	50000	50000	50000	50000	50000	196984	50000	50000	50000	50000
Meta_278	Octane, 3,4,5,6-tetramethyl-	50000	50000	81596.7	50000	50000	828741	173890	50000	50000	50000	50000	50000	50000	159385	50000
Meta_279	Pentane, 2,2,4-trimethyl-	131995	114984	50000	50000	173063	117385	50000	50000	50000	50000	50000	96646.3	50000	50000	50000
Meta_280	Pentane, 2-methyl-	192538	50000	154159	212459	50000	50000	50000	50000	690346	50000	50000	50000	50000	134910	50000
Meta_281	Pentanoic acid, 1,1-dimethylpropyl ester	302391	50000	50000	84231.7	50000	50000	50000	50000	50000	50000	50000	50000	191770	50000	115285
Meta_282	p-Hexylacetophenone	61781.7	50000	82245.3	50000	50000	76055.3	50000	50000	50000	50000	50000	91647.3	65587.3	50000	50000
Meta_283	Sulfurous acid, hexyl heptyl ester	50000	50000	184809	50000	50000	50000	133838	375777	50000	50000	95682.3	50000	50000	50000	118349
Meta_284	Tetrahydropyran Z-10-dodecenoate	50000	50000	50000	50000	92756	50000	50000	191525	120404	114525	50000	50000	155475	50000	50000
Meta_285	threo-2,5-Dimethyl-2-(2-methyl-2-tetrahydrofuryl)tetrahydrofuran	671311	216485	105320	50000	50000	50000	50000	50000	165875	50000	115047	50000	50000	50000	50000
Meta_286	Undecane, 3-ethyl-	168524	50000	50000	192731	50000	204661	50000	50000	146633	50000	149469	50000	50000	50000	50000
Meta_287	Undecanoic acid, 2-methyl-	50000	50000	50000	50000	50000	50000	75443.3	50000	50000	50000	50000	90055	50000	94300.3	50000
Meta_288	1-(2-Fluorobenzyl)-3-piperidinamine, N-trimethylacetyl-	50000	167554	171649	50000	50000	187411	50000	50000	50000	50000	50000	50000	153655	50000	50000
Meta_289	1-(3,6-Dihydro-1(2H)-pyridinyl)-3-(2-methylphenoxy)-2-propanol	178446	50000	50000	50000	50000	163683	50000	50000	50000	143156	145779	50000	50000	50000	50000
Meta_290	1,2,4-Triazolidine-3,5-dione, 4-amino-	50000	50000	50000	50000	50000	140038	50000	50000	50000	50000	50000	456315	50000	326090	50000
Meta_291	1,3-Benzodioxole	50000	50000	50000	50000	50000	50000	50000	60679	50000	50000	50000	50000	50000	689984	58911
Meta_292	1,3-Cyclobutanedione, 2,2,4,4-tetramethyl-	50000	50000	50000	146078	50000	90759	50000	206372	127221	50000	50000	50000	50000	50000	50000
Meta_293	1,3-Propanediamine, N,N'-dimethyl-	50000	50000	190470	206730	189514	50000	50000	50000	50000	50000	226183	50000	50000	50000	50000
Meta_294	1,4-Benzenedicarboxaldehyde	50000	178610	50000	50000	93472.7	50000	50000	50000	50000	50000	50000	146123	50000	156461	50000
Meta_295	1-Ethyl-4,4-dimethyl-2,5-dioxoimidazolidine	50000	79712	50000	50000	50000	50000	50000	50000	50000	74488	50000	50000	81452.3	50000	102246
Meta_296	1H-Indole, 2,5-dimethyl-	50000	50000	50000	50000	50000	50000	194998	50000	50000	50000	143172	50000	50000	50000	294793
Meta_297	1H-Tetrazol-5-amine	50000	59919.3	50000	50000	321673	50000	50000	50000	152689	50000	50000	50000	50000	50000	50000
Meta_298	1-Pentanol, 2,2-dimethyl-	148414	50000	50000	50000	50000	118841	50000	50000	50000	50000	113026	50000	226035	50000	50000
Meta_299	2-(1H-Indol-3-yl)ethyl propyl carbonate	50000	50000	50000	50000	50000	50000	50000	50000	50000	50000	50000	614759	380536	498940	597598
Meta_300	2-(4-Sulfanilylanilino)ethanol	50000	50000	126354	50000	50000	50000	50000	50000	115452	50000	50000	50000	100242	178157	50000
Meta_301	2,2-Dimethylpropanoic anhydride	50000	50000	50000	50000	50000	50000	213154	266336	168172	50000	50000	480869	50000	50000	50000
Meta_302	2,3-Dimethoxyphenol	50000	50000	50000	427398	50000	50000	50000	50000	745510	50000	50000	50000	318039	260181	50000
Meta_303	2,5,1,3,4,6-[1,2,5]Thiadiazolo[3,4-c][1,2,5]thiadiazole	50000	50000	50000	50000	50000	50000	50000	50000	50000	50000	50000	321077	553237	186438	50000
Meta_304	2,6-Octadien-1-ol, 3,7-dimethyl-	50000	50000	50000	50000	50000	50000	148281	241481	50000	50000	50000	50000	2353715	50000	596845
Meta_305	2,8,9-Trioxa-5-aza-1-silabicyclo(3.3.3)undecane, 1-methoxy-	50000	50000	50000	50000	50000	50000	50000	50000	50000	240127	50000	50000	50000	233812	642672
Meta_306	2-Acetyl-2-methyltetrahydrofuran	50000	50000	50000	50000	50000	340618	50000	359701	108237	319631	50000	50000	50000	50000	50000
Meta_307	2-Acetyl-5-methylthiophene	50000	83761	50000	50000	50000	97243.7	50000	50000	50000	50000	50000	78410	50000	50000	50000
Meta_308	2-Benzoxazolinone, 6-iodo-, Ac derivative	50000	50000	50000	50000	50000	50000	60122.7	50000	73203.7	50000	76520.7	50000	50000	50000	71271
Meta_309	2-Butyne, 1,1-dimethoxy-	50000	73742	57129.3	50000	50000	50000	50000	94515	50000	50000	69039.3	50000	50000	50000	50000
Meta_310	2-Hepten-4-one, 6-methyl-	50000	77335.7	50000	58822	50000	103651	73487.3	50000	50000	50000	50000	50000	50000	50000	50000
Meta_311	2-Naphthyl methyl ketone	50000	228118	50000	50000	226575	50000	50000	50000	50000	151997	50000	50000	50000	50000	199972
Meta_312	2-Pentene, 5-(pentyloxy)-, (E)-	50000	50000	50000	95126.3	50000	124642	50000	50000	50000	50000	110678	50000	108620	50000	50000
Meta_313	3,5-Heptanedione, 2,2,4,6,6-pentamethyl-	50000	50000	50000	50000	167274	50000	50000	50000	50000	307369	50000	50000	50000	50000	50000
Meta_314	3-Butoxy-1,1,1,7,7,7-hexamethyl-3,5,5-tris(trimethylsiloxy)tetrasiloxane	240101	50000	69498.3	50000	50000	50000	50000	50000	50000	50000	497931	81976	50000	50000	50000
Meta_315	3H-1,2-Dithiole-3-thione, 5-methyl-	50000	57057.7	50000	131186	50000	50000	50000	50000	98087.3	50000	50000	94909.3	50000	50000	50000
Meta_316	3-Hydroxybutanal, TBDMS derivative	50000	50000	50000	50000	50000	50000	107277	212135	50000	72569	50000	50000	50000	50000	215046
Meta_317	3-Methyl-4-methylamino-1,2,4-triazole-5-thiol	50000	50000	50000	50000	50000	50000	50000	108651	129726	50000	50000	50000	109453	50000	64834.7
Meta_318	3-Pentanone, 2,4-dimethyl-	50000	50000	50000	50000	491961	50000	137065	50000	180518	50000	50000	50000	50000	50000	50000
Meta_319	3-Penten-2-one	50000	50000	50000	50000	50000	50000	50000	110730	50000	50000	50000	50000	50000	792251	1.16774e+06
Meta_320	4-Fluorobenzoic acid, hex-4-yn-3-yl ester	533471	50000	50000	50000	50000	50000	50000	50000	50000	50000	50000	244288	50000	296700	50000
Meta_321	5-Fluoro-2-hydroxyacetophenone	50000	50000	50000	276488	50000	50000	50000	50000	221136	50000	50000	229447	270247	50000	50000
Meta_322	6,6,7-Trimethyl-octane-2,5-dione	50000	50000	50000	702621	50000	50000	50000	50000	50000	50000	535550	50000	50000	520545	50000
Meta_323	8-Acetyl-7-hydroxycoumarin, tert-butyldimethylsilyl ether	50000	50000	50000	50000	50000	50000	89405.3	50000	50000	50000	50000	50000	50000	104802	179530
Meta_324	8-Ethyl-2-phenyl-8H-1,3a,8-triaza-cyclopenta[a]indene	50000	184956	50000	50000	69046.7	60460	50000	60466.3	50000	50000	50000	50000	50000	50000	50000
Meta_325	Acetamide, 2-cyano-	50000	50000	50000	50000	50000	50000	50000	118068	50000	50000	50000	50000	82509	127228	50000
Meta_326	Benzaldehyde, 2,5-dimethyl-	257280	50000	50000	50000	50000	161280	50000	50000	50000	50000	50000	196235	50000	50000	50000
Meta_327	Benzene, 1-isocyano-3-methyl-	50000	50000	194885	50000	50000	50000	50000	50000	136510	129507	186323	50000	50000	50000	50000
Meta_328	Benzeneacetaldehyde, .alpha.-methyl-	50000	50000	50000	92030	50000	50000	50000	71488.7	50000	50000	50000	72480	79155	50000	50000
Meta_329	Benzeneacetic acid, .alpha.-methoxy-, methyl ester, (卤)-	50000	50000	50000	50000	50000	50000	50000	50000	50000	50000	217896	50000	365506	205584	50000
Meta_330	Benzoic acid, 3-chloro-, 2-oxo-2-phenylethyl ester	66783	96065	50000	50000	50000	50000	50000	50000	81531.7	50000	50000	50000	50000	50000	50000
Meta_331	Butanal, 3,3-dimethyl-2-oxo-, hemihydrate	50000	50000	50000	50000	50000	50000	50000	502695	50000	50000	192756	50000	192585	50000	241999
Meta_332	Butane, 1-chloro-2-methyl-	50000	50000	50000	50000	50000	171319	50000	50000	182120	359058	50000	50000	50000	50000	392180
Meta_333	Butane, 2,2,3,3-tetramethyl-	50000	50000	50000	50000	131130	50000	50000	167880	232476	50000	50000	174474	50000	50000	50000
Meta_334	Butanimidamide	50000	50000	50000	147647	154300	50000	50000	50000	50000	96689.3	50000	50000	137757	50000	50000
Meta_335	cis-5-Dodecenoic acid	50000	50000	50000	50000	50000	50000	50000	50000	50000	50000	50000	50000	771720	50000	278202
Meta_336	Cyclooctane, 1,4-dimethyl-, trans-	50000	50000	50000	50000	50000	50000	50000	88223.3	50000	50000	86863.3	50000	77127.7	50000	118941
Meta_337	Decane, 2,2,8-trimethyl-	50000	103555	50000	96021.7	50000	50000	50000	50000	50000	96232.3	50000	50000	50000	50000	46457.3
Meta_338	Decane, 2,6,7-trimethyl-	596084	50000	50000	605956	50000	50000	50000	50000	50000	50000	50000	50000	740221	50000	50000
Meta_339	Decane, 3-bromo-	225630	50000	50000	50000	50000	50000	50000	50000	102890	50000	119638	50000	220479	50000	50000
Meta_340	Dodecanoic acid	50000	50000	50000	50000	50000	50000	50000	50000	50000	50000	50000	50000	50000	101583	814246
Meta_341	Eicosane, 2-methyl-	900404	50000	50000	1.08009e+06	50000	50000	891898	50000	50000	50000	50000	1.65772e+06	50000	50000	50000
Meta_342	Ethanamine, N-pentylidene-	50000	50000	134040	272320	50000	50000	50000	156574	50000	50000	50000	50000	50000	50000	50000
Meta_343	Ethanedioic acid, dihydrazide	104410	50000	50000	50000	50000	69778.3	50000	50000	50000	50000	270083	50000	50000	50000	50000
Meta_344	Ethaneperoxoic acid, 1-cyano-1-[2-(2-phenyl-1,3-dioxolan-2-yl)ethyl]pentyl ester	50000	50000	50000	50000	50000	50000	801149	50000	50000	50000	50000	205726	50000	870956	50000
Meta_345	Ethyl methylphosphonofluoridate	50000	50000	50000	50000	101432	50000	50000	106612	50000	50000	66085.3	50000	95032	50000	50000
Meta_346	Furan, 2-(dichloromethyl)-tetrahydro-	122577	50000	50000	50000	50000	96217.3	109066	50000	50000	50000	50000	50000	50000	108323	50000
Meta_347	Glutarimide, N-(2-(4-methoxyphenyl)ethyl)-	50000	226446	50000	311056	50000	50000	105884	50000	50000	50000	50000	205392	50000	50000	50000
Meta_348	Heptane, 2,2-dimethyl-	50000	50000	50000	50000	319494	50000	76689	50000	50000	50000	50000	99891	50000	50000	148447
Meta_349	Heptane, 2,6-dimethyl-	50000	50000	50000	277077	118740	50000	250962	50000	115521	50000	50000	50000	50000	50000	50000
Meta_350	Heptane, 3,5-dimethyl-	50000	50000	50000	178203	50000	305031	50000	50000	50000	145135	50000	50000	50000	50000	157177
Meta_351	Hexane, 1,1'-oxybis-	50000	50000	50000	50000	386559	50000	566155	50000	50000	50000	50000	50000	50000	72997.3	50000
Meta_352	Hexane, 3,3,4,4-tetrafluoro-	50000	50000	50000	50000	50000	50000	50000	50000	50000	50000	50000	50000	337871	50000	273060
Meta_353	Hexane, 3,3,4,4-tetramethyl-	317852	50000	50000	50000	50000	1.34071e+06	50000	50000	50000	1.61417e+06	50000	156805	50000	50000	50000
Meta_354	Hydrazinecarboxylic acid, methyl ester	50000	212871	50000	50000	50000	277574	50000	50000	50000	50000	50000	50000	50000	198073	50000
Meta_355	l-Norleucine, N-methoxycarbonyl-, isohexyl ester	50000	50000	50000	50000	50000	177771	50000	50000	50000	50000	50000	230037	252201	50000	140303
Meta_356	l-Norvaline, N-ethoxycarbonyl-, octyl ester	50000	50000	50000	50000	50000	50000	50000	50000	50000	50000	50000	643149	102687	50000	1.03481e+06
Meta_357	Methanamine, N-heptylidene-	169646	81876.3	50000	50000	50000	50000	598770	50000	50000	50000	50000	50000	216286	50000	50000
Meta_358	Methanesulfinyl fluoride, trifluoro-	50000	50000	50000	50000	72855	50000	50000	138115	125756	50000	50000	50000	50000	50000	2.76466e+06
Meta_359	Methanol, TMS derivative	50000	50000	50000	50000	50000	50000	109716	285102	50000	50000	75008.7	50000	862616	50000	50000
Meta_360	Naphtho[2,3-d]-1,3-dioxol-5-ol, 3a,4,9,9a-tetrahydro-2,2-dimethyl-, cis-	50000	321077	230928	50000	405028	50000	50000	50000	214100	50000	50000	50000	50000	50000	50000
Meta_361	Neral	50000	50000	50000	50000	50000	50000	50000	314062	50000	50000	50000	50000	262232	50000	224333
Meta_362	Nonadecane, 2-methyl-	50000	677735	717932	50000	50000	1.82908e+06	50000	50000	50000	50000	50000	50000	50000	50000	50000
Meta_363	Nonane, 1-iodo-	50000	50000	50000	50000	50000	50000	111947	50000	50000	103887	50000	50000	338402	50000	334860
Meta_364	Octane, 2,3,3-trimethyl-	597987	50000	686819	50000	50000	50000	276021	50000	50000	50000	50000	50000	50000	50000	50000
Meta_365	Octane, 2-iodo-	50000	50000	50000	50000	50000	50000	50000	50000	411293	112694	50000	231499	474306	50000	50000
Meta_366	Octane, 3-ethyl-	50000	50000	50000	50000	50000	543049	50000	50000	50000	127146	50000	84772.7	50000	169449	50000
Meta_367	Octane, 3-methyl-	50000	50000	219560	50000	50000	50000	50000	50000	50000	423475	50000	302961	323462	50000	50000
Meta_368	Phosphinic acid, diethyl-, methyl ester	50000	265481	50000	133701	50000	50000	50000	50000	148605	50000	50000	50000	50000	81632	50000
Meta_369	Phosphoric acid, diethyl pentyl ester	123320	68150	50000	50000	50000	50000	50000	50000	50000	50000	50000	50000	125222	50000	50000
Meta_370	Phthalic acid, 4-cyanophenyl nonyl ester	50000	50000	50000	50000	50000	50000	50000	50000	213501	50000	50000	156790	50000	138889	50000
Meta_371	Phthalic acid, cyclobutyl pentyl ester	50000	50000	50000	50000	256806	50000	50000	186155	50000	127327	50000	50000	50000	94833.7	50000
Meta_372	Physostigmine	50000	80753.7	50000	78101.3	50000	85347.7	50000	50000	50000	50000	50000	50000	72991.3	50000	50000
Meta_373	Propanethioic acid, S-(2-furanylmethyl) ester	50000	50000	50000	188828	50000	420722	50000	50000	50000	50000	50000	50000	50000	50000	50000
Meta_374	Propanoic acid, 2,2-dimethyl-, anhydride with diethylborinic acid	50000	50000	153202	220873	50000	50000	50000	263710	50000	50000	50000	50000	113659	50000	50000
Meta_375	Sulfone, methyl phenyl	50000	50000	64662.7	50000	50000	90127	50000	73384.3	50000	50000	50000	70706	50000	50000	50000
Meta_376	Sulfurous acid, 2-ethylhexyl pentyl ester	50000	101506	50000	50000	50000	50000	305241	664964	50000	50000	76017.7	50000	50000	50000	50000
Meta_377	Toluene	50000	50000	50000	1078194	723571	50000	50000	50000	50000	50000	50000	50000	50000	50000	50000
Meta_378	Trifluoroacetyl-lavandulol	50000	318663	265196	50000	50000	50000	50000	50000	50000	50000	50000	392175	50000	50000	287787
Meta_379	Triisobutylaluminum	50000	50000	50000	50000	50000	50000	50000	162152	145356	50000	50000	50000	50000	50000	204091
Meta_380	Undecane, 2,5-dimethyl-	50000	50000	317512	50000	365138	50000	50000	50000	50000	285114	50000	50000	50000	50000	428402
Meta_381	Undecane, 6,6-dimethyl-	50000	384722	251118	50000	90708.3	266260	50000	50000	50000	50000	50000	50000	50000	50000	50000
Meta_382	.beta.-Myrcene	50000	373035	50000	50000	50000	50000	50000	475785	50000	50000	50000	50000	50000	95480.7	50000
Meta_383	1,3,5-Trioxane	50000	50000	50000	50000	50000	50000	50000	180153	50000	50000	50000	149833	80638	50000	50000
Meta_384	1,4-Butanediol	86298.3	50000	50000	50000	50000	50000	50000	50000	50000	50000	50000	50000	50000	147950	156620
Meta_385	1,5-Hexadien-3-ol	50000	50000	50000	172728	50000	50000	50000	377288	50000	50000	50000	398033	50000	50000	50000
Meta_386	1-Acetoxynonadecane	50000	1039742	50000	50000	50000	923941	50000	50000	50000	50000	50000	679841	50000	50000	50000
Meta_387	1-Butanol, 2,3-dimethyl-	50000	1.81802e+06	50000	50000	91803.3	50000	146894	50000	50000	50000	50000	50000	50000	50000	50000
Meta_388	1-Butanol, 2-methyl-, propanoate	50000	50000	236403	424902	50000	50000	50000	50000	50000	144153	50000	50000	50000	50000	50000
Meta_389	1-Hepten-3-one	50000	50000	50000	50000	50000	50000	50000	379438	181281	50000	50000	50000	64057.7	50000	50000
Meta_390	1H-Pyrazolo[3,4-d]pyrimidin-4-amine	50000	50000	50000	50000	50000	50000	50000	50000	50000	50000	50000	50000	267968	50000	94495.7
Meta_391	1-Hydroxy,1-phenyl-2-propanone	50000	50000	175921	50000	50000	50000	50000	177677	50000	95413.3	50000	50000	50000	50000	50000
Meta_392	1-Isoquinolinecarbonitrile, 2-benzoyl-1,2-dihydro-1-methyl-	50000	50000	50000	50000	50000	71801.7	50000	50000	67533	50000	50000	50000	50000	50000	48140
Meta_393	1-Methoxy-6,6-dimethyl-cyclohex-2-ene	50000	50000	50000	50000	50000	50000	50000	73805	50000	50000	50000	50000	104179	125896	50000
Meta_394	1-Methyl-5-fluorouracil	50000	50000	50000	50000	50000	50000	50000	376091	50000	50000	50000	181274	50000	50000	150324
Meta_395	1-Propanol, 3-(methylthio)-	50000	50000	50000	50000	50000	50000	95443.3	50000	50000	50000	50000	240630	50000	50000	116763
Meta_396	1-Propene, 3-(1,1-dimethylethoxy)-	50000	130612	50000	50000	50000	50000	50000	185634	50000	50000	120275	50000	50000	50000	50000
Meta_397	1-Propoxypropan-2-yl nonanoate	50000	74252	50000	50000	89629.3	50000	50000	50000	50000	50000	50000	90607	50000	50000	50000
Meta_398	1-Undecene, 4-methyl-	301222	50000	50000	50000	50000	86157	50000	50000	50000	50000	50000	50000	50000	50000	50000
Meta_399	2,2,6,6-Tetramethylheptane	50000	50000	50000	50000	50000	50000	50000	50000	188077	697529	50000	50000	50000	381829	50000
Meta_400	2,2'-Bifuran, octahydro-	172948	50000	130285	50000	271933	50000	50000	50000	50000	50000	50000	50000	50000	50000	50000
Meta_401	2,2-Dimethyl-3-heptanone	50000	50000	50000	50000	50000	50000	248052	50000	50000	1.69046e+06	50000	50000	50000	50000	50000
Meta_402	2,3-Pentanedione	50000	50000	50000	50000	167734	50000	151707	50000	143303	50000	50000	50000	50000	50000	50000
Meta_403	2,5,5-Trimethyl-3-oxo-pyrroline, 1-oxide	50000	50000	50000	50000	50000	50000	50000	125012	118303	50000	50000	50000	50000	50000	267089
Meta_404	2,5-Pyrrolidinedione, 3-(1-aminoethylidene)-4-methyl-	50000	146191	50000	50000	50000	50000	50000	50000	50000	232198	50000	50000	50000	352045	50000
Meta_405	2,6,10-Dodecatrien-1-ol, 3,7,11-trimethyl-, acetate, (E,E)-	50000	50000	50000	50000	50000	50000	504732	50000	50000	50000	50000	6044198	50000	6.0688e+06	50000
Meta_406	2,6,10-Dodecatrienal, 3,7,11-trimethyl-, (E,E)-	50000	50000	50000	50000	50000	50000	50000	742707	50000	50000	50000	157786	877274	50000	50000
Meta_407	2,6-Dimethoxyhydroquinone	50000	50000	149974	154498	50000	50000	50000	50000	113120	50000	50000	50000	50000	50000	50000
Meta_408	2,6-Octadiene, 4,5-dimethyl-	50000	50000	1.35254e+06	50000	50000	50000	50000	500188	123757	50000	50000	50000	50000	50000	50000
Meta_409	2-[2-Hydroxy-3-(tert-pentylamino)propoxy]benzonitrile, methyl ether	87121.7	90881	50000	50000	50000	50000	50000	50000	64224.3	50000	50000	50000	50000	50000	50000
Meta_410	2-[5-(Oxolan-2-yl)-1,2,4-oxadiazol-3-yl]ethanamine	50000	50000	50000	50000	140807	104457	50000	79103	50000	50000	50000	50000	50000	50000	50000
Meta_411	2-Azetidinone, 3,4,4-trimethyl-	50000	50000	50000	50000	50000	50000	50000	77784.7	50000	50000	50000	50000	50000	220122	50000
Meta_412	2-Butylamine, N-octyl-	50000	50000	50000	50000	50000	100588	50000	50000	50000	98012.7	50000	50000	50000	50000	80517
Meta_413	2-Ethyl-6-phenyl-1,3,4-thiadiazolo(3,2-a)(1,3,5)-triazine-5,7-dione	50000	50000	50000	74974	78126	50000	65524.2	50000	50000	50000	50000	50000	50000	50000	50000
Meta_414	2-Ethyltetrahydrofuran	50000	50000	50000	50000	50000	50000	50000	136981	320420	50000	50000	132757	50000	50000	50000
Meta_415	2-Iodomethyl-5-methyltetrahydrofuran	50000	50000	50000	50000	50000	50000	50000	253628	50000	129771	50000	50000	50000	50000	50000
Meta_416	2-Mercaptopropanoic acid	50000	78965.7	50000	50000	50000	50000	50000	164795	50000	50000	50000	50000	50000	186063	50000
Meta_417	2-Methoxybenzoic acid, 2,3-dichlorophenyl ester	50000	50000	50000	50000	50000	50000	247871	50000	50000	160195	50000	50000	166291	50000	50000
Meta_418	2-Methoxybenzoic acid, 4-chloro-2-methylphenyl ester	50000	50000	50000	50000	281376	50000	50000	50000	50000	117921	50000	50000	50000	50000	50000
Meta_419	2-Propanamine, N,N'-methanetetraylbis-	50000	50000	50000	50000	50000	50000	50000	50000	50000	50000	75849.3	50000	208226	65089.7	50000
Meta_420	3-(3,5-Dimethyl-1H-pyrozol-1-yl)-6-(4-morpholinyl)-1,2,4,5-tetrazine	50000	50000	50000	62381	50000	50000	50000	50000	50000	50000	50456.7	77686.3	50000	50000	50000
Meta_421	3,4,4-Trimethyl-isoxazol-5(4H)-one	50000	50000	76894.3	50000	50000	50000	50000	50000	50000	50000	50000	94190.7	67476.3	50000	50000
Meta_422	3,4-Difluorobenzonitrile	113193	50000	50000	178984	50000	50000	50000	50000	50000	50000	50000	50000	50000	111539	50000
Meta_423	3,4-Dimethyl-isoxazol-5(4H)-one	50000	264316	158643	50000	50000	50000	50000	50000	50000	50000	50000	50000	50000	50000	243338
Meta_424	3,6,6-TRIMETHYL-CYCLOHEX-2-ENONE	104362	50000	50000	50000	50000	50000	50000	50000	50000	50000	50000	50000	116579	50000	152509
Meta_425	3-Acetyl-2,5-dimethylthiophene	156462	50000	50000	50000	50000	50000	50000	50000	50000	50000	50000	690718	50000	50000	50000
Meta_426	3-Bromooctane	110020	50000	50000	50000	50000	238619	50000	811728	50000	50000	50000	50000	50000	50000	50000
Meta_427	3-Hexanone, 2,5-dimethyl-	50000	50000	50000	50000	50000	50000	50000	124044	50000	50000	178975	50000	50000	50000	76208.3
Meta_428	3-Hexen-1-ol	50000	154513	50000	130598	50000	50000	50000	50000	50000	50000	50000	50000	130953	50000	50000
Meta_429	3-Methoxy-3-methyl-1-pentene	50000	50000	50000	50000	50000	50000	50000	89567.7	50000	215732	50000	50000	50000	50000	92312
Meta_430	3-Methyl-1-[(1-phenylethyl)carbamoyl]cyclobutanemethanol	50000	50000	50000	50000	50000	50000	235256	50000	50000	50000	50000	50000	157530	50000	50000
Meta_431	4-(2-Piperazin-1-yl-ethyl)-4-aza-tricyclo[5.2.1.0(2,6)]dec-8-ene-3,5-dione	50000	50000	50000	50000	85246.3	50000	50000	50000	66862	50000	69602.3	50000	50000	50000	50000
Meta_432	4,4,4-Trifluorobut-2-enenitrile	50000	50000	50000	50000	50000	50000	50000	50000	50000	50000	50000	50000	50000	264820	145554
Meta_433	4-Allyl-1,6-heptadiene-4-ol	50000	50000	106911	182755	50000	50000	50000	50000	50000	50000	50000	50000	50000	50000	176181
Meta_434	4-Amino-3-mercapto-1,2,4-triazole	50000	107208	50000	178922	50000	125238	50000	50000	50000	50000	50000	50000	50000	50000	50000
Meta_435	4H-1,3-Dioxin-4-one, 2-(1,1-dimethylethyl)-6-methyl-, (R)-	50000	50000	50000	50000	154474	145014	50000	134735	50000	50000	50000	50000	50000	50000	50000
Meta_436	4-Heptanone, 2-methyl-	50000	106790	50000	50000	50000	50000	50000	95400.7	50000	50000	93860	50000	50000	50000	50000
Meta_437	4-Methyl-1,2,5-oxadiazol-3-amine	50000	50000	50000	50000	50000	50000	50000	96757.7	50000	50000	69423.3	50000	50000	50000	258894
Meta_438	4-Methylthiane, S,S-dioxide	95286	50000	50000	50000	50000	50000	50000	50000	50000	79214.7	50000	113704	50000	50000	50000
Meta_439	4-Piperidinone, 1,3-dimethyl-	50000	90273	67538	50000	50000	50000	50000	50000	50000	50000	50000	54965.7	50000	50000	50000
Meta_440	5-(Bromomethyl)oxolan-2-one	50000	50000	50000	50000	50000	50000	120962	50000	50000	50000	50000	169210	50000	50000	92373.3
Meta_441	5,5-Dibutylnonane	50000	560777	50000	50000	70853.7	50000	370853	50000	50000	50000	50000	50000	50000	50000	50000
Meta_442	5,5-Dimethyl-1,3-dioxan-2-one	50000	50000	50000	50000	50000	50000	121948	50000	104479	50000	50000	50000	50000	135162	50000
Meta_443	5-Iodopentan-2-one	50000	50000	50000	50000	336389	50000	50000	172867	119477	50000	50000	50000	50000	50000	50000
Meta_444	5-Isopropyl-2,4-imidazolidinedione	50000	50000	207765	209118	50000	50000	50000	50000	50000	133264	50000	50000	50000	50000	50000
Meta_445	5-Undecanone, 2-methyl-	50000	50000	50000	50000	50000	50000	89217.5	50000	50000	50000	50000	50000	689071	50000	50000
Meta_446	6-(4-Fluorophenyl)-2-hydroxypyridine, TMS	50000	50000	50000	50000	50000	70836.7	99613.3	50000	50000	50000	50000	50000	50000	50000	50000
Meta_447	6-Methyl-2-(piperidin-1-ylmethyl)-4-pyrimidinylamine	50000	50000	50000	50000	50000	50000	50000	50000	278170	50000	50000	50000	50000	744573	878038
Meta_448	6-Phenyl-3-thioxo-5-oxo-2,3,4,5-tetrahydro-1,2,4-triazine	263844	50000	50000	50000	50000	50000	50000	206813	50000	50000	50000	193565	50000	50000	50000
Meta_449	9,9-Dimethyl-9-silafluorene	54640	50000	86634	50000	50000	62127.7	50000	50000	50000	50000	50000	50000	50000	50000	50000
Meta_450	Anthracene, 9-dodecyltetradecahydro-	50000	50000	50000	50000	50000	50000	129520	135397	50000	50000	50000	120874	50000	50000	50000
Meta_451	Benzhydrazide, 2,4-difluoro-N2-(2-methoxybenzoyl)-	50000	50000	50000	50000	50000	50000	50000	98274	50000	87356.3	50000	50000	50000	119890	50000
Meta_452	Benzonitrile, 2-amino-	50000	50000	50000	50000	50000	72405.7	65281.3	50000	50000	50000	112355	50000	50000	50000	50000
Meta_453	Benzophenone, 2-methylamino-5-chloro-	50000	50000	50000	50000	152557	181716	50000	50000	50000	50000	50000	50000	50000	50000	148994
Meta_454	Bicyclo[3.1.0]hexan-3-one	50000	50000	50000	50000	50000	50000	130881	50000	50000	50000	50000	50000	46377.3	185376	50000
Meta_455	Borane, ethyldipropyl-	50000	50000	50000	50000	50000	50000	50000	50000	50000	50000	86290.7	50000	77485	50000	92074.3
Meta_456	Butane, 1-isocyano-	50000	50000	50000	128645	50000	114063	50000	50000	50000	50000	56675.7	50000	50000	50000	50000
Meta_457	Butane, 2-azido-2,3,3-trimethyl-	143738	50000	50000	50000	50000	50000	50000	50000	50000	50000	102820	50000	183570	50000	50000
Meta_458	Butanoic acid, 2-propenyl ester	50000	50000	137156	50000	50000	50000	50000	50000	50000	50000	50000	479083	50000	50000	214222
Meta_459	Butyric Acid, TBDMS derivative	50000	50000	50000	50000	73462.7	129619	50000	50000	50000	50000	50000	50000	50000	50000	50000
Meta_460	Carbamic acid, (1,1-dimethylethyl)-, methyl ester	50000	179603	50000	50000	50000	85496.7	134872	50000	50000	50000	50000	50000	50000	50000	50000
Meta_461	Carbamic acid, N-(2-butyl)-N-ethyl-, propargyl ester	290567	50000	50000	50000	50000	50000	50000	588351	50000	50000	50000	50000	50000	66789.7	50000
Meta_462	cis-13-Octadecenoic acid	50000	50000	50000	50000	50000	50000	50000	1.71263e+06	50000	50000	50000	50000	50000	50000	8.59206e+06
Meta_463	Citral	50000	50000	50000	50000	50000	50000	50000	50000	50000	50000	50000	50000	50000	370305	202587
Meta_464	Cyclobutanecarboxylic acid, 2-tetrahydrofurylmethyl ester	50000	50000	50000	50000	50000	50000	50000	50000	197917	50000	108260	50000	50000	50000	50000
Meta_465	Cyclobutanone, 2,3-dimethyl-, trans-	50000	129561	50000	90638	50000	50000	120652	50000	50000	50000	50000	50000	50000	50000	50000
Meta_466	Cyclohexane, 1-bromo-4-methyl-	50000	50000	50000	50000	50000	50000	50000	50000	50000	101198	99664.3	50000	50000	275565	50000
Meta_467	Cyclohexane, 1-ethyl-2-propyl-	50000	81147	50000	50000	140724	50000	50000	50000	50000	50000	50000	83591.3	50000	50000	50000
Meta_468	Cyclopentane, bromo-	50000	50000	50000	50000	50000	50000	50000	643929	299937	50000	50000	50000	234362	50000	50000
Meta_469	Cyclopentane, nitro-	50000	50000	682788	442994	50000	50000	50000	50000	50000	523280	50000	50000	50000	50000	50000
Meta_470	Cyclopentene	50000	50000	50000	129145	203914	50000	50000	50000	100666	50000	50000	50000	50000	50000	50000
Meta_471	Cyclopropane, 1,1'-methylenebis-	50000	50000	50000	264801	50000	50000	50000	50000	85017.7	50000	50000	50000	50000	50000	266001
Meta_472	Cyclopropanebutanoic acid, 2,4-dioxo-, methyl ester	50000	165955	50000	50000	50000	50000	50000	50000	50000	50000	70255.7	50000	111180	50000	50000
Meta_473	Decane, 2,2,7-trimethyl-	50000	86054	50000	50000	50000	50000	50000	50000	50000	50000	50000	50000	166036	96390.3	50000
Meta_474	Decane, 2,3,4-trimethyl-	50000	50000	50000	50000	50000	50000	50000	340237	50000	50000	50000	213090	50000	288712	50000
Meta_475	Decane, 3,3,5-trimethyl-	50000	50000	50000	50000	50000	50000	50000	171576	108040	50000	50000	170707	50000	50000	50000
Meta_476	Decane, 3,3,8-trimethyl-	50000	50000	50000	50000	216224	50000	50000	120654	50000	50000	50000	158737	50000	50000	50000
Meta_477	Diazene, 1-cyclopentyl-2-methoxy-, 1-oxide	50000	50000	98225.3	50000	50000	50000	50000	50000	50000	50000	65158.3	75333	50000	50000	50000
Meta_478	Diaziridine, tetrafluoro-	50000	50000	50000	50000	50000	99456.3	50000	50000	50000	50000	81674.7	120553	50000	50000	50000
Meta_479	Dimethyl(1-cyclopentylethoxy)silane	50000	50000	50000	50000	50000	50000	93746	116931	50000	50000	50000	264631	50000	50000	50000
Meta_480	Dinocap	50000	50000	174411	50000	50000	50000	527211	50000	50000	50000	212273	50000	50000	50000	50000
Meta_481	Ethanol, 2-(2-methoxyethoxy)-	72535	50000	50000	50000	50000	100083	112877	50000	50000	50000	50000	50000	50000	50000	50000
Meta_482	Ethanol, 2-butoxy-	50000	50000	50000	50000	95524.3	50000	50000	50000	88167.3	79383.7	50000	50000	50000	50000	50000
Meta_483	Ethanone, 1-cyclopropyl-	50000	257546	50000	50000	50000	50000	50000	50000	50000	50000	50000	50000	50000	50000	1.48003e+06
Meta_484	Ether, 3-butenyl pentyl	163085	50000	50000	50000	50000	197923	50000	50000	50000	110867	50000	50000	50000	50000	50000
Meta_485	Furan, tetrahydro-2,4-dimethyl-, cis-	50000	50000	50000	131879	117047	50000	50000	50000	50000	145411	50000	50000	50000	50000	50000
Meta_486	Heptane, 2,3-epoxy-	50000	85215.7	50000	50000	50000	50000	50000	121928	86756	50000	50000	50000	50000	50000	50000
Meta_487	Heptane, 3,3,5-trimethyl-	50000	50000	338178	50000	50000	50000	50000	192934	50000	50000	50000	50000	50000	618942	50000
Meta_488	Heptane, 4,4-dimethyl-	50000	50000	50000	50000	50000	50000	50000	50000	50000	122035	206886	177367	50000	50000	50000
Meta_489	Hexadecane, 1-iodo-	396528	50000	50000	50000	50000	50000	50000	50000	194347	50000	50000	292732	50000	50000	50000
Meta_490	Hexadecane, 2,6,10,14-tetramethyl-	50000	50000	50000	50000	398107	867173	50000	308081	50000	50000	50000	50000	50000	50000	50000
Meta_491	Hexane, 2,3,5-trimethyl-	50000	50000	50000	50000	50000	50000	50000	66830.7	120600	50000	50000	50000	75350	50000	50000
Meta_492	Hexyl octyl ether	50000	50000	130817	50000	50000	93752	117454	50000	50000	50000	50000	50000	50000	50000	50000
Meta_493	Ketone, vinyl-pyrrolidinyl-	50000	50000	50000	50000	50000	633496	50000	50000	50000	50000	50000	412700	60380.3	50000	50000
Meta_494	l-[-]-4-Hydroxy-1-methylproline	50000	50000	50000	50000	50000	186189	202852	50000	155864	50000	50000	50000	50000	50000	50000
Meta_495	Methanamine, N-[2-methyl-1-(1-methylethyl)butylidene]-	50000	50000	50000	50000	50000	50000	81544.3	50000	91458.3	50000	50000	50000	50000	50000	73571.7
Meta_496	Methanamine, N-butylidene-	50000	50000	50000	241407	285154	50000	50000	50000	50000	50000	50000	238925	50000	50000	50000
Meta_497	Methanone, dicyclopropyl-	50000	50000	50000	50000	50000	50000	240779	50000	50000	639879	50000	50000	50000	236478	50000
Meta_498	Methoxyacetaldehyde diethyl acetal	156488	50000	50000	50000	50000	50000	50000	50000	50000	50000	98803	50000	50000	108911	50000
Meta_499	Methyl 2-butoxyacetate	50000	70062.3	50000	50000	50000	50000	50000	50000	50000	50000	50000	50000	67262.3	50000	85021
Meta_500	Methyldiethanolamine	50000	50000	50000	50000	50000	411719	50000	50000	50000	50000	50000	50000	50000	88015.3	50000
Meta_501	N,N'-Dimethyloxamide	50000	50000	50000	50000	50000	50000	461252	50000	50000	50000	78524.3	50000	50000	76795.7	50000
Meta_502	Nerolidyl acetate	50000	50000	50000	50000	50000	50000	1.23093e+06	2134979	50000	50000	50000	50000	50000	50000	50000
Meta_503	N-Octylbis(trimethylsilyl)amine	50000	50000	50000	50000	50000	50000	50000	421762	50000	50000	50000	262070	315665	50000	50000
Meta_504	Nonane, 2,5-dimethyl-	50000	50000	99453	50000	50000	431375	50000	50000	50000	50000	50000	194785	50000	50000	50000
Meta_505	Nonane, 2-methyl-	50000	50000	50000	338729	50000	50000	50000	50000	95682.3	50000	50000	50000	657778	50000	50000
Meta_506	Norepinephrine, (R)-, 4TMS derivative	50000	50000	61591.3	50000	50000	50000	50000	50000	50000	50000	50000	50000	50000	134319	50000
Meta_507	Octadecane, 2-methyl-	50000	382074	50000	900428	50000	50000	50000	50000	50000	967316	50000	50000	50000	50000	50000
Meta_508	Octane, 2,6,6-trimethyl-	50000	50000	50000	50000	50000	108314	113064	50000	50000	50000	101775	50000	50000	50000	50000
Meta_509	Octane, 2-bromo-	50000	50000	50000	50000	50000	50000	50000	124897	50000	50000	50000	125608	50000	92157.3	50000
Meta_510	O-Ethyl S-2-dimethylaminoethyl ethylphosphonothiolate	50000	50000	50000	73572.3	50000	50000	74954.3	133404	50000	50000	50000	50000	50000	50000	50000
Meta_511	Oxalic acid, isobutyl octyl ester	154164	50000	50000	50000	50000	50000	50000	50000	50000	50000	261260	50000	50000	192870	50000
Meta_512	Pentanamide, N-ethyl-	50000	50000	103131	50000	50000	50000	90994.3	50000	50000	50000	50000	96401.7	50000	50000	50000
Meta_513	Pentane, 2,2,3,4-tetramethyl-	50000	50000	50000	50000	87329	50000	50000	50000	50000	50000	50000	50000	50000	143935	98890.7
Meta_514	Pentane, 2,3,3-trimethyl-	50000	190165	50000	50000	50000	156153	50000	50000	50000	50000	50000	50000	50000	50000	50000
Meta_515	Pentanoic acid, 2,4-dimethyl-, methyl ester	50000	50000	92147	80553.7	50000	50000	50000	94853.3	50000	50000	50000	50000	50000	50000	50000
Meta_516	p-Heptylaniline	50000	50000	50000	50000	50000	193289	50000	50000	50000	50000	50000	50000	50000	50000	75647.3
Meta_517	Phthalic acid, hept-4-yl isobutyl ester	50000	50000	50000	50000	1215769	50000	50000	50000	50000	642008	50000	1.0874e+06	50000	50000	50000
Meta_518	Piperazine, 1-(4-bromobenzenesulfonyl)-	50000	50000	177689	50000	94926	50000	50000	50000	50000	50000	50000	50000	50000	118817	50000
Meta_519	Propane, 1,2-dibromo-	50000	50000	50000	50000	89627.7	50000	50000	50000	50000	50000	50000	50000	52382.7	50000	77905.3
Meta_520	Propanoic acid, 2,2-dimethyl-, 2-(1,1-dimethylethyl)phenyl ester	50000	50000	50000	50000	50000	50000	50000	181119	50000	185233	50000	177563	50000	50000	50000
Meta_521	Propanoyl chloride, 3,3,3-trifluoro-	50000	94848.7	50000	50000	199037	50000	50000	50000	50000	50000	119145	50000	50000	50000	50000
Meta_522	Propyl methylphosphonofluoridate	130611	50000	50000	50000	50000	107453	50000	50000	50000	50000	50000	50000	50000	50000	123376
Meta_523	Pyrrolidine-2,4-dione	50000	50000	50000	50000	50000	50000	50000	50000	505905	50000	152115	323873	50000	50000	50000
Meta_524	s-Triazolo[4,3-b]pyridazine, 6,7-dimethyl-	50000	50000	84355.7	50000	50000	50000	50000	50000	50000	50000	92396	50000	50000	111279	50000
Meta_525	Succinic acid, 2,2-dichloroethyl tetrahydrofurfuryl ester	50000	50000	50000	86892.3	64843.7	50000	50000	50000	50000	50000	50000	50000	50000	50000	817007
Meta_526	Succinic acid, 3-chlorophenyl 4-methoxybenzyl ester	50000	50000	50000	50000	50000	50000	50000	50000	50000	50000	50000	50000	50000	166773	330665
Meta_527	Succinimide	50000	50000	50000	59832.3	50000	50000	50000	281628	71769.3	50000	50000	50000	50000	50000	50000
Meta_528	Terephthalic acid, 2-bromo-4-fluorophenyl nonyl ester	50000	50000	50000	50000	113830	50000	50000	50000	50000	50000	50000	67599.3	50000	50000	50000
Meta_529	Terephthalic acid, 3-chlorophenyl octyl ester	50000	50000	50000	50000	196511	50000	50000	69528.3	50000	50000	50000	50000	50000	91130.7	50000
Meta_530	tert-Butyl 3-oxo-1-azetidinecarboxylate	50000	50000	150436	50000	508922	50000	50000	50000	50000	113895	50000	50000	50000	50000	50000
Meta_531	Tetrahydrofurfuryl chloride	50000	127536	50000	50000	445024	50000	50000	50000	50000	50000	50000	50000	50000	50000	50000
Meta_532	Tetrahydrofurfuryl propionate	82217.3	50000	66574.3	50000	50000	50000	50000	50000	50000	50000	50000	50000	50000	50000	124335
Meta_533	Thiophene-2-carboxamide, N-[2-(4-chloro-2-methylphenoxy)ethyl]-	50000	145729	50000	50000	641786	50000	50000	50000	50000	50000	50000	50000	50000	50000	50000
Meta_534	trans-13-Octadecenoic acid	50000	50000	50000	50000	50000	50000	50000	851963	638912	549969	50000	50000	50000	50000	50000
Meta_535	Tridecane, 1-iodo-	50000	50000	50000	199537	50000	50000	50000	50000	50000	133310	50000	214870	50000	50000	50000
Meta_536	Tridecanol, 2-ethyl-2-methyl-	50000	50000	50000	50000	50000	50000	50000	50000	50000	1.02152e+06	50000	1328624	50000	50000	662592
Meta_537	Trimethyl(n-pentyl)silane	50000	50000	50000	50000	50000	50000	50000	50000	50000	50000	50000	50000	84643.3	57669	121161
Meta_538	Undecane, 3,9-dimethyl-	50000	50000	50000	186656	50000	50000	50000	50000	50000	142601	50000	185141	50000	50000	50000
Meta_539	Undecane, 5-methyl-	101368	50000	198997	50000	50000	50000	50000	50000	50000	50000	50000	129409	50000	50000	50000
Meta_540	Vinyl 2-ethylhexanoate	50000	50000	50000	50000	50000	50000	50000	50000	50000	50000	50000	327007	50000	50000	309162
Meta_541	(4-Fluorophenyl) methanol, tert.-butyl ether	50000	50000	50000	50000	50000	50000	50000	50000	50000	50000	50000	50000	77113	74494.7	50000
Meta_542	(CH3O)2CS	50000	50000	50000	67242.3	50000	50000	74355.3	50000	50000	50000	50000	50000	50000	50000	50000
Meta_543	(E)-2-Butenoic acid, 2-(methylenecyclopropyl)prop-2-yl ester	50000	50000	50000	50000	50000	50000	50000	50000	50000	50000	50000	50000	260658	50000	478872
Meta_544	(S)-(+)-2-Amino-3-methyl-1-butanol	50000	50000	93949.7	50000	50000	50000	50000	102615	50000	50000	50000	50000	50000	50000	50000
Meta_545	.alpha.,.alpha.-Dimethyl-.beta.-methylsuccinimide	50000	50000	50000	50000	50000	50000	50000	226698	50000	50000	50000	68613.7	50000	50000	50000
Meta_546	.alpha.-D-Glucopyranoside, methyl 2,3,4,6-tetra-O-methyl-	69975	50000	50000	50000	50000	50000	50000	50000	50000	50000	50000	50000	50000	65717.3	50000
Meta_547	.alpha.-Furil	50000	50000	50000	50000	50000	50000	50000	134188	50000	50000	50000	50000	50000	50000	115911
Meta_548	.alpha.-Phellandrene	50000	156460	50000	744399	50000	50000	50000	50000	50000	50000	50000	50000	50000	50000	50000
Meta_549	[2,2-bis(Propan-2-yl)-1,3-dioxolan-4-yl]methanol	50000	50000	50000	50000	50000	50000	50000	50000	50000	176223	50000	50000	50000	50000	111982
Meta_550	1-(2-Fluorophenyl)ethyl acetate	80121	50000	50000	251293	50000	50000	50000	50000	50000	50000	50000	50000	50000	50000	50000
Meta_551	1-(2-Hydroxyethyl)-1,2,4-triazole	50000	50000	50000	75653.7	50000	50000	50000	50000	50000	50000	50000	50000	50000	297970	50000
Meta_552	1,1,1,3,5,7,9,11,11,11-Decamethyl-5-(trimethylsiloxy)hexasiloxane	50000	50000	50000	50000	50000	50000	50000	50000	50000	57226.3	50000	50000	50000	50000	69625.7
Meta_553	1,1,4-Trimethylcyclohexane	50000	106605	50000	50000	50000	85928.7	50000	50000	50000	50000	50000	50000	50000	50000	50000
Meta_554	1,1'-Bicyclobutyl	50000	50000	50000	50000	50000	50000	173082	120527	50000	50000	50000	50000	50000	50000	50000
Meta_555	1,2,2-Trimethylpropyl trifluoroacetate	161497	142963	50000	50000	50000	50000	50000	50000	50000	50000	50000	50000	50000	50000	50000
Meta_556	1,2-Benzenediol, O-(2-methoxybenzoyl)-O'-(propargyloxycarbonyl)-	50000	170715	50000	50000	50000	50000	50000	50000	50000	50000	50000	50000	114606	50000	50000
Meta_557	1,2-Benzenediol, O-(4-methoxybenzoyl)-O'-(2-trifluoromethylbenzoyl)-	50000	50000	50000	50000	50000	50000	142493	50000	82968	50000	50000	50000	50000	50000	50000
Meta_558	1,2-Benzenediol, o-(4-methoxybezoyl)-o'-(5-chlorovaleryl)-	50000	50000	50000	50000	50000	50000	50000	50000	136498	50000	50000	50000	153779	50000	50000
Meta_559	1,2-Benzenediol, O,O'-di(2-methoxybenzoyl)-	50000	147109	50000	50000	50000	50000	50000	50000	50000	50000	50000	50000	50000	50000	127589
Meta_560	1,2-Benzenediol, O-cyclobutanecarbonyl-O'-cyclopropanecarbonyl-	50000	70305	50000	50000	50000	50000	50000	50000	50000	50000	50000	50000	59699	50000	50000
Meta_561	1,2-Propanediol, 1-phenyl-	50000	50000	50000	50000	50000	50000	387213	50000	267224	50000	50000	50000	50000	50000	50000
Meta_562	1,3,2-Dioxaborinane, 2,4-diethyl-5,6-dimethyl-	50000	50000	50000	50000	75363.7	50000	50000	50000	50000	50000	50000	50000	67879.7	50000	50000
Meta_563	1,3-Benzenediol, o-(3-methylbut-2-enoyl)-o'-(isobutyryl)-	50000	50000	50000	50000	50000	50000	50000	50000	91612.7	50000	187284	50000	50000	50000	50000
Meta_564	1,3-Butanediamine	50000	421350	50000	50000	50000	50000	50000	50000	50000	50000	50000	50000	359597	50000	50000
Meta_565	1,3-Cyclohexanedione	42547.3	50000	111755	50000	50000	50000	50000	50000	50000	50000	50000	50000	50000	50000	50000
Meta_566	1,3-Difluoro-2-propanol	50000	50000	50000	50000	50000	50000	50000	50000	142400	50000	50000	50000	50000	93607.3	50000
Meta_567	1,3-Dimethyl-1H-pyrazole-4-carbaldehyde	50000	50000	99406.3	50000	50000	50000	50000	50000	50000	50000	70906.7	50000	50000	50000	50000
Meta_568	1,3-Dioxolane, 2-butyl-4-methyl-	50000	50000	50000	50000	50000	50000	50000	50000	50000	50000	50000	50000	167808	50000	176872
Meta_569	1,3-Pentanediol, 2-methyl-, 1-propanoate	50000	107325	50000	50000	50000	50000	50000	50000	50000	50000	50000	50000	50000	50000	151146
Meta_570	1,4,5-Trimethyl-1,2,4-triazole-3-thione	50000	50000	50000	50000	112174	50000	50000	50000	50000	94332.7	50000	50000	50000	50000	50000
Meta_571	1,4-Benzenedicarboxaldehyde, 2-methyl-	50000	135863	50000	50000	50000	50000	99356.7	50000	50000	50000	50000	50000	50000	50000	50000
Meta_572	1,4-Benzodioxin, 4a,5,6,7,8,8a-hexahydro-2-methyl-, trans-	50000	50000	50000	116226	205736	50000	50000	50000	50000	50000	50000	50000	50000	50000	50000
Meta_573	1,4-Hexadiene, 3,3,5-trimethyl-	50000	50000	50000	50000	50000	50000	50000	50000	50000	50000	50000	469889	50000	50000	50000
Meta_574	1,6-Octadien-3-ol, 3,7-dimethyl-, propanoate	50000	50000	50000	247970	50000	50000	50000	50000	50000	50000	50000	120162	50000	50000	50000
Meta_575	1-[1,2,4]Triazol-1-ylethanone	71698.7	50000	50000	50000	50000	50000	50000	50000	53150	50000	50000	50000	50000	50000	50000
Meta_576	15-Methyl-hexadecyl-1-O-glycerol, isopropylidene derivative	50000	50000	50000	50000	51147.7	50000	50000	50000	50000	50000	50000	59225	50000	50000	50000
Meta_577	1-Bromoadamantane	50000	50000	50000	50000	50000	134333	50000	50000	50000	50000	50000	50000	109470	50000	50000
Meta_578	1-Butene, 2-ethyl-3-methyl-	50000	50000	185567	50000	50000	50000	50000	50000	103987	50000	50000	50000	50000	50000	50000
Meta_579	1-Butyl-3-p-methylphenyl-2,4,5-trioxoimidazolidine	50000	83004.7	50000	50000	89275.3	50000	50000	50000	50000	50000	50000	50000	50000	50000	50000
Meta_580	1-Butyne, 4,4-dimethoxy-	88111	50000	50000	50000	50000	50000	49012	50000	50000	50000	50000	50000	50000	50000	50000
Meta_581	1-Cyclohexyl-1-(4-methylcyclohexyl)ethane	50000	50000	50000	50000	50000	50000	50000	50000	50000	50000	50000	298018	50000	50000	50000
Meta_582	1-Dimethyl(isopropyl)silyloxypentane	50000	50000	50000	50000	156248	50000	50000	50000	50000	50000	50000	50000	122880	50000	50000
Meta_583	1-Dodecanol, 3,7,11-trimethyl-	50000	220328	50000	50000	50000	159706	50000	50000	50000	50000	50000	50000	50000	50000	50000
Meta_584	1-Ethyl-3-methyl-2,4,5-trioxoimidazolidine	50000	50000	50000	50000	50000	50000	50000	50000	50000	50000	50000	50000	70145	50000	140214
Meta_585	1-Ethyl-N-[4-(piperidin-1-yl)benzyl]-1H-tetrazol-5-amine	50000	50000	50000	50000	50000	50000	50000	50000	50000	240915	50000	50000	50000	50000	50000
Meta_586	1-Ethylpropyl methylphosphonofluoridate	50000	50000	50000	50000	50000	50000	50000	50000	50000	120213	50000	127060	50000	50000	50000
Meta_587	1H-1,2,4-Triazole-3-carboxaldehyde, 5-methyl-	50000	50000	50000	82570.3	50000	50000	113026	50000	50000	50000	50000	50000	50000	50000	50000
Meta_588	1H-Benzimidazole	72729	50000	50000	50000	50000	50000	50000	50000	50000	50000	50000	50000	50000	77882.7	50000
Meta_589	1H-Imidazole, 5-(chloromethyl)-4-methyl-	50000	50000	50000	50000	50000	50000	50000	137244	50000	50000	50000	50000	50000	131942	50000
Meta_590	1-Hydroxy-2-butanone	110173	50000	50000	50000	50000	50000	50000	50000	50000	50000	129955	50000	50000	50000	50000
Meta_591	1-Iodo-2-methylundecane	50000	50000	50000	833363	50000	50000	50000	50000	503030	50000	50000	50000	50000	50000	50000
Meta_592	1-Methoxy-2-methyl-3-butene	50000	50000	50000	50000	50000	50000	50000	50000	156703	50000	50000	50000	50000	167564	50000
Meta_593	1-Methylpentyl isobutyrate	50000	50000	50000	150760	50000	50000	50000	50000	50000	134050	50000	50000	50000	50000	50000
Meta_594	1-Methylpyrazol-4-amine	50000	50000	50000	50000	106513	50000	50000	50000	50000	50000	50000	66936.7	50000	50000	50000
Meta_595	1-Naphthalenemethyl naphthalene-2-carboxylate	50000	50000	50000	50000	50000	50000	50000	50000	50000	50000	50000	233869	50000	299858	50000
Meta_596	1-Pentanol, 2,3-dimethyl-	50000	156064	50000	50000	50000	50000	50000	50000	50000	50000	50000	50000	50000	135520	50000
Meta_597	1-Pentene, 2,4,4-trimethyl-	50000	50000	405548	50000	50000	50000	50000	90533.3	50000	50000	50000	50000	50000	50000	50000
Meta_598	1-Phenyl-hexa-1,2-diene	50000	50000	50000	72837.3	50000	50000	50000	50000	50000	50000	50000	50000	50000	50000	100685
Meta_599	1-Propanone, 1-cyclopropyl-	50000	50000	50000	50000	50000	50000	50000	106001	50000	50000	50000	50000	50000	50000	118802
Meta_600	1-Propene-1-thiol	50000	50000	102769	50000	50000	50000	50000	113813	50000	50000	50000	50000	50000	50000	50000
Meta_601	2-(2-Hydroxyethylimino)-3,6-dimethylbenzothiazoline	50000	50000	50000	50000	323559	50000	50000	50000	50000	50000	50000	50000	50000	50000	50000
Meta_602	2(3H)-Furanone, dihydro-5-methyl-	50000	50000	50000	118380	50000	50000	50000	129013	50000	50000	50000	50000	50000	50000	50000
Meta_603	2-(4-Pyridyl)ethanol	50000	50000	50000	50000	50000	50000	50000	50000	91582	50000	50000	50000	278166	50000	50000
Meta_604	2-(Dimethylaminoethyl) iminoaminomethyl sulfide	50000	50000	50000	50000	50000	50000	50000	50000	84630	50000	75139.7	50000	50000	50000	50000
Meta_605	2,2,4,5-Tetramethyl-5-hexen-3-one	50000	50000	50000	315726	50000	89265.7	50000	50000	50000	50000	50000	50000	50000	50000	50000
Meta_606	2,2-Dimethyl-N-ethylpyrrolidine	50000	50000	50000	50000	65979	50000	50000	50000	50000	50000	50000	59147	50000	50000	50000
Meta_607	2,2-Dimethylpropanimidamide	50000	50000	50000	50000	50000	50000	50000	50000	50000	50000	50000	50000	50000	153441	113176
Meta_608	2,2-Dimethyl-propyl 2,2-dimethyl-propane-thiosulfinate	50000	50000	117581	50000	50000	50000	50000	50000	50000	104425	50000	50000	50000	50000	50000
Meta_609	2,3,6-Trifluorobenzyl alcohol, n-butyl ether	50000	50000	50000	50000	50000	50000	50000	50000	50000	50000	50000	407076	50000	50000	307874
Meta_610	2,3-Bis-methylamino-succinonitrile	50000	50000	50000	50000	50000	50000	50000	82860.7	50000	50000	50000	139343	50000	50000	50000
Meta_611	2,3-Butanediol	50000	50000	50000	50000	50000	50000	50000	50000	50000	50000	50000	159968	152304	50000	50000
Meta_612	2,3-Dihydro farnesyl acetate	50000	50000	50000	50000	50000	50000	50000	50000	50000	50000	50000	301271	50000	50000	50000
Meta_613	2,4-Difluorobenzamide, N-(3-methylphenyl)-	50000	50000	50000	208521	50000	50000	149748	50000	50000	50000	50000	50000	50000	50000	50000
Meta_614	2,4-Octanedione	50000	50000	50000	50000	50000	210875	50000	50000	50000	50000	50000	50000	50000	50000	50000
Meta_615	2,5-Dimethyl-3-(2-methylbutyl)pyrazine	50000	50000	50000	50000	50000	50000	50000	50000	50000	50000	50000	50000	50000	50000	1.06745e+06
Meta_616	2,6,10-Dodecatrienal, 3,7,11-trimethyl-	50000	50000	50000	50000	50000	50000	50000	50000	50000	50000	50000	50000	2.07253e+06	50000	50000
Meta_617	2,6-Diisopropylnaphthalene	72280	50000	50000	50000	50000	50000	50000	50000	50000	50000	50000	50000	50000	50000	50000
Meta_618	2,6-Dimethyl-6-trifluoroacetoxyoctane	50000	150679	50000	50000	50000	50000	50000	50000	50000	50000	50000	114780	50000	50000	50000
Meta_619	2,6-Dimethyldecane	50000	50000	50000	50000	50000	404259	50000	50000	408863	50000	50000	50000	50000	50000	50000
Meta_620	2-[2-[2-[2-(2,2,3,3,3-Pentafluoropropanoyl)oxyethoxy]ethoxy]ethoxy]ethyl 2,2,3,3,3-pentafluoropropanoate	50000	50000	50000	50000	50000	125417	50000	151108	50000	50000	50000	50000	50000	50000	50000
Meta_621	2-Acetoxyindane	50000	50000	50000	50000	50000	98057.7	67566	50000	50000	50000	50000	50000	50000	50000	50000
Meta_622	2-Acetyl-1-pyrroline	50000	50000	50000	50000	50000	50000	50000	50000	50000	50000	58165.3	50000	101951	50000	50000
Meta_623	2-Amino-6-methylpyrimidine-4-carbonitrile, TMS	50000	50000	50000	169239	50000	50000	50000	50000	50000	118629	50000	50000	50000	50000	50000
Meta_624	2-Aminocyanoacetamide	50000	226104	50000	50000	111723	50000	50000	50000	50000	50000	50000	50000	50000	50000	50000
Meta_625	2-Aminosuccinonitrile	50000	50000	50000	50000	103097	50000	50000	50000	50000	50000	134683	50000	50000	50000	50000
Meta_626	2-Bromo-2-nitropropane	50000	50000	143703	50000	50000	50000	60464.3	50000	50000	50000	50000	50000	50000	50000	50000
Meta_627	2-Bromononane	50000	50000	686773	50000	50000	50000	50000	50000	50000	50000	50000	50000	50000	50000	149581
Meta_628	2-Bromotetradecane	50000	50000	50000	892086	50000	50000	50000	50000	50000	50000	50000	928205	50000	50000	50000
Meta_629	2-Butanone, 3,3-dimethyl-	50000	50000	50000	50000	50000	116861	50000	50000	50000	114173	50000	50000	50000	50000	50000
Meta_630	2-Butanone, 3-methyl-1-phenyl-	50000	50000	50000	50000	50000	50000	50000	50000	50000	50000	50000	50000	152857	50000	106014
Meta_631	2-Ethyl-3-vinyloxirane	50000	50000	126806	50000	50000	50000	50000	124443	50000	50000	50000	50000	50000	50000	50000
Meta_632	2-Furancarboxylic acid, 2-methoxyethyl ester	50000	50000	50000	50000	50000	50000	50000	50000	50000	70085	50000	50000	50000	129744	50000
Meta_633	2H-1,2,3-Triazole-4-carboxaldehyde, 2-(2-fluorophenyl)-	50000	50000	50000	50000	50000	50000	50000	50000	50000	50000	50000	117220	179116	50000	50000
Meta_634	2H-1-Benzopyran, 6,7-dimethoxy-2,2-dimethyl-	50000	50000	50000	50000	282100	289261	50000	50000	50000	50000	50000	50000	50000	50000	50000
Meta_635	2-Heptanol, 2-methyl-	96884	50000	50000	50000	50000	371768	50000	50000	50000	50000	50000	50000	50000	50000	50000
Meta_636	2-Hexene, 2,5-dimethyl-	50000	50000	50000	50000	50000	50000	50000	50000	50000	447223	50000	50000	50000	2.47479e+06	50000
Meta_637	2H-Pyran, 3,4-dihydro-	50000	50000	50000	50000	50000	50000	50000	69624	50000	291258	50000	50000	50000	50000	50000
Meta_638	2-Methoxy-2-methylbut-3-ene	163686	50000	50000	50000	50000	50000	160853	50000	50000	50000	50000	50000	50000	50000	50000
Meta_639	2-Methoxybenzoic acid, 2,4-dichloronaphthyl-1 ester	50000	50000	50000	50000	105516	50000	50000	90667.7	50000	50000	50000	50000	50000	50000	50000
Meta_640	2-Methyl-1-(naphthalene-2-sulfonyl)-4,5-dihydroimidazole	50000	50000	50000	50000	48945.7	50000	50000	50000	67636	50000	50000	50000	50000	50000	50000
Meta_641	2-Methyl-2-chloro-3-nitroso-4-cyclohexyloxy-butane	50000	50000	50000	50000	50000	109280	50000	50000	50000	50000	50000	161345	50000	50000	50000
Meta_642	2-Methylamino-5-phenyl-oxazole	50000	50000	100981	50000	50000	50000	50000	50000	50000	50000	244772	50000	50000	50000	50000
Meta_643	2-Methylhept-6-en-3-one	50000	68269.3	88900.7	50000	50000	50000	50000	50000	50000	50000	50000	50000	50000	50000	50000
Meta_644	2-Pentene, 4-methyl-	50000	50000	50000	50000	50000	50000	50000	50000	50000	50000	50000	50000	90695	67809.3	50000
Meta_645	2-Phenyl-7-methylthio-1,3,4-thiadiazolo(3,2-a)(1,3,5)triazine-5-one	50000	50000	50000	50000	50000	79434.7	50000	50000	50000	50000	50000	50000	50000	50000	50000
Meta_646	2-Propenoic acid, anhydride	50000	50000	74213	50000	50000	116679	50000	50000	50000	50000	50000	50000	50000	50000	50000
Meta_647	2-Propenoic acid, butyl ester	50000	50000	50000	50000	80962.7	50000	50000	50000	50000	50000	50000	50000	119272	50000	50000
Meta_648	2-Pyrazoline, 1,3,4-trimethyl-	50000	50000	50000	50000	64061	50000	50000	50000	50000	50000	50000	50000	50000	82760.3	50000
Meta_649	3-(2-N-Acetyl-N-methylaminoethyl)indol	50000	50000	50000	50000	50000	50000	50000	50000	50000	50000	50000	50000	417082	50000	500349
Meta_650	3-(4-Amino-phenyl)-2-(toluene-4-sulfonylamino)-propionic acid	50000	50000	50000	50000	50000	50000	78540	50000	50000	83422.7	50000	50000	50000	50000	50000
Meta_651	3,4-Diethoxy-3-cyclobutene-1,2-dione	50000	50000	121220	50000	145786	50000	50000	50000	50000	50000	50000	50000	50000	50000	50000
Meta_652	3,5-Dihydropyrrolo(3,2-d)pyrimidin-4-one	50000	50000	50000	50000	50000	50000	50000	50000	50000	50000	141097	50000	50000	50000	119518
Meta_653	3,5-Dimethoxy-7-methylnaphthalen-2-ol	50000	50000	50000	50000	50000	50000	50000	50000	61950.3	50000	50000	50000	50000	50000	45725.7
Meta_654	3-Amino-4-pyrazolecarbonitrile	50000	50000	50000	50000	50000	50000	50000	50000	50000	50000	50000	95885.7	85047.3	50000	50000
Meta_655	3-Butyn-2-ol, 2-methyl-	93422.3	50000	290124	50000	50000	50000	50000	50000	50000	50000	50000	50000	50000	50000	50000
Meta_656	3-Chloro-4,4-dimethoxy-2-methyl-1-butene	50000	50000	50000	50000	50000	50000	50000	50000	50000	50000	50000	50000	92469	50000	120307
Meta_657	3-Furancarboxylic acid, 2,5-dimethyl-, hydrazide	50000	50000	50000	50000	50000	50000	50000	50000	50000	50000	92847.3	50000	50000	50000	50000
Meta_658	3H-Pyrazole, 3,4-diamino-	50000	50000	50000	50000	80964.3	50000	50000	50000	50000	50000	50000	50000	50000	121439	50000
Meta_659	3-Isopropyl-5-methylhexan-2-one	50000	179548	50000	162277	50000	50000	50000	50000	50000	50000	50000	50000	50000	50000	50000
Meta_660	3-Methoxybenzoic acid, 2-fluorophenyl ester	50000	50000	50000	50000	50000	50000	110758	50000	50000	50000	50000	50000	50000	255751	50000
Meta_661	3-Methoxyhex-1-ene	122772	50000	50000	50000	50000	50000	50000	50000	160583	50000	50000	50000	50000	50000	50000
Meta_662	3-Methylbenzoic acid, 2,5-dichlorophenyl ester	50000	50000	50000	50000	50000	50000	50000	50000	50000	79523	50000	112567	50000	50000	50000
Meta_663	3-Pentanone	50000	50000	50000	50000	50000	50000	100662	50000	50000	190101	50000	50000	50000	50000	50000
Meta_664	3-Propoxypyridine	50000	50000	63373	50000	50000	50000	50000	50000	50000	50000	50000	50000	56295	50000	50000
Meta_665	3-Quinolinol	50000	50000	50000	50000	50000	50000	50000	50000	50000	50000	50000	50000	50000	1.54512e+06	864234
Meta_666	4,4-Dimethyl-1-hexene	50000	50000	50000	177923	50000	50000	50000	50000	50000	175108	50000	50000	50000	50000	50000
Meta_667	4,4-Dimethyl-2-pentyl methylphosphonofluoridate	50000	50000	50000	50000	50000	160321	73071.7	50000	50000	50000	50000	50000	50000	50000	50000
Meta_668	4,6-Dimethyl-4-hydroxyhept-5-enoic acid lactone	50000	50000	50000	50000	50000	50000	50000	76671.3	88995.3	50000	50000	50000	50000	50000	50000
Meta_669	4-Acetylanisole	50000	50000	50000	138652	50000	50000	50000	50000	50000	50000	50000	50000	50000	50000	86362.3
Meta_670	4-Biphenylol, 3,3'-dinitro-	84559.3	50000	50000	70332.3	50000	50000	50000	50000	50000	50000	50000	50000	50000	50000	50000
Meta_671	4-Fluorobenzoic acid, 2-biphenyl ester	50000	50000	50000	93406	50000	50000	50000	50000	69561	50000	50000	50000	50000	50000	50000
Meta_672	4-Heptanone, 5,5-diethyl-2,2,3,3-tetramethyl-	50000	50000	50000	50000	50000	50000	50000	50000	50000	50000	62971	50000	50000	69901.7	50000
Meta_673	4H-Pyrano[3,4-d]thiazol-4-one, 6,7-dihydro-	50000	50000	50000	50000	50000	50000	50000	50000	50000	112890	70051.7	50000	50000	50000	50000
Meta_674	4-Imidazolidinone, 2-thioxo-	50000	74997.7	50000	50000	50000	50000	50000	50000	50000	50000	50000	50000	50000	140971	50000
Meta_675	4-Iodopyridin-3-ylamine, TMS	50000	50000	50000	50000	50000	50000	50000	82602.7	50000	50000	50000	50000	50000	95535.3	50000
Meta_676	4-Methoxybenzoic acid, 2-methoxyethyl ester	50000	50000	50000	50000	50000	214123	50000	50000	50000	50000	50000	50000	50000	50000	50000
Meta_677	4-Methoxybenzyl phenyl carbonate	50000	50000	50000	50000	50000	50000	50000	50000	50000	50000	50000	187387	291934	50000	50000
Meta_678	4-Methylthiazole	50000	50000	50000	50000	66037.7	50000	50000	50000	50000	50000	50000	111210	50000	50000	50000
Meta_679	4-Octene, 2,2,3,7-tetramethyl-, [S-(E)]-	50000	50000	50000	104468	50000	50000	140716	50000	50000	50000	50000	50000	50000	50000	50000
Meta_680	4-Octene, 2,3,7-trimethyl-, [S-(E)]-	50000	432058	50000	50000	50000	50000	50000	50000	50000	71289	50000	50000	50000	50000	50000
Meta_681	5(4H)-Oxazolone, 4-(ethoxymethylene)-2-phenyl-	56552.7	50000	50000	50000	50000	50000	50000	50000	50000	50000	50000	50000	50000	62017.3	50000
Meta_682	5-Hepten-3-one, 5-ethyl-2-methyl-	50000	50000	50000	50000	50000	352575	50000	50000	50000	50000	50000	50000	50000	50000	50000
Meta_683	5H-Tetrazol-5-amine	50000	50000	50000	50000	50000	50000	154170	50000	50000	50000	50000	50000	148248	50000	50000
Meta_684	5-Hydroxy-2-pyrimidinecarbonitrile	50000	50000	50000	50000	50000	50000	50000	149154	50000	50000	50000	81956	50000	50000	50000
Meta_685	5-Isopropylidene-3,3-dimethyl-dihydrofuran-2-one	50000	50000	50000	50000	50000	54970.3	50000	50000	50000	50000	50000	50000	50000	323411	50000
Meta_686	6-(4-Fluorophenyl)-3-pyridazinol, TMS derivative	50000	50000	50000	50000	91565.7	50000	50000	50000	70081	50000	50000	50000	50000	50000	50000
Meta_687	6,6-Dimethyl-1,5-diazabicyclo[3.1.0]hexane	50000	50000	50000	50000	50000	50000	50000	50000	59571.7	50000	50000	50000	50000	83407.7	50000
Meta_688	6-Dimethylamino-6-methyl-1-phenoxy-hept-4-yn-2-ol	50000	50000	50000	50000	50000	86861.7	50000	50000	50000	50000	50000	50000	50000	50000	89490.3
Meta_689	6-Ethyl-1,3-dihydro-1,3,5-triazine-2,4-dione	50000	50000	50000	57737.3	47543	50000	50000	50000	50000	50000	50000	50000	50000	50000	50000
Meta_690	6-exo-Methylbicyclo[2.2.1]hept-2-ene-5-endo-carboxylic acid	50000	50000	50000	50000	50000	50000	50000	50000	63273.3	50000	50000	50000	50000	50000	81343
Meta_691	6-Methyl-triazolo(4,3-b)(1,2,4)-triazine	50000	50000	50000	50000	50000	50000	50000	50000	50000	115963	50000	50000	127808	50000	50000
Meta_692	6-Octen-1-ol, 3,7-dimethyl-, acetate	50000	50000	50000	50000	50000	50000	50000	50000	50000	50000	50000	426154	50000	50000	50000
Meta_693	7-Isopropyl-12-methyl-13-methylidene-2-aza-6,8-dioxatetracyclo[8.2.1.0(2,12).0(4,10)]tridec-3-en-11-one	50000	50000	50000	50000	64962.7	50000	50000	50000	50000	50000	50000	50000	50000	64513.3	50000
Meta_694	7-Methyl-triazolo(4,3-b)(1,2,4)-triazine	50000	50000	50000	50000	50000	50000	50000	50000	50000	50000	133097	50000	50000	145394	50000
Meta_695	8H-Benzo[g]-1,3-benzodioxolo[6,5,4-de]quinolin-8-one	50000	50000	67008	50000	50000	50000	50000	50000	50000	50000	50000	50000	50000	50000	86962.7
Meta_696	9-Octadecenoic acid, (E)-	50000	50000	50000	50000	50000	50000	1055954	50000	50000	50000	50000	915790	50000	50000	50000
Meta_697	Acetaldehyde butyl isopropyl acetal	50000	50000	50000	50000	50000	50000	50000	142006	137809	50000	50000	50000	50000	50000	50000
Meta_698	Acetaldehyde, (1-methylethyl)(2-propenyl)hydrazone	50000	50000	50000	50000	96251.3	50000	50000	50000	50000	50000	50000	50000	75380.7	50000	50000
Meta_699	Acetic acid, chloro-, 2-phenylethyl ester	50000	50000	50000	50000	50000	50000	278830	50000	50000	50000	50000	50000	279033	50000	50000
Meta_700	Acetic acid, phenylmethyl ester	50000	50000	50000	50000	50000	50000	50000	50000	50000	50000	50000	348857	50000	50000	50000
Meta_701	Acetic acid, thio-, S-(2-fluoroethyl) ester	50000	50000	50000	50000	50000	50000	50000	50000	50000	50000	50000	50000	50000	122423	134243
Meta_702	Acetic acid, trifluoro-, 3,7-dimethyloctyl ester	95266.7	50000	50000	50000	50000	50000	50000	50000	77044.7	50000	50000	50000	50000	50000	50000
Meta_703	Acetic acid, trifluoro-, ethyl ester	50000	50000	118144	50000	50000	50000	50000	50000	50000	50000	50000	50000	50000	50000	154410
Meta_704	Acetyl valeryl	50000	50000	50000	50000	50000	50000	50000	115778	69195	50000	50000	50000	50000	50000	50000
Meta_705	Adenine	50000	50000	50000	50000	50000	50000	50000	50000	50000	50000	50000	50000	50000	102714	151951
Meta_706	Allyl 2,2,3,3,3-pentafluoropropyl ether	50000	50000	158611	50000	50000	50000	50000	50000	50000	50000	183225	50000	50000	50000	50000
Meta_707	Aminoacetonitrile	50000	50000	50000	106058	50000	50000	50000	50000	50000	50000	50000	90371.7	50000	50000	50000
Meta_708	Anhydro 5-mercapto-3-methyl-1,2,3,4-oxatriazolium hydroxide	50000	50000	50000	50000	50000	50000	50000	50000	50000	50000	170947	50000	50000	50000	291056
Meta_709	Azacyclohexan-3-one, 1-tert-butyl-	118077	50000	50000	50000	50000	50000	50000	50000	50000	260092	50000	50000	50000	50000	50000
Meta_710	Aziridine, 1-ethenyl-	50000	50000	50000	688691	50000	50000	50000	438526	50000	50000	50000	50000	50000	50000	50000
Meta_711	Benzamide, 2-fluoro-N-(2-phenylethyl)-N-decyl-	50000	50000	50000	50000	128689	50000	50000	50000	50000	50000	50000	50000	50000	50000	107648
Meta_712	Benzamide, 2-methoxy-N-methallyl-	50000	50000	50000	162541	50000	50000	50000	50000	50000	50000	112701	50000	50000	50000	50000
Meta_713	Benzamide, N-(3-nitrophenyl)-2-fluoro-	50000	50000	50000	50000	50000	75658.7	50000	50000	50000	50000	76489.7	50000	50000	50000	50000
Meta_714	Benzamide, N-(4-fluorophenyl)-4-nitro-	50000	50000	50000	50000	81668.7	50000	50000	50000	50000	71215.7	50000	50000	50000	50000	50000
Meta_715	Benzenamine, 4-[(2-methyl-1H-imidazol-1-yl)methyl]-	50000	50000	50000	50000	50000	50165.3	50000	50000	104165	50000	50000	50000	50000	50000	50000
Meta_716	Benzene, (1,1-diethylpropyl)-	50000	50000	50000	50000	50000	50000	50000	160312	75417.3	50000	50000	50000	50000	50000	50000
Meta_717	Benzene, 1,1'-(1,2-cyclobutanediyl)bis-, cis-	50000	50000	50000	50000	50000	50000	50000	50000	249585	50000	50000	411804	50000	50000	50000
Meta_718	Benzene, 1-isocyano-2-methyl-	50000	50000	50000	50000	50000	50000	50000	50000	50000	50000	50000	130701	50000	50000	311569
Meta_719	Benzene, 1-isocyano-4-methyl-	50000	50000	50000	50000	50000	50000	50000	126363	50000	50000	50000	146409	50000	50000	50000
Meta_720	Benzene, ethylpentamethyl-	50000	50000	143891	50000	50000	50000	50000	50000	50000	50000	50000	50000	50000	50000	163164
Meta_721	Benzeneacetonitrile, 2-nitro-	50000	50000	50000	50000	50000	50000	50000	145220	50000	50000	50000	175588	50000	50000	50000
Meta_722	Benzenecarbothioic acid, 2,4,6-triethyl-, S-(2-phenylethyl) ester	50000	99285.7	50000	50000	50000	50000	50000	50000	50000	50000	50000	130297	50000	50000	50000
Meta_723	Benzenemethanol, .alpha.-[1-(ethylmethylamino)ethyl]-, [R-(R*,S*)]-	50000	50000	50000	50000	50000	50000	50000	50000	50000	50000	50000	50000	146697	65401.3	50000
Meta_724	Benzenemethanol, .alpha.-methyl-.alpha.-(1-methyl-2-propenyl)-	50000	50000	50000	50000	50000	50000	50000	50000	50000	50000	50000	179013	150713	50000	50000
Meta_725	Benzocyclobuten-1(2H)-one	50000	50000	116127	50000	50000	50000	50000	50000	50000	50000	50000	428650	50000	50000	50000
Meta_726	Benzoic acid, 3-methyl-, 3-methylbut-2-yl ester	50000	183897	50000	50000	50000	50000	50000	50000	50000	50000	50000	50000	50000	104366	50000
Meta_727	Benzonitrile, 3-methyl-	50000	50000	50000	50000	50000	196007	110745	50000	50000	50000	50000	50000	50000	50000	50000
Meta_728	Benzonitrile, 4-isocyanato-	50000	50000	50000	50000	72523.7	50000	50000	50000	50000	50000	50000	50000	50000	161961	50000
Meta_729	Benzyl nitrile	50000	50000	50000	500265	50000	50000	50000	50000	50000	50000	50000	50000	50000	50000	50000
Meta_730	Bicyclo[2.2.1]heptane, 1,7,7-trimethyl-	50000	50000	50000	50000	50000	50000	50000	50000	50000	50000	50000	50000	68007.7	50000	50000
Meta_731	Bicyclo[4.1.0]hepta-1,3,5-triene	226992	50000	50000	50000	50000	50000	220239	50000	50000	50000	50000	50000	50000	50000	50000
Meta_732	Borinic acid, diethyl-	50000	50000	50000	50000	50000	50000	50000	50000	50000	50000	276402	575388	50000	50000	50000
Meta_733	Butanal, 4-[(tetrahydro-2H-pyran-2-yl)oxy]-	50000	50000	50000	50000	50000	50000	50000	50000	164066	50000	50000	50000	50000	182248	50000
Meta_734	Butane, 1-(ethenyloxy)-	50000	50000	50000	50000	50000	50000	50000	149648	50000	154917	50000	50000	50000	50000	50000
Meta_735	Butane, 2-iodo-2,3-dimethyl-	50000	50000	147966	50000	50000	50000	50000	50000	50000	50000	50000	50000	50000	50000	709700
Meta_736	Butanimidamide, N-(1-chloro-2-methyl-1-butenyl)-2-methyl-	50000	50000	80200	50000	50000	50000	50000	50000	50000	50000	50000	95019.3	50000	50000	50000
Meta_737	Butanoic acid, 2-(benzoylhydrazono)-3,3-dimethyl-	50000	50000	50000	50000	83919	50000	50000	50000	50000	50000	63572.3	50000	50000	50000	50000
Meta_738	Butanoic acid, 2-methyl-, 3,7-dimethyl-2,6-octadienyl ester, (E)-	50000	50000	50000	50000	241696	50000	50000	50000	50000	50000	50000	72909	50000	50000	50000
Meta_739	Butanoic acid, 2-methyl-, methyl ester	50000	50000	50000	50000	82902	50000	50000	50000	50000	50000	50000	50000	50000	131693	50000
Meta_740	Butanoic acid, 2-methylbutyl ester	50000	50000	50000	50000	50000	50000	280322	50000	50000	99386.3	50000	50000	50000	50000	50000
Meta_741	Butanoic acid, 2-oxo-, methyl ester	50000	122117	50000	50000	50000	50000	113487	50000	50000	50000	50000	50000	50000	50000	50000
Meta_742	Butanoic acid, ethyl ester	50000	80078.3	100607	50000	50000	50000	50000	50000	50000	50000	50000	50000	50000	50000	50000
Meta_743	Butylated Hydroxytoluene, TMS derivative	50000	50000	50000	93863.3	91756.7	50000	50000	50000	50000	50000	50000	50000	50000	50000	50000
Meta_744	Butyric acid, 2-phenyl-, 4-nitrophenyl ester	154377	50000	50000	50000	50000	50000	50000	50000	50000	50000	50000	202306	50000	50000	50000
Meta_745	Carbamic acid, dimethyl-, ethyl ester	50000	50000	50000	50000	50000	50000	340766	50000	50000	50000	50000	50000	50000	83726	50000
Meta_746	Carbonic acid, dihexyl ester	50000	50000	50000	50000	50000	50000	213554	50000	50000	607650	50000	50000	50000	50000	50000
Meta_747	Carbonic acid, monoamide, N-(2-pentyl)-N-ethyl-, propargyl ester	50000	658018	50000	50000	50000	50000	50000	50000	50000	50000	50000	50000	50000	50000	50000
Meta_748	Carbonic acid, monoamide, N-propyl-N-(2-ethylhexyl)-, 2-methoxyethyl ester	50000	50000	50000	81989.7	161259	50000	50000	50000	50000	50000	50000	50000	50000	50000	50000
Meta_749	Carbonic chloride fluoride	50000	50000	50000	50000	50000	50000	50000	50000	50000	50000	50000	151525	50000	50000	94893
Meta_750	Carbonothioic dihydrazide	50000	50000	50000	50000	50000	50000	50000	77397.7	50000	50000	50000	50000	86559.7	50000	50000
Meta_751	Carbonotrithioic acid, bis(trifluoromethyl) ester	50000	50000	50000	50000	50000	50000	115239	50000	50000	50000	50000	50000	83349.7	50000	50000
Meta_752	cis-Vaccenic acid	50000	50000	50000	50000	50000	50000	50000	50000	50000	50000	50000	50000	2.84418e+06	6066707	50000
Meta_753	Citronellol	50000	50000	50000	50000	50000	50000	495078	50000	50000	50000	50000	1.07289e+06	50000	50000	50000
Meta_754	Cyanamide, dimethyl-	50000	50000	50000	50000	50000	78234.3	50000	50000	123895	50000	50000	50000	50000	50000	50000
Meta_755	Cyclobutanone, 2,2,3-trimethyl-	50000	150670	50000	50000	50000	50000	50000	50000	50000	50000	50000	50000	50000	338934	50000
Meta_756	Cyclobutylamine, N-trifluoroacetyl-	50000	50000	50000	50000	50000	50000	322277	50000	50000	50000	50000	50000	50000	50000	76794.3
Meta_757	Cyclobutylamine, N-trimethylacetyl-	50000	50000	50000	50000	50000	50000	50000	154996	50000	50000	207480	50000	50000	50000	50000
Meta_758	Cycloheptane, methoxy-	50000	50000	50000	149819	50000	50000	50000	50000	50000	50000	153619	50000	50000	50000	50000
Meta_759	Cycloheptanemethanol, .alpha.,.alpha.-dimethyl-	50000	73621.3	50000	50000	50000	50000	50000	50000	50000	50000	50000	50000	70958.7	50000	50000
Meta_760	Cycloheptatrienylium, iodide	50000	50000	50000	50000	50000	50000	260048	89056.3	50000	50000	50000	50000	50000	50000	50000
Meta_761	Cycloheptylamine, N-(tert-butyldimethylsilyl)-	50000	1.37491e+06	50000	50000	50000	50000	50000	50000	50000	50000	50000	50000	50000	2.19093e+06	50000
Meta_762	Cyclohexane, 1-ethyl-1,4-dimethyl-, trans-	50000	50000	50000	50000	50000	50000	50000	50000	50000	50000	80404.3	50000	83785.3	50000	50000
Meta_763	Cyclohexanone, 4-methyl-, (4-nitrophenyl)hydrazone	171255	50000	50000	188936	50000	50000	50000	50000	50000	50000	50000	50000	50000	50000	50000
Meta_764	Cyclohexene, 3-bromo-	50000	50000	50000	50000	50000	50000	50000	50000	50000	87388.3	50000	50000	50000	50000	96213
Meta_765	Cyclohexyl ethyl ethylphosphonate	179220	50000	50000	50000	273606	50000	50000	50000	50000	50000	50000	50000	50000	50000	50000
Meta_766	Cyclohexyl methylphosphonofluoridate	50000	50000	50000	50000	50000	139371	50000	50000	50000	50000	50000	50000	68043.7	50000	50000
Meta_767	Cyclopentane, 1,1,3,4-tetramethyl-, cis-	50000	50000	50000	50000	50000	50000	90569.7	100276	50000	50000	50000	50000	50000	50000	50000
Meta_768	Cyclopentane, 1-butyl-2-propyl-	96172.7	50000	50000	50000	50000	50000	50000	50000	50000	50000	50000	50000	50000	50000	97161.3
Meta_769	Cyclopentanol, 1-methyl-	50000	50000	132373	50000	50000	50000	50000	50000	50000	50000	104042	50000	50000	50000	50000
Meta_770	Cyclopentanone	50000	50000	50000	50000	77727.7	50000	50000	50000	195394	50000	50000	50000	50000	50000	50000
Meta_771	Cyclopentene, 1-butyl-	108807	50000	50000	50000	50000	72118.3	50000	50000	50000	50000	50000	50000	50000	50000	50000
Meta_772	Cyclopropanecarboxylic acid	50000	223657	50000	50000	50000	50000	50000	50000	50000	50000	50000	233902	50000	50000	50000
Meta_773	Cyclopropanecarboxylic acid, 1-amino-	50000	50000	50000	50000	50000	50000	50000	50000	50000	50000	50000	50000	89579.7	50000	104186
Meta_774	Decane, 4-methyl-	522178	50000	50000	50000	50000	50000	50000	50000	554943	50000	50000	50000	50000	50000	50000
Meta_775	Dibenzo[b,f][1,4]diazocine, 5,6,11,12-tetrahydro-2-(trifluoromethyl)-	50000	50000	50000	50000	50000	50000	50000	50000	174401	50000	50000	50000	50000	50000	50000
Meta_776	Diethyl 1-amino-1-phenylmethanephosphonate	50000	50000	50000	50000	50000	50000	50000	50000	50000	50000	50000	50000	332721	50000	50000
Meta_777	Difluoroisocyanatophosphine	50000	50000	50000	94092	50000	50000	50000	50000	50000	50000	50000	50000	50000	50000	127667
Meta_778	Dimethyl L-prolyl-L-aspartate	50000	50000	50000	50000	50000	93607.7	50000	50000	358703	50000	50000	50000	50000	50000	50000
Meta_779	Dimethylphosphinic fluoride	50000	120248	50000	50000	50000	50000	103527	50000	50000	50000	50000	50000	50000	50000	50000
Meta_780	DL-Alanine, N-methyl-N-(byt-3-yn-1-yloxycarbonyl)-, tetradecyl ester	50000	50000	50000	50000	50000	80969	193529	50000	50000	50000	50000	50000	50000	50000	50000
Meta_781	Dodecahydrocarbazole, N-trifluoroacetyl-	50000	50000	50000	50000	87619.7	50000	50000	50000	50000	50000	50000	50000	50000	50000	72664.3
Meta_782	Ethane, isocyanato-	50000	50000	50000	111069	50000	50000	50000	50000	50000	50000	50000	50000	50000	50000	50000
Meta_783	Ethanone, 1-(4,5-dihydro-2-thiazolyl)-	50000	50000	50000	50000	50000	50000	50000	50000	50000	50000	50000	50000	78395.7	50000	172508
Meta_784	Ethanone, 1-(methylenecyclopropyl)-	50000	50000	50000	50000	50000	50000	50000	50000	50000	50000	50000	50000	50000	50000	189970
Meta_785	Ethanone, 1-cyclobutyl-	50000	50000	50000	50000	50000	50000	50000	118841	50000	50000	85049.3	50000	50000	50000	50000
Meta_786	Ethanone, 2-(formyloxy)-1-phenyl-	50000	50000	50000	50000	50000	50000	50000	50000	50000	50000	50000	104320	50000	164333	50000
Meta_787	Ethene, 1-chloro-1-fluoro-	50000	50000	50000	50000	50000	50000	50000	50000	50000	50000	50000	61836.7	55795.3	50000	50000
Meta_788	Ethyl 2-(2-phenyl-1,3-thiazol-4-yl)acetate	50000	50000	50000	50000	50000	50000	50000	50000	145517	50000	50000	50000	172207	50000	50000
Meta_789	Ethyl 2-cyanoacetoacetate	106458	50000	50000	50000	50000	50000	50000	191931	50000	50000	50000	50000	50000	50000	50000
Meta_790	Ethyl 4-(N-acetyl-p-toluidino)-2,5-dihydro-5-oxofuran-3-carboxylate	69039.7	50000	50000	50000	50000	50000	50000	50000	50000	50000	72808	50000	50000	50000	50000
Meta_791	Fomepizole	50000	50000	50000	50000	50000	50000	50000	50000	50000	64026.7	50000	50000	126468	50000	50000
Meta_792	Formamide, N-methyl-N-phenyl-	50000	50000	50000	50000	50000	50000	50000	50000	50000	50000	50000	50000	50000	50000	417518
Meta_793	Fumaric acid, isobutyl tetrahydrofurfuryl ester	50000	50000	188263	50000	50000	50000	50000	819992	50000	50000	50000	50000	50000	50000	50000
Meta_794	Furan, 2,3-dihydro-5-methyl-	50000	50000	50000	50000	50000	69160	50000	50000	50000	50000	69354	50000	50000	50000	50000
Meta_795	Furan, 2,5-dihydro-3-methyl-	50000	50000	50000	50000	50000	50000	50000	87082	50000	50000	50000	50000	50000	782044	50000
Meta_796	Furan, tetrahydro-3-methyl-	50000	50000	50000	50000	50000	50000	50000	50000	50000	50000	50000	50000	258950	50000	74701
Meta_797	Furazane, 3-amino-4-iodo-	62800.3	50000	50000	50000	50000	50000	50000	50000	50000	50000	50000	50000	50000	50000	60203
Meta_798	Geranyl acetate	50000	50000	50000	50000	50000	50000	50000	50000	50000	50000	50000	3.89334e+06	50000	2.07815e+06	50000
Meta_799	Glutaric acid, 3-chlorophenyl 4-methoxybenzyl ester	50000	50000	50000	50000	50000	50000	50000	50000	50000	50000	205457	239369	50000	50000	50000
