# Supplementary material for: Genome‐scale Metabolic Modeling Guided Escherichia coli Engineering for De Novo Biosynthesis of Chrysanthemic Acid
Source: Adv Sci (Weinh). 2025 Nov 21;13(2):e12736. doi: 10.1002/advs.202512736 (PMC12786348; doi:10.1002/advs.202512736)
Supplement: Supplementary file 4 — Supplemental Table 6 [file ADVS-13-e12736-s004.xlsx]

## Sheet: ALL
Model	iEC1356_Bl21DE3	NewBL21DE3_WT	NewBL21DE3_CS3	NewBL21DE3_CS5-1
Accession	NC_012971.2	NZ_CP081489.1	NZ_CP081489.1	NZ_CP081489.1
Total reactions	2740	2726	2731	2735
Total metabolites	1918	1938	1942	1945
Total genes	1356	1365	1372	1374
Memote score	\	0.87	0.87	0.87
	\ : The MEMOTE detection report cannot be generated due to errors in the model.

## Sheet: Mets-Infor-Diff
1918 common metabolites in "iEC1356_Bl21DE3", "NewBL21DE3_WT", "NewBL21DE3_CS3" and "NewBL21DE3_CS5":	20 common metabolites in "NewBL21DE3_WT", "NewBL21DE3_CS3" and "NewBL21DE3_CS5":	4 common metabolites in "NewBL21DE3_CS3" and "NewBL21DE3_CS5":	3 metabolites included exclusively in "NewBL21DE3_CS5":
'4crsol[c]'	'colipaA[c]'	'hmgcoa[c]'	'CSDP[c]'
'5drib[c]'	'lavandulol-dp[c]'	'mev__R[c]'	'CSOH[c]'
'aacald[c]'	'lavandulol[c]'	'5pmev[c]'	'CSOH[e]'
'amob[c]'	'lavandulol[e]'	'5dpmev[c]'
'mththf[c]'	'Geraniol[c]'
'oxam[c]'	'Geraniol[e]'
'dgtp[c]'	'Farnesol[c]'
'pe161[c]'	'Farnesol[e]'
'cl[c]'	'Farnesal[c]'
'lipopb[c]'	'Farnesal[e]'
'nadph[c]'	'Farnesoic_acid[c]'
'mql8[c]'	'Farnesoic_acid[e]'
'fe2[c]'	'geranyl-P[c]'
'clpn160[p]'	'geranyl-P[e]'
'mocogdp[c]'	'dmap[c]'
'utp[c]'	'dmap[e]'
'pe181[c]'	'AH2[c]'
'12ppd__S[e]'	'A[c]'
'ctp[c]'	'AH2[e]'
'ca2[c]'	'A[e]'
'14glucan[e]'
'pydx5p[c]'
'15dap[e]'
'pg160[p]'
'23camp[e]'
'23ccmp[e]'
'q8h2[c]'
'23cgmp[e]'
'pi[c]'
'23cump[e]'
'ppi[c]'
'thr__L[c]'
'23dappa[e]'
'dca[e]'
'26dap__M[e]'
'2ddglcn[e]'
'dcmp[e]'
'h2o[c]'
'dcyt[e]'
'h[c]'
'ddca[e]'
'dgmp[e]'
'hemeO[c]'
'dgsn[e]'
'34dhpac[e]'
'dha[e]'
'3amp[e]'
'enter[c]'
'dimp[e]'
'3cmp[e]'
'din[e]'
'3gmp[e]'
'val__L[c]'
'dms[e]'
'3hcinnm[e]'
'dmso[e]'
'3hpp[e]'
'colipa[e]'
'dopa[e]'
'3hpppn[e]'
'doxrbcn[e]'
'3ump[e]'
'leu__L[c]'
'dtmp[e]'
'4abut[e]'
'dump[e]'
'4hoxpacd[e]'
'succoa[c]'
'duri[e]'
'5dglcn[e]'
'eca4colipa[e]'
'5mtr[e]'
'enlipa[e]'
'LalaDglu[e]'
'enter[e]'
'LalaDgluMdap[e]'
'pg181[p]'
'etha[e]'
'mobd[c]'
'LalaDgluMdapDala[e]'
'ethso3[e]'
'LalaLglu[e]'
'etoh[e]'
'ac[e]'
'glycogen[c]'
'f6p[e]'
'nadp[c]'
'acac[e]'
'fald[e]'
'acald[e]'
'gtp[c]'
'fe2[e]'
'pg161[c]'
'acgal[e]'
'fe3[e]'
'acgal1p[e]'
'fe3dcit[e]'
'acgam[e]'
'murein4px4px4p[p]'
'fe3dhbzs[e]'
'ser__L[c]'
'acgam1p[e]'
'acmana[e]'
'fe3hox[e]'
'acmum[e]'
'acnam[e]'
'acolipa[e]'
'acser[e]'
'fad[c]'
'glu__L[c]'
'pe160[c]'
'pe160[p]'
'pe181[p]'
'ade[e]'
'fe3hox_un[e]'
'adn[e]'
'lys__L[c]'
'fecrm[e]'
'adocbl[e]'
'fecrm_un[e]'
'ag[e]'
'udcpdp[c]'
'agm[e]'
'feenter[e]'
'akg[e]'
'met__L[c]'
'feoxam[e]'
'asn__L[c]'
'ala_B[e]'
'feoxam_un[e]'
'ala__D[e]'
'trp__L[c]'
'for[e]'
'tyr__L[c]'
'ala__L[e]'
'fru[e]'
'alaala[e]'
'frulys[e]'
'all__D[e]'
'accoa[c]'
'fruur[e]'
'alltn[e]'
'fuc__L[e]'
'amp[e]'
'adp[c]'
'anhgm[e]'
'mg2[c]'
'fum[e]'
'ribflv[c]'
'arab__L[e]'
'fusa[e]'
'arbt[e]'
'ptrc[c]'
'g1p[e]'
'dttp[c]'
'arbtn[e]'
'g3pc[e]'
'arbtn_fe3[e]'
'btn[c]'
'g3pe[e]'
'amet[c]'
'arg__L[e]'
'g3pg[e]'
'ascb__L[e]'
'atp[c]'
'g3pi[e]'
'sheme[c]'
'asn__L[e]'
'g3ps[e]'
'aso3[e]'
'k[c]'
'g6p[e]'
'nad[c]'
'asp__L[e]'
'gal[e]'
'btn[e]'
'chor[c]'
'but[e]'
'gal_bD[e]'
'butso3[e]'
'pg181[c]'
'gal1p[e]'
'cys__L[c]'
'ca2[e]'
'galct__D[e]'
'cbi[e]'
'arg__L[c]'
'galctn__D[e]'
'mlthf[c]'
'cbl1[e]'
'galctn__L[e]'
'cd2[e]'
'murein4px4p[p]'
'coa[c]'
'galt[e]'
'fe3[c]'
'cgly[e]'
'galur[e]'
'chol[e]'
'gam[e]'
'chtbs[e]'
'4fe4s[c]'
'gam6p[e]'
'dctp[c]'
'cit[e]'
'gbbtn[e]'
'cl[e]'
'gdp[e]'
'cm[e]'
'thmpp[c]'
'glc__D[e]'
'5mthf[c]'
'cmp[e]'
'co2[e]'
'glcn[e]'
'cobalt2[e]'
'nadh[c]'
'asp__L[c]'
'glcr[e]'
'colipap[e]'
'cpgn[e]'
'2dmmql8[c]'
'glcur[e]'
'nh4[c]'
'murein4p4p[p]'
'cpgn_un[e]'
'glcur1p[e]'
'crn[e]'
'crn__D[e]'
'spmd[c]'
'gln__L[e]'
'2fe2s[c]'
'glu__L[e]'
'ile__L[c]'
'csn[e]'
'cu[e]'
'gly[e]'
'pro__L[c]'
'glyald[e]'
'his__L[c]'
'cu2[e]'
'glyb[e]'
'cyan[e]'
'cynt[e]'
'pg161[p]'
'mococdp[c]'
'glyc[e]'
'mn2[c]'
'cys__D[e]'
'glyc__R[e]'
'cys__L[e]'
'cobalt2[c]'
'glyc2p[e]'
'bmocogdp[c]'
'cytd[e]'
'glyc3p[e]'
'dad_2[e]'
'glyclt[e]'
'damp[e]'
'murein3px4p[p]'
'gmp[e]'
'ala__L[c]'
'gsn[e]'
'thf[c]'
'gthox[e]'
'gln__L[c]'
'hom__L[e]'
'gthrd[e]'
'hxa[e]'
'gtp[e]'
'hxan[e]'
'10fthf[c]'
'gua[e]'
'datp[c]'
'idon__L[e]'
'h[e]'
'ile__L[e]'
'h2[e]'
'imp[e]'
'clpn181[p]'
'h2o[e]'
'phe__L[c]'
'indole[e]'
'h2o2[e]'
'inost[e]'
'zn2[c]'
'h2s[e]'
'gly[c]'
'ins[e]'
'hacolipa[e]'
'isetac[e]'
'gthrd[c]'
'k[e]'
'halipa[e]'
'so4[c]'
'hdca[e]'
'murein3p3p[p]'
'lac__D[e]'
'hdcea[e]'
'lac__L[e]'
'lcts[e]'
'clpn161[p]'
'adocbl[c]'
'hg2[e]'
'leu__L[e]'
'his__L[e]'
'lipa[e]'
'cu2[c]'
'so2[e]'
'pheme[c]'
'ni2[c]'
'lipa_cold[e]'
'lipoate[e]'
'so3[e]'
'lys__L[e]'
'pg160[c]'
'so4[e]'
'pe161[p]'
'lyx__L[e]'
'spmd[e]'
'mal__D[e]'
'malcoa[c]'
'succ[e]'
'murein5px4p[p]'
'mal__L[e]'
'sucr[e]'
'malt[e]'
'2ohph[c]'
'sulfac[e]'
'kdo2lipid4[e]'
'malthx[e]'
'tartr__D[e]'
'maltpt[e]'
'12ppd__R[e]'
'malttr[e]'
'maltttr[e]'
'tartr__L[e]'
'man[e]'
'2agpe140[c]'
'taur[e]'
'2agpe140[p]'
'man6p[e]'
'tcynt[e]'
'manglyc[e]'
'2agpe141[p]'
'thm[e]'
'2agpe141[c]'
'melib[e]'
'thr__L[e]'
'meoh[e]'
'2agpe160[p]'
'met__D[e]'
'2agpe160[c]'
'thrp[e]'
'2agpe161[c]'
'met__L[e]'
'thym[e]'
'metsox_R__L[e]'
'2agpe161[p]'
'thymd[e]'
'2agpe180[p]'
'metsox_S__L[e]'
'tma[e]'
'mg2[e]'
'mincyc[e]'
'2agpe180[c]'
'2agpe181[p]'
'tmao[e]'
'2agpe181[c]'
'minohp[e]'
'tre[e]'
'mmet[e]'
'ddca[c]'
'trp__L[e]'
'pe120[c]'
'mn2[e]'
'tsul[e]'
'mnl[e]'
'mobd[e]'
'amp[c]'
'ttdca[e]'
'pe140[c]'
'mso3[e]'
'ttdcea[e]'
'n2o[e]'
'ttdca[c]'
'ttrcyc[e]'
'pe141[c]'
'na1[e]'
'tungs[e]'
'ttdcea[c]'
'tym[e]'
'hdca[c]'
'nac[e]'
'nh4[e]'
'hdcea[c]'
'tyr__L[e]'
'ocdca[c]'
'ni2[e]'
'tyrp[e]'
'nmn[e]'
'pe180[c]'
'uacgam[e]'
'ocdcea[c]'
'no[e]'
'udpacgal[e]'
'no2[e]'
'2agpg120[p]'
'udpg[e]'
'2agpg120[c]'
'no3[e]'
'novbcn[e]'
'udpgal[e]'
'o16a4colipa[e]'
'2agpg140[p]'
'udpglcur[e]'
'2agpg140[c]'
'2agpg141[c]'
'o2[e]'
'ump[e]'
'o2s[e]'
'2agpg141[p]'
'ura[e]'
'2agpg160[c]'
'ocdca[e]'
'urea[e]'
'ocdcea[e]'
'2agpg160[p]'
'uri[e]'
'2agpg161[c]'
'octa[e]'
'val__L[e]'
'orn[e]'
'2agpg161[p]'
'xan[e]'
'2agpg180[p]'
'orot[e]'
'xmp[e]'
'pacald[e]'
'2agpg180[c]'
'2agpg181[c]'
'2agpg181[p]'
'peamn[e]'
'xtsn[e]'
'phe__L[e]'
'pg120[c]'
'xyl__D[e]'
'pg140[c]'
'pg141[c]'
'pheme[e]'
'xylu__L[e]'
'pi[e]'
'pg180[c]'
'pnto__R[e]'
'zn2[e]'
'2dhguln[c]'
'12dgr120[c]'
'glcn[c]'
'ppa[e]'
'ppal[e]'
'idon__L[c]'
'12dgr120[p]'
'2mahmp[c]'
'pppn[e]'
'12dgr140[p]'
'ppt[e]'
'4ampm[c]'
'12dgr140[c]'
'34dhpac[p]'
'pro__L[e]'
'12dgr141[p]'
'progly[e]'
'3amac[c]'
'12dgr141[c]'
'msa[c]'
'psclys[e]'
'pser__L[e]'
'12dgr160[p]'
'ptrc[e]'
'tdec2eACP[c]'
'12dgr160[c]'
'3hdecACP[c]'
'pydam[e]'
'12dgr161[c]'
'pydx[e]'
'tddec2eACP[c]'
'12dgr161[p]'
'3hddecACP[c]'
'pydxn[e]'
'12dgr180[p]'
'pyr[e]'
'quin[e]'
't3c5ddeceACP[c]'
'12dgr180[c]'
'3hcddec5eACP[c]'
'r5p[e]'
'12dgr181[p]'
'rfamp[e]'
'3hmrsACP[c]'
'12dgr181[c]'
'tmrs2eACP[c]'
'rib__D[e]'
'12ppd__R[p]'
'rmn[e]'
'3hcmrs7eACP[c]'
'12ppd__R[c]'
't3c7mrseACP[c]'
'12ppd__S[p]'
'3hpalmACP[c]'
'sbt__D[e]'
'sel[e]'
'12ppd__S[c]'
'ser__D[e]'
'tpalm2eACP[c]'
'14glucan[c]'
't3c9palmeACP[c]'
'ser__L[e]'
'14glucan[p]'
'skm[e]'
'3hcpalm9eACP[c]'
'23camp[p]'
'toctd2eACP[c]'
'3hoctaACP[c]'
'slnt[e]'
'23ccmp[p]'
'3hcvac11eACP[c]'
'23cgmp[p]'
't3c11vaceACP[c]'
'3ocmrs7eACP[c]'
'23cump[p]'
'3opalmACP[c]'
'but2eACP[c]'
'h[p]'
'3haACP[c]'
'3hhexACP[c]'
'thex2eACP[c]'
'toct2eACP[c]'
'3ocpalm9eACP[c]'
'3ooctdACP[c]'
'3ocvac11eACP[c]'
'23dappa[c]'
'actACP[c]'
'3ohexACP[c]'
'3hoctACP[c]'
'23dappa[p]'
'dhcinnm[c]'
'3hcinnm[c]'
'3ooctACP[c]'
'h2o[p]'
'ACP[c]'
'o2[c]'
'3ump[p]'
'3hpppn[c]'
'ocACP[c]'
'3cmp[p]'
'co2[c]'
'dhpppn[c]'
'3amp[p]'
'3hpp[p]'
'malACP[c]'
'3gmp[p]'
'dcaACP[c]'
'3hpp[c]'
'26dap__M[p]'
'3dhguln[c]'
'cdec3eACP[c]'
'2ddecg3p[c]'
'ddcaACP[c]'
'3dhgulnp[c]'
'2ddecg3p[p]'
'pi[p]'
'cddec5eACP[c]'
'2tdecg3p[c]'
'myrsACP[c]'
'uri[p]'
'2tdecg3p[p]'
'cytd[p]'
'tdeACP[c]'
'2tdec7eg3p[c]'
'adn[p]'
'2tdec7eg3p[p]'
'palmACP[c]'
'2hdecg3p[c]'
'hdeACP[c]'
'gsn[p]'
'2hdecg3p[p]'
'3odecACP[c]'
'butACP[c]'
'2hdec9eg3p[c]'
'hexACP[c]'
'3oddecACP[c]'
'2hdec9eg3p[p]'
'3ocddec5eACP[c]'
'LalaDgluMdap[p]'
'LalaDgluMdap[c]'
'2odecg3p[p]'
'3omrsACP[c]'
'2odecg3p[c]'
'2odec11eg3p[p]'
'udcpp[c]'
'nh4[p]'
'2odec11eg3p[c]'
'uacgam[c]'
'2agpe120[c]'
'ump[c]'
'h2o2[p]'
'2agpe120[p]'
'dopa[p]'
'unaga[c]'
'anhgm4p[p]'
'pyr[c]'
'o2[p]'
'acgam6p[c]'
'anhm4p[c]'
'pep[c]'
'4hoxpacd[p]'
'anhm[c]'
'phthr[c]'
'acglu[c]'
'adphep_DD[c]'
'acg5p[c]'
'4hthr[c]'
'urea[c]'
'ala__D[c]'
'2obut[c]'
'agm[c]'
'2ahbut[c]'
'LalaDgluMdapDala[c]'
'ala__D[p]'
'LalaDgluMdapDala[p]'
'actp[c]'
'alac__S[c]'
'agm[p]'
'lac__D[c]'
'5dglcn[c]'
'5dglcn[p]'
'1ddecg3p[c]'
'ade[c]'
'acmum6p[c]'
'pa120[c]'
'udp[c]'
'5mtr[p]'
'pa140[c]'
'5mtr[c]'
'ara5p[c]'
'uacmamu[c]'
'1tdecg3p[c]'
'acmana[p]'
'ru5p__D[c]'
'1tdec7eg3p[c]'
'octeACP[c]'
'acmanap[c]'
'pa141[c]'
'acmum[p]'
'ocdcaACP[c]'
'pa160[c]'
'dca[c]'
'acnam[p]'
'acnam[c]'
'1hdecg3p[c]'
'acmana[c]'
'octa[c]'
'1hdec9eg3p[c]'
'aact[c]'
'fadh2[c]'
'pa161[c]'
'b2coa[c]'
'h2o2[c]'
'mthgxl[c]'
'pa180[c]'
'hx2coa[c]'
'1odecg3p[c]'
'oc2coa[c]'
'dtdp4aaddg[c]'
'pa181[c]'
'dtdp[c]'
'dc2coa[c]'
'1odec11eg3p[c]'
'dd2coa[c]'
'unagamuf[c]'
'td2coa[c]'
'ag[c]'
'hdd2coa[c]'
'unagamu[c]'
'rhcys[c]'
'malthx[p]'
'stcoa[c]'
'fprica[c]'
'od2coa[c]'
'arbt6p[c]'
'g6p[c]'
'air[c]'
'hqn[c]'
'acACP[c]'
'5caiz[c]'
'acorn[c]'
'4abut[c]'
'5aizc[c]'
'akg[c]'
'orn[c]'
'acolipa[p]'
'akg[p]'
'acon_T[c]'
'sucsal[c]'
'alaala[c]'
'4abutn[c]'
'acon_C[c]'
'alaala[p]'
'aconm[c]'
'4abut[p]'
'LalaDglu[c]'
'ac[c]'
'acac[c]'
'ahcys[c]'
'LalaLglu[c]'
'cit[c]'
'aacoa[c]'
'pyam5p[c]'
'3ohcoa[c]'
'icit[c]'
'trnaala[c]'
'acg5sa[c]'
'ddcap[c]'
'btcoa[c]'
'alatrna[c]'
'hxcoa[c]'
'ttdcap[c]'
'3oocoa[c]'
'ala__L[p]'
'3odcoa[c]'
'occoa[c]'
'ttdceap[c]'
'hdcap[c]'
'glyald[c]'
'hdceap[c]'
'ocdcap[c]'
'3oddcoa[c]'
'glyc[c]'
'dcacoa[c]'
'ocdceap[c]'
'ddcacoa[c]'
'etoh[c]'
'3otdcoa[c]'
'pap[c]'
'pac[c]'
'apoACP[c]'
'3ohdcoa[c]'
'pacald[c]'
'tdcoa[c]'
'acser[p]'
'acser[c]'
'ppal[c]'
'ac[p]'
'3ohodcoa[c]'
'btal[c]'
'pmtcoa[c]'
'acac[p]'
'na1[c]'
'but[c]'
'na1[p]'
'acald[c]'
'all6p[c]'
'acald[p]'
'adn[c]'
'all__D[c]'
'ins[c]'
'anth[c]'
'acanth[c]'
'allul6p[c]'
'agdpcbi[c]'
'4adcho[c]'
'urdglyc[c]'
'4abz[c]'
'adocbip[c]'
'alltt[c]'
'hco3[c]'
'hxan[c]'
'alltn[c]'
'ade[p]'
'ppa[c]'
'alltn[p]'
'ppcoa[c]'
'gdp[c]'
'f6p[c]'
'itp[c]'
'acgal1p[p]'
'all__D[p]'
'acgal[p]'
'idp[c]'
'acgam1p[p]'
'alpp[p]'
'acgam[p]'
'ametam[c]'
'lpp[p]'
'camp[c]'
'acetol[c]'
'rib__D[c]'
'arab__L[p]'
'2ddglcn[c]'
'arg__L[p]'
'adocbi[c]'
'altrn[c]'
'rdmbzi[c]'
'co2[p]'
'glc__D[c]'
'orn[p]'
'gmp[c]'
'maltttr[c]'
'adocbl[p]'
'argsuc[c]'
'malttr[c]'
'citr__L[c]'
'adprib[c]'
'malt[c]'
'r5p[c]'
'prpp[c]'
'maltpt[c]'
'paps[c]'
'trnaarg[c]'
'malthx[c]'
'argtrna[c]'
'aps[c]'
'aspsa[c]'
'malthp[c]'
'4pasp[c]'
'dcamp[c]'
'8aonn[c]'
'fum[c]'
'ascb6p[c]'
'dann[c]'
'ascb__L[p]'
'25aics[c]'
'for[c]'
'aicar[c]'
'asn__L[p]'
'cgly[c]'
'asp__L[p]'
'imp[c]'
'progly[c]'
'gam6p[c]'
'asntrna[c]'
'amp[p]'
'trnaasn[c]'
'aso3[c]'
'aso3[p]'
'anhgm[c]'
'anhgm3p[c]'
'anhgm[p]'
'pran[c]'
'anhgm3p[p]'
'ala_B[c]'
'cbasp[c]'
'2aobut[c]'
'cbp[c]'
'acgam[c]'
'anhm3p[c]'
'pimACP[c]'
'anhgm4p[c]'
'iasp[c]'
'ap4a[c]'
'q8[c]'
'ap5a[c]'
'mqn8[c]'
'lipa_cold[p]'
'succ[c]'
'15dap[c]'
'oaa[c]'
'clpn120[p]'
'5mta[c]'
'pa120[p]'
'trnaasp[c]'
'na15dap[c]'
'asptrna[c]'
'pg120[p]'
'glyc3p[c]'
'clpn140[p]'
'aso4[c]'
'appl[c]'
'gthox[c]'
'pa140[p]'
'5aprbu[c]'
'pg140[p]'
'sucarg[c]'
'athr__L[c]'
'5apru[c]'
'prbatp[c]'
'clpn141[p]'
'pg141[p]'
'rbl__L[c]'
'ala_B[p]'
'arab__L[c]'
'glyb[c]'
'pa141[p]'
'pa160[p]'
'betald[c]'
'arbtn_fe3[c]'
'mptamp[c]'
'pa161[p]'
'arbtn[c]'
'clpn180[p]'
'bmoco[c]'
'fmnh2[c]'
'moco[c]'
'pg180[p]'
'fmn[c]'
'pa180[p]'
'bmoco1gdp[c]'
'pa181[p]'
'rbflvrd[c]'
'btnso[c]'
'glyc[p]'
'btn[p]'
'arbtn_fe3[p]'
'dtbt[c]'
'cl[p]'
'arbtn[p]'
'csn[c]'
'2fe1s[c]'
'arbt[p]'
'butso3[p]'
'cmp[p]'
'dutp[c]'
'cm[p]'
'butso3[c]'
'but[p]'
'cobalt2[p]'
'duri[c]'
'colipap[p]'
'bwco[c]'
'dcyt[c]'
'bwco1gdp[c]'
'bwcogdp[c]'
'colipa[p]'
'dcyt[p]'
'udcpdp[p]'
'wco[c]'
'ddca[p]'
'ca2[p]'
'udcpp[p]'
'2dh3dgal[c]'
'colipa[c]'
'15dap[p]'
'2dh3dgal6p[c]'
'lys__L[p]'
'cpgn[c]'
'2ddglcn[p]'
'cpgn_un[c]'
'cpgn_un[p]'
'cpgn[p]'
'pppi[c]'
'cbi[c]'
'2ddg6p[c]'
'cbi[p]'
'cbl1[p]'
'ahdt[c]'
'cpmp[c]'
'e4p[c]'
'pppg9[c]'
'cbl1[c]'
'2dda7p[c]'
'cbm[c]'
'cdg[c]'
'cpppg3[c]'
'g3p[c]'
'gbbtn[c]'
'preq0[c]'
'dgmp[c]'
'cd2[p]'
'bbtcoa[c]'
'dgdp[c]'
'crn[c]'
'cd2[c]'
'dgmp[p]'
'cmp[c]'
'crncoa[c]'
'dgsn[p]'
'crnDcoa[c]'
'cdpdddecg[c]'
'dgsn[c]'
'cdpdtdecg[c]'
'ctbtcoa[c]'
'3mob[c]'
'ctbt[c]'
'cdpdtdec7eg[c]'
'23dhmb[c]'
'cdpdhdecg[c]'
'crn__D[c]'
'23dhmp[c]'
'crn__D[p]'
'cdpdhdec9eg[c]'
'cdpdodecg[c]'
'crn[p]'
'3mop[c]'
'cdpdodec11eg[c]'
'gbbtn[p]'
'dhap[c]'
'ura[c]'
'preq1[c]'
'dha[c]'
'cph4[c]'
'csn[p]'
'dha[p]'
'ctbt[p]'
'4c2me[c]'
'2p4c2me[c]'
'23ddhb[c]'
'cpe160[c]'
'tdecoa[c]'
'23dhb[c]'
'hdcoa[c]'
'cpg160[c]'
'23dhba[c]'
'cpe180[c]'
'odecoa[c]'
'23dhbzs[c]'
'cu[p]'
'cpg180[c]'
'cu2[p]'
'hkntd[c]'
'cu[c]'
'cgly[p]'
'chol[p]'
'thdp[c]'
'chol[c]'
'cyan[c]'
'23dhdp[c]'
'tsul[c]'
'pphn[c]'
'dhf[c]'
'3psme[c]'
'so3[c]'
'dhpt[c]'
'tcynt[c]'
'4hbz[c]'
'chtbs[p]'
'dhmpt[c]'
'chtbs6p[c]'
'so3[p]'
'thmnp[c]'
'tcynt[p]'
'cenchddd[c]'
'octdp[c]'
'cinnm[c]'
'cyan[p]'
'dhna[c]'
'tsul[p]'
'cit[p]'
'14dhncoa[c]'
'succ[p]'
'cynt[c]'
'cynt[p]'
'sbzcoa[c]'
'h2s[c]'
'cys__D[c]'
'dump[p]'
'6hmhpt[c]'
'56dura[c]'
'dump[c]'
'cys__D[p]'
'so2[c]'
'gcald[c]'
'3sala[c]'
'2dr1p[c]'
'dhnpt[c]'
'duri[p]'
'dxyl5p[c]'
'hcys__L[c]'
'dhor__S[c]'
'cyst__L[c]'
'2me4p[c]'
'orot[c]'
'dxyl[c]'
'cystrna[c]'
'cechddd[c]'
'trnacys[c]'
'4per[c]'
'cys__L[p]'
'25drapp[c]'
'cytd[c]'
'eca4colipa[p]'
'6hmhptpp[c]'
'uri[c]'
'eca2und[p]'
'dhptd[c]'
'cdp[c]'
'mdhdhf[c]'
'dcmp[c]'
'unagamuf[p]'
'eca3und[p]'
'dcdp[c]'
'thptdn[c]'
'lac__D[p]'
'eca4und[p]'
'dhptdn[c]'
'3hbcoa[c]'
'din[c]'
'dhmptp[c]'
'dad_2[c]'
'3hhcoa[c]'
'3hocoa[c]'
'3dhq[c]'
'3hdcoa[c]'
'damp[c]'
'3dhsk[c]'
'dadp[c]'
'3hddcoa[c]'
'dimp[p]'
'3htdcoa[c]'
'dad_2[p]'
'damp[p]'
'din[p]'
'26dap__M[c]'
'3hhdcoa[c]'
'3hodcoa[c]'
'25dkglcn[c]'
'6pgc[c]'
'26dap_LL[c]'
'ipdp[c]'
'kdo2lipid4L[c]'
'grdp[c]'
'kdo2lipid4[c]'
'ditp[c]'
'dmpp[c]'
'db4p[c]'
'lipa[c]'
'h2mb4p[c]'
'kdo2lipid4p[c]'
'dca[p]'
'2omhmbl[c]'
'dcmp[p]'
'lipa_cold[c]'
'dms[c]'
'egmeACP[c]'
'dmso[c]'
'gmeACP[c]'
'flxr[c]'
'dmso[p]'
'mettrna[c]'
'enlipa[p]'
'dms[p]'
'2pg[c]'
'fmettrna[c]'
'seramp[c]'
'2dmmq8[c]'
'feenter[c]'
'5fthf[c]'
'dhpmp[c]'
'methf[c]'
'pmeACP[c]'
'23doguln[c]'
'epmeACP[c]'
'forcoa[c]'
'doxrbcn[p]'
'oxalcoa[c]'
'oxa[c]'
'f1p[c]'
'etha[c]'
'etha[p]'
'dpcoa[c]'
'ethso3[p]'
'ethso3[c]'
'frulysp[c]'
'pant__R[c]'
'psclys[c]'
'etoh[p]'
'2dhp[c]'
'fru[c]'
'frulys[c]'
'2dr5p[c]'
'frulys[p]'
'f6p[p]'
'dsbaox[p]'
'hxa[c]'
'fruur[p]'
'dsbard[p]'
'fruur[c]'
'ttdca[p]'
'dsbcrd[p]'
'ttdcea[p]'
'fru[p]'
'gthox[p]'
'fuc__L[p]'
'hdca[p]'
'mal__L[c]'
'gthrd[p]'
'hdcea[p]'
'ocdca[p]'
'dsbcox[p]'
'ocdcea[p]'
'fum[p]'
'fusa[p]'
'trdox[c]'
'gam1p[c]'
'hxa[p]'
'dsbdrd[c]'
'octa[p]'
'hmgth[c]'
'acgam1p[c]'
'trdrd[c]'
'g1p[p]'
'Sfglutth[c]'
'dsbdox[c]'
'fald[p]'
'glc__D[p]'
'dsbgrd[p]'
'dtdpglu[c]'
'fald[c]'
'dsbgox[p]'
'fdp[c]'
'g1p[c]'
'ser__D[c]'
'glu1sa[c]'
's17bp[c]'
'2amsa[c]'
'fcl__L[c]'
'5aop[c]'
'ser__D[p]'
'glyc2p[c]'
'fuc__L[c]'
'tartr__D[c]'
'fc1p[c]'
'glyc2p[p]'
'dtmp[c]'
'g3pc[c]'
'lald__L[c]'
'ppp9[c]'
'dtmp[p]'
'for[p]'
'g3pc[p]'
'gagicolipa[c]'
'g3pe[p]'
'g3pe[c]'
'isetac[c]'
'mso3[c]'
'glcur1p[p]'
'sulfac[c]'
'g3pg[p]'
'glcur[p]'
'g3pg[c]'
'glx[c]'
'glcur[c]'
'fe2[p]'
'g3pi[c]'
'trnagln[c]'
'g3pi[p]'
'fe3dcit[p]'
'glntrna[c]'
'fe3dhbzs[c]'
'g3ps[p]'
'gln__L[p]'
'g3ps[c]'
'fe3dhbzs[p]'
'tag6p__D[c]'
'fe3hox[c]'
'1pyr5c[c]'
'glu__L[p]'
'glu5sa[c]'
'fe3hox_un[c]'
'fe3hox_un[p]'
'glucys[c]'
'fe3hox[p]'
'glu5p[c]'
'pram[c]'
'6pgl[c]'
'fe3[p]'
'fecrm_un[c]'
'fecrm[c]'
'g6p[p]'
'gal[p]'
'glu__D[c]'
'gal1p[p]'
'fecrm_un[p]'
'trnaglu[c]'
'fecrm[p]'
'gal_bD[p]'
'glutrna[c]'
'galct__D[c]'
'feenter[p]'
'enter[p]'
'glyald[p]'
'feoxam_un[c]'
'5dh4dglc[c]'
'glyb[p]'
'tagur[c]'
'feoxam[c]'
'glyc3p[p]'
'feoxam_un[p]'
'galctn__L[c]'
'glyc__R[p]'
'galctn__D[c]'
'feoxam[p]'
'glyc__R[c]'
'3fe4s[c]'
'galctn__L[p]'
'3pg[c]'
'galctn__D[p]'
'no[c]'
'glyclt[p]'
'n2o[c]'
'suc6p[c]'
'galct__D[p]'
'lgt__S[c]'
'gal[c]'
'h2[c]'
'glytrna[c]'
'flxso[c]'
'gal1p[c]'
'trnagly[c]'
'melib[c]'
'gly[p]'
'galt1p[c]'
'iletrna[c]'
'gmhep1p[c]'
'ile__L[p]'
'galt[p]'
'gmhep17bp[c]'
'galur[p]'
'imp[p]'
'gmhep7p[c]'
'indole[p]'
'galur[c]'
'xmp[c]'
'udpg[c]'
'indole[c]'
'gmp[p]'
'ins[p]'
'3c2hmp[c]'
'gam6p[p]'
'gdpfuc[c]'
'gam[p]'
'3c4mop[c]'
'13dpg[c]'
'gp4g[c]'
'2ippm[c]'
'ser__L[p]'
'3c3hmp[c]'
'gar[c]'
'fgam[c]'
'isetac[p]'
'inost[c]'
'kdo2lipid4[p]'
'glyclt[c]'
'inost[p]'
'gdpofuc[c]'
'kdo[c]'
'frdp[c]'
'ckdo[c]'
'gdpddman[c]'
'kdo8p[c]'
'grxox[c]'
'xu5p__L[c]'
'ppgpp[c]'
'grxrd[c]'
'gdpmann[c]'
'k[p]'
'gsn[c]'
'lac__L[c]'
'man[c]'
'gtspmd[c]'
'man1p[c]'
'lac__L[p]'
'xtp[c]'
'uLa4n[p]'
'gdptp[c]'
'gtp[p]'
'gdp[p]'
'lcts[c]'
'35cgmp[c]'
'lcts[p]'
'LalaDglu[p]'
'ggbutal[c]'
'xan[c]'
'gg4abut[c]'
'LalaLglu[p]'
'gua[c]'
'lald__D[c]'
'ggptrc[c]'
'ghb[c]'
'bglycogen[c]'
'4mop[c]'
'trnaleu[c]'
'gua[p]'
'leutrna[c]'
'acglc__D[c]'
'h2s[p]'
'glcn[p]'
'leu__L[p]'
'h2[p]'
'lipoamp[c]'
'2h3oppan[c]'
'3ophb[c]'
'glcr[c]'
'lipoate[c]'
'lipa[p]'
'3hcinnm[p]'
'octapb[c]'
'glcr[p]'
'hhlipa[c]'
'adpglc[c]'
'lipoate[p]'
'phhlipa[c]'
'lipidAds[c]'
'icolipa[c]'
'hphhlipa[c]'
'gicolipa[c]'
'lipidX[c]'
'phphhlipa[c]'
'u23ga[c]'
'ggagicolipa[c]'
'hlipa[c]'
'1ddecg3p[p]'
'4mhetz[c]'
'4mpetz[c]'
'1tdecg3p[p]'
'1tdec7eg3p[p]'
'murein5px4px4p[p]'
'murein5p5p5p[p]'
'man6p[c]'
'murein5p4p[p]'
'1hdecg3p[p]'
'hg2[c]'
'1hdec9eg3p[p]'
'murein4p3p[p]'
'hg2[p]'
'murein5p3p[p]'
'1odecg3p[p]'
'1odec11eg3p[p]'
'histd[c]'
'1agpe120[p]'
'murein4px4p4p[p]'
'hisp[c]'
'2mecdp[c]'
'1agpe140[p]'
'trnahis[c]'
'1agpe141[p]'
'melib[p]'
'histrna[c]'
'meoh[p]'
'1agpe160[p]'
'his__L[p]'
'1agpe161[p]'
'meoh[c]'
'op4en[c]'
'met__D[p]'
'1agpe180[p]'
'hkndd[c]'
'1agpe181[p]'
'met__D[c]'
'metsox_S__L[c]'
'1agpg120[p]'
'hmbil[c]'
'1agpg140[p]'
'metsox_R__L[c]'
'ppbng[c]'
'metsox_S__L[p]'
'1agpg141[p]'
'4ahmmp[c]'
'1agpg160[p]'
'1agpg161[p]'
'metsox_R__L[p]'
'hom__L[c]'
'trnamet[c]'
'1agpg180[p]'
'hom__L[p]'
'1agpg181[p]'
'met__L[p]'
'mg2[p]'
'mi1p__D[c]'
'apg120[c]'
'apg140[c]'
'4h2opntn[c]'
'apg141[c]'
'mincyc[p]'
'3hpppn[p]'
'minohp[p]'
'apg160[c]'
'hpyr[c]'
'apg161[c]'
'apg180[c]'
'murein3px3p[p]'
'phom[c]'
'mmcoa__S[c]'
'apg181[c]'
'suchms[c]'
'trnalys[c]'
'imacp[c]'
'lystrna[c]'
'pydam[c]'
'xylu__L[c]'
'hxan[p]'
'lyx__L[c]'
'iscs[c]'
'mmet[p]'
'lyx__L[p]'
'iscssh[c]'
'mnl1p[c]'
'mn2[p]'
'iscu_2fe2s[c]'
'mnl[p]'
'malcoame[c]'
'iscu[c]'
'mal__D[c]'
'moadcosh[c]'
'mal__D[p]'
'iscu_2fe2s2[c]'
'acmalt[c]'
'moadamp[c]'
'iscu_4fe4s[c]'
'lipidA[c]'
'maltpt[p]'
'ichor[c]'
'malttr[p]'
'kdolipid4[c]'
'idon__L[p]'
'mobd[p]'
'maltttr[p]'
'malt[p]'
'eig3p[c]'
'malt6p[c]'
'mpt[c]'
'prlp[c]'
'uaagmda[c]'
'mal__L[p]'
'2cpr5p[c]'
'man6p[p]'
'moadcoo[c]'
'3ig3p[c]'
'mso3[p]'
'mana[c]'
'trnaile[c]'
'manglyc[p]'
'Nmtrp[c]'
's7p[c]'
'n2o[p]'
'man6pglyc[c]'
'3php[c]'
'man[p]'
'nac[p]'
'2pglyc[c]'
'nac[c]'
'2mcacn[c]'
'pgp120[c]'
'2mcit[c]'
'micit[c]'
'nmn[c]'
'pgp120[p]'
'ncam[c]'
'mercppyr[c]'
'pgp140[p]'
'dnad[c]'
'nicrnt[c]'
'murein5p5p[p]'
'pgp140[c]'
'murein5px3p[p]'
'dudp[c]'
'pgp141[p]'
'ni2[p]'
'pgp141[c]'
'nmn[p]'
'dgslnt[c]'
'pgp160[p]'
'slnt[c]'
'dmbzid[c]'
'pgp160[c]'
'5prdmbz[c]'
'quln[c]'
'gslnt[c]'
'seln[c]'
'no2[c]'
'pgp161[c]'
'no2[p]'
'sel[c]'
'sel[p]'
'pgp161[p]'
'2sephchc[c]'
'no3[p]'
'pgp180[c]'
'no3[c]'
'sertrna[c]'
'pgp180[p]'
'trnaser[c]'
'novbcn[p]'
'pgp181[p]'
'no[p]'
'trnasecys[c]'
'sucglu[c]'
'pgp181[c]'
'sucgsa[c]'
'xtsn[c]'
'pheme[p]'
'xmp[p]'
'2shchc[c]'
'phpyr[c]'
'scl[c]'
'xtsn[p]'
'trnaphe[c]'
'dimp[c]'
'dscl[c]'
'phetrna[c]'
'skm[c]'
'ump[p]'
'phe__L[p]'
'skm[p]'
'4r5au[c]'
'slnt[p]'
'so2[p]'
'thymd[c]'
'thymd[p]'
'4ppan[c]'
'didp[c]'
'so4[p]'
'pnto__R[p]'
'N1aspmd[c]'
'xdp[c]'
'n8aspmd[c]'
'poaac[c]'
'spmd[p]'
'o16a4colipa[p]'
'ppap[c]'
'gfgaragund[c]'
'sucbz[c]'
'ppal[p]'
'sucr[p]'
'o16aund[c]'
'ppa[p]'
'o2s[p]'
'tartr__D[p]'
'4ppcys[c]'
'sulfac[p]'
'hgmeACP[c]'
'tartr__L[c]'
'pan4p[c]'
'tartr__L[p]'
'ogmeACP[c]'
'r1p[c]'
'ohpb[c]'
'taur[c]'
'34hpp[c]'
'taur[p]'
'2omph[c]'
'pppn[c]'
'2ombzl[c]'
'thmmp[c]'
'pppn[p]'
'dtdp4addg[c]'
'2ommbl[c]'
'ppt[p]'
'orot5p[c]'
'dtdp4d6dg[c]'
'fpram[c]'
'dtdp4d6dm[c]'
'2oph[c]'
'hpmeACP[c]'
'prbamp[c]'
'opmeACP[c]'
'dtdprmn[c]'
'thm[p]'
'prfp[c]'
'thm[c]'
'orot[p]'
'progly[p]'
'oxur[c]'
'thrtrna[c]'
'protrna[c]'
'trnathr[c]'
'pacald[p]'
'trnapro[c]'
'pnto__R[c]'
'thym[p]'
'pro__L[p]'
'thym[c]'
'dhgly[c]'
'tma[c]'
'uagmda[c]'
'ugmda[c]'
'pdx5p[c]'
'psclys[p]'
'pe120[p]'
'tmao[c]'
'tma[p]'
'skm5p[c]'
'tmao[p]'
'pe140[p]'
'pe141[p]'
'ps120[c]'
'2tpr3dpcoa[c]'
'ps140[c]'
'tre6p[c]'
'pe180[p]'
'peamn[p]'
'ps141[c]'
'tagdp__D[c]'
'tre[c]'
'tre[p]'
'ps160[c]'
'trnatrp[c]'
'ps161[c]'
'trptrna[c]'
'xylu__D[c]'
'ps180[c]'
'xylu__L[p]'
'trp__L[p]'
'ps181[c]'
'ttrcyc[p]'
'xyl__D[p]'
'pser__L[c]'
'zn2[p]'
'tungs[p]'
'pser__L[p]'
'tym[p]'
'thrp[p]'
'tyr__L[p]'
'thr__L[p]'
'tyrp[p]'
'ptrc[p]'
'trnatyr[c]'
'tyrtrna[c]'
'pydam[p]'
'athtp[c]'
'pydx[c]'
'u3hga[c]'
'pydxn[c]'
'ugmd[c]'
'pydxn[p]'
'uamag[c]'
'pydx[p]'
'udpacgal[p]'
'uracp[c]'
'uacgam[p]'
'pyr[p]'
'uacmam[c]'
'3hoxpac[e]'
'o2s[c]'
'3ntym[e]'
'u3aga[c]'
'uaccg[c]'
'quin[p]'
'uama[c]'
'4hoxpac[e]'
'quin[c]'
'6apa[e]'
'cellb[e]'
'uamr[c]'
'r15bp[c]'
'udpgal[p]'
'udpglcur[c]'
'galam[e]'
'r5p[p]'
'udpLa4o[c]'
'rib__D[p]'
'udpglcur[p]'
'dmlz[c]'
'udpg[p]'
'ru5p__L[c]'
'udpLa4n[c]'
'xu5p__D[c]'
'udpLa4fn[c]'
'lipidA_core[e]'
'uLa4n[c]'
'rfamp[p]'
'um4p[c]'
'o6a4colipa[e]'
'rmn[c]'
'peng[e]'
'uLa4fn[c]'
'rml[c]'
'uppg3[c]'
'raffin[e]'
'rml1p[c]'
'ura[p]'
'urea[p]'
'urate[c]'
'rmn[p]'
'valtrna[c]'
'trnaval[c]'
'salcn[e]'
'sufbcd[c]'
'val__L[p]'
'sufse[c]'
'tungs[c]'
'2dhglcn[c]'
'sufbcd_2fe2s[c]'
'pmcoa[c]'
'xan[p]'
'xyl__D[c]'
'sufsesh[c]'
'sufbcd_2fe2s2[c]'
's[c]'
'sufbcd_4fe4s[c]'
'dad_5[c]'
'sucorn[c]'
'sarcs[c]'
'sbt6p[c]'
'hmfurn[c]'
'sbt__D[p]'
'2kmb[c]'
'sl26da[c]'
'dkmpp[c]'
'sl2a6o[c]'
'4hba[c]'
'sectrna[c]'
'fldox[c]'
'selnp[c]'
'fldrd[c]'
'sertrna_sec[c]'
'5mdru1p[c]'
'hlipaB[c]'
'hhlipaB[c]'
'phhlipaB[c]'
'hphhlipaB[c]'
'icolipaBR1[c]'
'gicolipaBR1[c]'
'ggicolipaBR1[c]'
'gggicolipaBR1[c]'
'gagggicolipaBR1[c]'
'colipaB[c]'
'colipaB[p]'
'colipaF[p]'
'magund[c]'
'mmagund[c]'
'udpacgal[c]'
'gammagund[c]'
'o6aund[c]'
'o6aund[p]'
'o6a2und[p]'
'o6a3und[p]'
'o6a4und[p]'
'o6a4colipa[p]'
'colipa_LptA[p]'
'o6a4colipa_LptA[p]'
'eca4colipa_LptA[p]'
'acolipa_LptA[p]'
'lipa_cold_LptA[p]'
'uaagmda[p]'
'rbl__D[c]'
'arab__D[c]'
'arab__D[p]'
'arab__D[e]'
'cdprbt[c]'
'rbt5p[c]'
'cala[c]'
'fmet__L[c]'
'4gudbutn[c]'
'4gudbd[c]'
'acryl[c]'
'aa[c]'
'56dthm[c]'
'3uib[c]'
'4hphac[c]'
'23tart[c]'
'23oxsucc[c]'
'ind3ac[c]'
'iad[c]'
'sucr[c]'
'mmcoa__R[c]'
'5mdr1p[c]'
'ssaltpp[c]'
'cellb[p]'
'salcn[p]'
'raffin[p]'
'galam[p]'
'galam6p[c]'
'acgal6p[c]'
'3hoxpac[p]'
'3hoxpac[c]'
'34dhpha[c]'
'4hoxpac[p]'
'4hoxpac[c]'
'chms[c]'
'chm[c]'
'opet[c]'
'hhdd[c]'
'ohed[c]'
'hhed[c]'
'pac[p]'
'pac[e]'
'2dhphaccoa[c]'
'2hphaccoa[c]'
'3dhphaccoa[c]'
'3hphaccoa[c]'
'peng[p]'
'6apa[p]'
'3ntym[p]'
'4h3npacald[p]'
'4h3npacald[c]'
'4h3npac[c]'
'4hoxpacd[c]'
'34dhpac[c]'
'lipidA[p]'
'lipidA_LptA[p]'
'LptA[p]'
'lipidA[e]'
'enlipidA[p]'
'enlipidA_LptA[p]'
'enlipidA[e]'
'14denlipidA[p]'
'14denlipidA_LptA[p]'
'14denlipidA[e]'
'lipidAp[e]'
'lipidA_core[p]'
'lipidA_core_LptA[p]'
'lipaA[c]'
'lipaB[c]'
'lipaA[p]'
'lipaB[p]'
'lipaF[p]'
'lipa_LptA[p]'
'enlipa_LptA[p]'
'adphep_LD[c]'
'hlipaA[c]'
'hhlipaA[c]'
'phhlipaA[c]'
'icolipaAR1[c]'
'gicolipaAR1[c]'
'ggicolipaAR1[c]'
'gggicolipaAR1[c]'
'gagggicolipaAR1[c]'
'udpgal[c]'

## Sheet: Reacs-Infor-Diff
2681 common reactions in "iEC1356_Bl21DE3", "NewBL21DE3_WT", "NewBL21DE3_CS3" and "NewBL21DE3_CS5":	45 common reactions in "NewBL21DE3_WT", "NewBL21DE3_CS3" and "NewBL21DE3_CS5":	5 common reactions in "NewBL21DE3_CS3" and "NewBL21DE3_CS5":	59 reactions included exclusively in "iEC1356_Bl21DE3":	4 reactions included exclusively in "NewBL21DE3_CS5":
'DM_4crsol_c'	'ALAt2pp'	'HMGS'	'BIOMASS_Ec_iJO1366_core_53p95M'	'CSDP_syn'
'DM_5drib_c'	'ASPt2pp'	'HMGCOAR'	'ALAt2pp_copy2'	'NUDIX1'
'DM_aacald_c'	'GLYt2pp'	'MEVK1'	'ALAt2pp_copy1'	'tran_CS_OH'
'DM_amob_c'	'ICHORS'	'PMEVK'	'ALDD19xr_copy1'	'EX_CS_OH'
'DM_mththf_c'	'ALDD19xr'	'DPMVD'	'ASPt2pp_copy2'
'DM_oxam_c'	'URAt2pp'		'ACACT8r_copy1'
'BIOMASS_Ec_iJO1366_WT_53p95M'	'CTECOAI7'		'ASPt2pp_copy1'
'EX_12ppd__R_e'	'DHNPA2r'		'DHNPA2r_copy1'
'EX_12ppd__S_e'	'MICITDr'		'CTECOAI6_copy1'
'EX_14glucan_e'	'CTECOAI8'		'CTECOAI7_copy1'
'EX_15dap_e'	'CTECOAI6'		'CTECOAI8_copy1'
'EX_23camp_e'	'ACACT8r'		'GLCtex_copy2'
'EX_23ccmp_e'	'L_LACD2'		'GLYt2pp_copy2'
'EX_ala__L_e'	'L_LACD3'		'GLYt2pp_copy1'
'EX_alaala_e'	'VPAMTr'		'INDOLEt2pp'
'EX_23cgmp_e'	'DARBt2rpp'		'ICHORS_copy1'
'EX_all__D_e'	'GLCtex'		'ICHORS_copy2'
'EX_alltn_e'	'L_LACtex'		'L_LACD3_copy1'
'EX_23cump_e'	'Lavandulol_dp_syn'		'L_LACD2_copy1'
'EX_amp_e'	'Lavandulol_syn'		'GLDBRAN2'
'EX_anhgm_e'	'Trans_lavandulol'		'MICITDr_copy1'
'EX_23dappa_e'	'EX_lavandulol'		'NTP1'
'EX_arab__L_e'	'Geraniol_syn1'		'THFAT'
'EX_arbt_e'	'Trans_Geraniol'		'ALDD19xr_copy2'
'EX_26dap__M_e'	'EX_Geraniol'		'KAT1'
'EX_arbtn_e'	'FPP_hydro'		'URAt2pp_copy1'
'EX_arbtn_fe3_e'	'Trans_Farnesol'		'URAt2pp_copy2'
'EX_2ddglcn_e'	'EX_Farnesol'		'CTECOAI7_copy2'
'EX_arg__L_e'	'Farnesol_oxidase'		'DHNPA2r_copy2'
'EX_ascb__L_e'	'Trans_Farnesal'		'VPAMTr_copy1'
'EX_asn__L_e'	'EX_Farnesal'		'HACD1i'
'EX_aso3_e'	'Farnesal_acid'		'EDTXSCOF'
'EX_asp__L_e'	'Trans_Farnesoic_acid'		'MICITDr_copy2'
'EX_btn_e'	'EX_Farnesoic_acid'		'CTECOAI8_copy2'
'EX_but_e'	'NudI'		'CTECOAI6_copy2'
'EX_butso3_e'	'geranyl-P_trans'		'HACD2i'
'EX_ca2_e'	'EX_geranyl-P'		'HACD3i'
'EX_feoxam_un_e'	'DMAPP_DP'		'HACD4i'
'EX_for_e'	'dmap_trans'		'HACD5i'
'EX_fru_e'	'EX_dmap'		'HACD6i'
'EX_frulys_e'	'YAJO'		'ACACT9'
'EX_fruur_e'	'AH2_trans'		'HACD7i'
'EX_fuc__L_e'	'EX_AH2'		'HACD8i'
'EX_fum_e'	'A_trans'		'ACACT12'
'EX_cbi_e'	'EX_A'		'ACACT8r_copy2'
'EX_cbl1_e'			'ACACT11'
'EX_cd2_e'			'ACACT8'
'EX_fusa_e'			'ACACT13'
'EX_34dhpac_e'			'ACACT10'
'EX_g1p_e'			'L_LACD2_copy2'
'EX_g3pc_e'			'L_LACD3_copy2'
'EX_g3pe_e'			'VPAMTr_copy2'
'EX_g3pg_e'			'LIPAcore'
'EX_cgly_e'			'EDTXS_core'
'EX_chol_e'			'DARBt2rpp_copy1'
'EX_chtbs_e'			'DARBt2rpp_copy2'
'EX_cit_e'			'GLCtex_copy1'
'EX_3amp_e'			'L_LACtex_copy2'
'EX_cl_e'			'L_LACtex_copy1'
'EX_cm_e'
'EX_cmp_e'
'EX_g3pi_e'
'EX_g3ps_e'
'EX_g6p_e'
'EX_co2_e'
'EX_3cmp_e'
'EX_cobalt2_e'
'EX_colipa_e'
'EX_colipap_e'
'EX_cpgn_e'
'EX_gal_e'
'EX_gal_bD_e'
'EX_gal1p_e'
'EX_galct__D_e'
'EX_galctn__D_e'
'EX_galctn__L_e'
'EX_galt_e'
'EX_cpgn_un_e'
'EX_crn_e'
'EX_crn__D_e'
'EX_csn_e'
'EX_galur_e'
'EX_3gmp_e'
'EX_gam_e'
'EX_gam6p_e'
'EX_gbbtn_e'
'EX_cu_e'
'EX_cu2_e'
'EX_cyan_e'
'EX_cynt_e'
'EX_gdp_e'
'EX_glc__D_e'
'EX_cys__D_e'
'EX_3hcinnm_e'
'EX_cys__L_e'
'EX_cytd_e'
'EX_glcn_e'
'EX_glcr_e'
'EX_glcur_e'
'EX_dad_2_e'
'EX_3hpp_e'
'EX_damp_e'
'EX_dca_e'
'EX_glcur1p_e'
'EX_gln__L_e'
'EX_glu__L_e'
'EX_gly_e'
'EX_glyald_e'
'EX_dcmp_e'
'EX_dcyt_e'
'EX_ddca_e'
'EX_dgmp_e'
'EX_dgsn_e'
'EX_dha_e'
'EX_glyb_e'
'EX_glyc_e'
'EX_glyc__R_e'
'EX_dimp_e'
'EX_glyc2p_e'
'EX_din_e'
'EX_3hpppn_e'
'EX_dms_e'
'EX_dmso_e'
'EX_glyc3p_e'
'EX_glyclt_e'
'EX_gmp_e'
'EX_dopa_e'
'EX_gsn_e'
'EX_doxrbcn_e'
'EX_3ump_e'
'EX_dtmp_e'
'EX_dump_e'
'EX_gthox_e'
'EX_gthrd_e'
'EX_gtp_e'
'EX_duri_e'
'EX_gua_e'
'EX_4abut_e'
'EX_h_e'
'EX_eca4colipa_e'
'EX_enlipa_e'
'EX_h2_e'
'EX_enter_e'
'EX_etha_e'
'EX_ethso3_e'
'EX_etoh_e'
'EX_h2o_e'
'EX_h2o2_e'
'EX_h2s_e'
'EX_hacolipa_e'
'EX_f6p_e'
'EX_fald_e'
'EX_halipa_e'
'EX_4hoxpacd_e'
'EX_hdca_e'
'EX_hdcea_e'
'EX_fe2_e'
'EX_fe3_e'
'EX_hg2_e'
'EX_5dglcn_e'
'EX_his__L_e'
'EX_hom__L_e'
'EX_hxa_e'
'EX_fe3dcit_e'
'EX_fe3dhbzs_e'
'EX_5mtr_e'
'EX_fe3hox_e'
'EX_hxan_e'
'EX_fe3hox_un_e'
'EX_LalaDglu_e'
'EX_fecrm_e'
'EX_fecrm_un_e'
'EX_feenter_e'
'EX_idon__L_e'
'EX_ile__L_e'
'EX_feoxam_e'
'EX_imp_e'
'EX_LalaDgluMdap_e'
'EX_indole_e'
'EX_LalaDgluMdapDala_e'
'EX_inost_e'
'EX_ins_e'
'EX_isetac_e'
'EX_k_e'
'EX_mal__L_e'
'EX_malt_e'
'EX_malthx_e'
'EX_LalaLglu_e'
'EX_maltpt_e'
'EX_malttr_e'
'EX_kdo2lipid4_e'
'EX_lac__D_e'
'EX_maltttr_e'
'EX_man_e'
'EX_lac__L_e'
'EX_lcts_e'
'EX_ac_e'
'EX_leu__L_e'
'EX_man6p_e'
'EX_manglyc_e'
'EX_lipa_e'
'EX_lipa_cold_e'
'EX_melib_e'
'EX_lipoate_e'
'EX_acac_e'
'EX_lys__L_e'
'EX_lyx__L_e'
'EX_meoh_e'
'EX_met__D_e'
'EX_met__L_e'
'EX_metsox_R__L_e'
'EX_mal__D_e'
'EX_acald_e'
'EX_metsox_S__L_e'
'EX_mg2_e'
'EX_mincyc_e'
'EX_minohp_e'
'EX_mmet_e'
'EX_mn2_e'
'EX_mnl_e'
'EX_tcynt_e'
'EX_thm_e'
'EX_thr__L_e'
'EX_thrp_e'
'EX_thym_e'
'EX_thymd_e'
'EX_tma_e'
'EX_mobd_e'
'EX_mso3_e'
'EX_acgal_e'
'EX_n2o_e'
'EX_tmao_e'
'EX_tre_e'
'EX_na1_e'
'EX_trp__L_e'
'EX_nac_e'
'EX_acgal1p_e'
'EX_nh4_e'
'EX_ni2_e'
'EX_tsul_e'
'EX_nmn_e'
'EX_acgam_e'
'EX_no_e'
'EX_no2_e'
'EX_no3_e'
'EX_ttdca_e'
'EX_ttdcea_e'
'EX_ttrcyc_e'
'EX_tungs_e'
'EX_novbcn_e'
'EX_tym_e'
'EX_o16a4colipa_e'
'EX_acgam1p_e'
'EX_o2_e'
'EX_o2s_e'
'EX_ocdca_e'
'EX_ocdcea_e'
'EX_octa_e'
'EX_orn_e'
'EX_tyr__L_e'
'EX_tyrp_e'
'EX_uacgam_e'
'EX_udpacgal_e'
'EX_acmana_e'
'EX_udpg_e'
'EX_udpgal_e'
'EX_orot_e'
'EX_acmum_e'
'EX_pacald_e'
'EX_udpglcur_e'
'EX_peamn_e'
'EX_ump_e'
'EX_phe__L_e'
'EX_ura_e'
'EX_acnam_e'
'EX_urea_e'
'EX_uri_e'
'EX_val__L_e'
'EX_pheme_e'
'EX_pi_e'
'EX_pnto__R_e'
'EX_acolipa_e'
'EX_ppa_e'
'EX_xan_e'
'EX_xmp_e'
'EX_ppal_e'
'EX_xtsn_e'
'EX_acser_e'
'EX_xyl__D_e'
'EX_xylu__L_e'
'EX_pppn_e'
'EX_ppt_e'
'EX_pro__L_e'
'EX_progly_e'
'EX_psclys_e'
'EX_pser__L_e'
'EX_ptrc_e'
'EX_zn2_e'
'12DGR120tipp'
'12DGR140tipp'
'12DGR141tipp'
'12DGR160tipp'
'12DGR161tipp'
'12DGR180tipp'
'EX_pydam_e'
'EX_pydx_e'
'EX_pydxn_e'
'12DGR181tipp'
'EX_ade_e'
'12PPDRtpp'
'12PPDStpp'
'EX_pyr_e'
'EX_quin_e'
'EX_r5p_e'
'EX_rfamp_e'
'EX_adn_e'
'EX_rib__D_e'
'EX_adocbl_e'
'EX_rmn_e'
'EX_sbt__D_e'
'EX_sel_e'
'EX_ag_e'
'EX_ser__D_e'
'EX_agm_e'
'23DAPPAt2pp'
'EX_ser__L_e'
'14GLUCANtexi'
'EX_skm_e'
'EX_akg_e'
'EX_slnt_e'
'EX_so2_e'
'EX_so3_e'
'EX_so4_e'
'23PDE2pp'
'23PDE4pp'
'14GLUCANabcpp'
'23PDE7pp'
'23PDE9pp'
'EX_spmd_e'
'EX_succ_e'
'2AGPE180tipp'
'EX_ala_B_e'
'2AGPE181tipp'
'EX_sucr_e'
'EX_sulfac_e'
'2AGPA120tipp'
'EX_ala__D_e'
'2AGPA140tipp'
'EX_tartr__D_e'
'EX_tartr__L_e'
'EX_taur_e'
'2AGPA141tipp'
'4PCPpp'
'2AGPA160tipp'
'2AGPA161tipp'
'2AGPA180tipp'
'2AGPA181tipp'
'2AGPE120tipp'
'2AGPE140tipp'
'2AGPE141tipp'
'3HPPtpp'
'3NTD2pp'
'2AGPE160tipp'
'5MTRtpp'
'2AGPEAT120'
'2AGPEAT140'
'2AGPEAT141'
'2AGPEAT160'
'3NTD4pp'
'3NTD7pp'
'3NTD9pp'
'2AGPG120tipp'
'2AGPG140tipp'
'2AGPG141tipp'
'2AGPG160tipp'
'ACONIs'
'AACTOOR'
'ACt2rpp'
'ACOLIPAabctex'
'2AGPG161tipp'
'2AGPG180tipp'
'2AGPG181tipp'
'ACNAMtex'
'ACt4pp'
'2AGPEAT161'
'ACALDtpp'
'2AGPEAT180'
'2AGPEAT181'
'ACPS1'
'ACSERtpp'
'ACGAL1PPpp'
'ADA'
'2AGPGAT120'
'2AGPGAT140'
'ADCL'
'ACGAM1PPpp'
'ADOCBIK'
'2AGPGAT141'
'2AGPGAT160'
'2AGPGAT161'
'2DGULRGx'
'2DGULRGy'
'2DGULRx'
'ACS'
'ACKr'
'ACNML'
'ACMAMUT'
'ACMUMptspp'
'2DGULRy'
'3AMACHYD'
'ACLS'
'AB6PGH'
'ACM6PH'
'ACMANAptspp'
'2MAHMP'
'3HCINNMH'
'3HPPPNH'
'ACNAMt2pp'
'ACALD'
'ACOAD1f'
'ACOAD2f'
'3KGK'
'3OAR60'
'ABTA'
'3OAR80'
'3OAR100'
'3OAR120'
'ACOAD3f'
'ACOAD4f'
'ACOAD5f'
'3HAD100'
'ABUTD'
'3HAD120'
'3HAD121'
'3HAD140'
'3HAD141'
'3HAD160'
'ACOAD6f'
'ACOAD7f'
'ACOAD8f'
'ACOATA'
'3HAD161'
'ABUTt2pp'
'3OAR121'
'3OAR140'
'ACODA'
'ACONMT'
'ACPPAT120'
'3OAR141'
'3OAR160'
'ACOTA'
'3OAR161'
'ACANTHAT'
'3OAR180'
'3OAR181'
'ACONTa'
'ACONTb'
'ACPPAT140'
'ACACCT'
'ACPPAT141'
'ACPPAT160'
'3OAR40'
'ACPPAT161'
'ACHBS'
'ADD'
'ACACT2r'
'ADCS'
'3OAS121'
'3OAS141'
'3OAS161'
'3OAS100'
'ADNK1'
'ADEt2rpp'
'ADK1'
'3OAS120'
'ADK3'
'3OAS140'
'ACBIPGT'
'3OAS160'
'ADK4'
'ADMDC'
'3OAS180'
'42A12BOOXpp'
'3OAS181'
'3OAS60'
'ADNCYC'
'ADNUC'
'ADNtex'
'ADNt2pp'
'3OAS80'
'4HTHRS'
'ADOCBLS'
'ADOCBLabcpp'
'4PCP'
'ADOCBLtonex'
'ADPT'
'AGM4PCPpp'
'4PEPTabcpp'
'ADPRDP'
'ADSK'
'ADSL1r'
'5DGLCNR'
'ADSL2r'
'ADSS'
'5DGLCNt2rpp'
'AGDC'
'AACPS4'
'AOBUTDs'
'5DOAN'
'ALDD4'
'AGM4PCP'
'ARBTNR1'
'ARBTNR2'
'ARBTNR3'
'3PEPTabcpp'
'ARBTNexs'
'AHCYSNS'
'ALCD2x'
'ARBTNtex'
'AACPS5'
'ARBTNtonex'
'AGM4PA'
'AGM3PA'
'A5PISO'
'ARBTNtpp'
'AGM3PApp'
'AM4PCP'
'AACPS1'
'AM3PA'
'AM4PA'
'AGM4PApp'
'AGMH'
'AGM3PH'
'AGM4PH'
'ARBTptspp'
'APPLDHr'
'AGM4Pt2pp'
'AMALT4'
'AACPS2'
'AMALT1'
'AMALT2'
'AMALT3'
'AMANAPEr'
'AMANK'
'AMAOTr'
'AGM3Pt2pp'
'AGMt2pp'
'AGMHE'
'AGMT'
'AGPAT141'
'AMMQLT8'
'AMPMS2'
'AGPAT160'
'AACPS3'
'AGPAT161'
'AGPAT180'
'AMPN'
'ANHMK'
'ANPRT'
'AGPAT181'
'AMPTASEPG'
'AGPAT120'
'AACPS6'
'AGPAT140'
'AMPTASECG'
'AOXSr2'
'AGPR'
'AACPS7'
'AICART'
'AGt3'
'ANS'
'AP4AH'
'AACPS8'
'AP5AH'
'AP4AS'
'APCS'
'APG3PAT120'
'AIRC2'
'AIRC3'
'AKGt2rpp'
'ALAALAD'
'APG3PAT140'
'AKGDH'
'APG3PAT141'
'APG3PAT160'
'ALAGLUE'
'AACPS9'
'ALAALAabcpp'
'ALAALAr'
'APG3PAT161'
'APG3PAT180'
'APG3PAT181'
'ALATRS'
'ALAR'
'AADDGT'
'ALATA_L'
'ALATA_D2'
'APH120'
'APH140'
'APH141'
'ALATA_L2'
'ALAabcpp'
'APH160'
'AAMYLpp'
'APH161'
'ACGAMT'
'ALAt4pp'
'APH180'
'APH181'
'ALCD19'
'ALDD2x'
'ALDD2y'
'ALDD3y'
'APRAUR'
'ARAI'
'ARBTNabcpp'
'ARBabcpp'
'ARBt2rpp'
'ALLK'
'ALLPI'
'ARBt3ipp'
'ALLTAMH'
'ACGAptspp'
'ALLTN'
'ALLTNt2rpp'
'ARGAGMt7pp'
'ARGDC'
'ARGDCpp'
'ARGORNt7pp'
'ACGK'
'ARGSL'
'ARGSS'
'ALLULPE'
'ALLabcpp'
'ACCOAC'
'ALR4x'
'ARGTRS'
'ARGabcpp'
'ALR2'
'ARGt3pp'
'ALPATE160pp'
'ACCOAL'
'ALPATG160pp'
'ASAD'
'ASCBPL'
'ASCBptspp'
'ALTRH'
'ACACT1r'
'ASNabcpp'
'ACACT3r'
'ACACT4r'
'ACACT5r'
'ATPHs'
'ACACT6r'
'ATPM'
'BTNt2ipp'
'ACACT7r'
'BALAt2pp'
'BUTCT'
'CBMD'
'CDGS'
'BUTt2rpp'
'ASO3t8pp'
'CITt3pp'
'ASNN'
'CLPNH120pp'
'ACACt2pp'
'CLPNH140pp'
'CBItonex'
'ACGS'
'ASNNpp'
'ASNS1'
'CLPNH141pp'
'CLPNH160pp'
'ASNS2'
'CO2tpp'
'ASNTRS'
'ASNt2rpp'
'ASP1DC'
'ASPK'
'ASPCT'
'ASPO5'
'ASPTRS'
'ASPO6'
'ASPO3'
'CLPNH161pp'
'CLPNH180pp'
'CLPNH181pp'
'CMPN'
'CHTBSptspp'
'CLIPAabctex'
'CBL1abcpp'
'CBIuabcpp'
'CGLYabcpp'
'ASPO4'
'ASPT'
'ASPTA'
'CBLAT'
'ATHRDHr'
'CDAPPA120'
'CPGNR1'
'CBPS'
'CBL1tonex'
'ASPt2_3pp'
'ASPabcpp'
'ASPt2_2pp'
'CCGS'
'CPGNR2'
'CBMKr'
'CD2abcpp'
'ATPPRT'
'ASR'
'CDAPPA140'
'CD2t3pp'
'CD2tpp'
'CDAPPA141'
'CDAPPA160'
'AST'
'BETALDHx'
'ATPS4rpp'
'BETALDHy'
'CDAPPA161'
'CDAPPA180'
'BMOCOS'
'CDAPPA181'
'CPGNR3'
'CDGR'
'CDPMEK'
'CFAS160E'
'BWCOS'
'BPNT'
'BSORx'
'BSORy'
'CFAS160G'
'CPGNUtex'
'CFAS180E'
'BTS5'
'BMOGDS2'
'BWCOGDS1'
'CFAS180G'
'CPGNUtpp'
'CHLt2pp'
'CHOLD'
'CITt7pp'
'BWCOGDS2'
'BMOGDS1'
'CHLabcpp'
'CA2t3pp'
'CPGNexs'
'BUTSO3abcpp'
'CADVtpp'
'CBIAT'
'CMtpp'
'CHORM'
'CHORS'
'CAT'
'CRNBTCT'
'CAt6pp'
'CHRPL'
'CLt3_2pp'
'CRNCBCT'
'CINNDO'
'CYSDabcpp'
'CITL'
'CLPNS120pp'
'CLPNS140pp'
'CLPNS141pp'
'CLPNS160pp'
'CLPNS161pp'
'CLPNS180pp'
'CYSabcpp'
'DAPabcpp'
'DATPHs'
'CLPNS181pp'
'COLIPAPabctex'
'CYTDt2pp'
'DADNt2pp'
'CYStpp'
'COLIPAabctex'
'DADA'
'DADK'
'DHAtpp'
'DHBSH'
'DHORDfum'
'DHPTDCs2'
'DMSOtpp'
'DAGK140'
'CYTD'
'CYTBDpp'
'DAGK141'
'DNMPPA'
'DKGLCNR2x'
'DCYTt2pp'
'CPH4S'
'DGSNt2pp'
'DADNtex'
'DKGLCNR2y'
'DINSt2pp'
'DSERt2pp'
'DCYTtex'
'DALAt2pp'
'DHBD'
'COBALT2t3pp'
'DKGLCNR1'
'CYTDH'
'CYTDK2'
'DHPPDA2'
'CU2tpp'
'DSERDHr'
'CYTBD2pp'
'CYTK1'
'CYTBO3_4pp'
'DHBS'
'DHCIND'
'DCYTD'
'CPGNabcpp'
'DOXRBCNtpp'
'CYTK2'
'DAGK160'
'DHPPD'
'DHCINDO'
'DHDPRy'
'CU2abcpp'
'DHDPS'
'DHNPTE'
'DHFR'
'D_LACt2pp'
'CUt3'
'DAAD'
'DAGK120'
'DHMPTR'
'DHFS'
'DAGK161'
'DHNAOT4'
'DAGK180'
'COBALT2abcpp'
'DAGK181'
'DAPAL'
'DHNCOAS'
'DHNCOAT'
'DAPDC'
'CTBTCAL2'
'DAPE'
'DASYN161'
'DHORD2'
'DHORD5'
'DHORTS'
'DHPS2'
'DASYN180'
'DASYN181'
'DHPTDNR'
'CPMPS'
'DHPTDNRN'
'DHPTPE'
'DASYN120'
'DASYN140'
'DASYN141'
'DASYN160'
'DB4PS'
'DHQS'
'DHQTi'
'DMATT'
'DMPPS'
'DMQMT'
'DBTS'
'DC6PH'
'DMSOR1'
'COBALT2tpp'
'DPCOAK'
'DMSOR2'
'DCTPD'
'DDCAtexi'
'DDGALK'
'DMSOR2pp'
'COLIPAKpp'
'DSBGGT'
'DMSOR1pp'
'DDGLCNt2rpp'
'DDGLK'
'DDPA'
'DPR'
'DDPGALA'
'COLIPAabcpp'
'DGK1'
'DHAD1'
'DNTPPA'
'DOGULNR'
'DHAD2'
'DRPA'
'DTARTD'
'DSBAO1'
'DSBAO2'
'DHAPT'
'DSBCGT'
'CPGNtonex'
'DSBDR'
'CPPPGO'
'CPPPGO2'
'ETHAt2pp'
'CRNDCAL2'
'ETOHtrpp'
'DTMPK'
'DURIK1'
'CRNCAL2'
'DURADx'
'ECA4COLIPAabctex'
'CRNCAR'
'ENLIPAabctex'
'CRNCDH'
'DURItex'
'DURIt2pp'
'CTBTabcpp'
'ETHSO3abcpp'
'EDTXS1'
'FALDtpp'
'CRNDt2rpp'
'FALGTHLs'
'EDTXS2'
'EDTXS4'
'FE3DHBZR'
'CRNt2rpp'
'FE3HOXR1'
'FE3HOXR2'
'EDTXS3'
'ENO'
'DXPRIi'
'DURIPP'
'DUTPDP'
'DXPS'
'FE3HOXR3'
'FE3HOXUtex'
'FE3HOXUtpp'
'FE3HOXexs'
'FE3abcpp'
'DXYLK'
'FECRMR1'
'EAR100x'
'CTBTt2rpp'
'E4PD'
'EAR100y'
'EAR120x'
'FECRMR2'
'FE3HOXtonex'
'FALDH2'
'FE3HOXabcpp'
'FE2t3pp'
'EAR120y'
'EAR121x'
'FE2tpp'
'EAR121y'
'CRNt7pp'
'EAR140x'
'FA140ACPHi'
'CRNt8pp'
'FA141ACPHi'
'EAR140y'
'CRNDabcpp'
'EAR141x'
'EAR141y'
'ENTCS'
'FA160ACPHi'
'FA161ACPHi'
'FA80ACPHi'
'FACOAE100'
'FACOAE120'
'FACOAE140'
'ENTERES2'
'ENTERES'
'ECAP1pp'
'ECAP2pp'
'FACOAE141'
'FACOAE160'
'ECAP3pp'
'FACOAE161'
'CRNabcpp'
'FACOAE180'
'FADRx'
'ECAtpp'
'ECOAH1'
'ECOAH2'
'ECOAH3'
'FE3Ri'
'CS'
'FBA3'
'FADRx2'
'FCLK'
'ECOAH4'
'ECOAH5'
'EDA'
'EDD'
'FBA'
'FCLPA'
'CSND'
'FBP'
'FACOAL100t2pp'
'FA120ACPHi'
'ETHAAL'
'CSNt2pp'
'F6PA'
'F6PP'
'F6Pt6_2pp'
'FACOAL120t2pp'
'FACOAL140t2pp'
'FACOAL141t2pp'
'FACOAL160t2pp'
'FA100ACPHi'
'FACOAL161t2pp'
'FACOAL180t2pp'
'FACOAL181t2pp'
'FCI'
'FECRMR3'
'FECRMUtex'
'FCLT'
'FDMO'
'FECRMUtpp'
'CTPS2'
'FECRMexs'
'FDMO2'
'FDH4pp'
'FDH5pp'
'FEENTERR1'
'CU1Opp'
'FEENTERR2'
'FDMO3'
'FDMO4'
'FEENTERR3'
'FDMO6'
'CU1abcpp'
'FE2abcpp'
'FE2t2pp'
'FEENTERexs'
'FEOXAMUtex'
'FEOXAMUtpp'
'FEOXAMexs'
'FE3DCITabcpp'
'FE3DCITtonex'
'FE3DHBZSabcpp'
'FESD1s'
'CYANST'
'FESD2s'
'FFSD'
'CYANSTpp'
'FTHFLi'
'G5SADs'
'FEENTERtonex'
'GALM2pp'
'CYNTAH'
'GALCTD'
'FRUpts2pp'
'FEENTERtpp'
'G3PEabcpp'
'CYNTt2pp'
'G3PGabcpp'
'G3PD2'
'FRUptspp'
'FEOXAMR1'
'FEOXAMabcpp'
'GALCTLO'
'GALCTND'
'FUMt2_2pp'
'CYSTL'
'FEROpp'
'GALCTNLt2pp'
'G3PAT120'
'FECRMabcpp'
'FEENTERtex'
'FUM'
'FLVR'
'GALURt2rpp'
'GLUNpp'
'FLVRx'
'CYSDS'
'FOMETRi'
'FUSAtpp'
'G3PAT140'
'FORCT'
'G3PT'
'FECRMtonex'
'CYSTRS'
'FEOXAMtonex'
'FEENTERabcpp'
'G6PP'
'G6Pt6_2pp'
'G1PACT'
'G1PPpp'
'FEOXAMR2'
'CYSS'
'FEOXAMR3'
'FESR'
'GAL1PPpp'
'G3PAT141'
'G1PTT'
'FLDR2'
'CYSSADS'
'FHL'
'G1SAT'
'G2PP'
'G2PPpp'
'G3PAT160'
'G3PAT161'
'FMETTRS'
'FMNAT'
'FMNRx'
'FMNRx2'
'G3PAT180'
'FORt2pp'
'G3PAT181'
'CYSabc2pp'
'GALCTNt2pp'
'G3PIabcpp'
'FORtppi'
'FRUK'
'FRULYSDG'
'G3PSabcpp'
'G3PCabcpp'
'GALUi'
'G3PD5'
'GALCTt2rpp'
'G3PD6'
'G3PD7'
'FRD2'
'FRD3'
'FRULYSE'
'FRULYSK'
'FRULYSt2pp'
'FRUURt2rpp'
'FTHFD'
'FUMt2_3pp'
'G5SD'
'G6PDA'
'G6PDH2r'
'GALKr'
'GALS3'
'GLUPRT'
'GLYOX3'
'GHBDHx'
'GLYCTO2'
'GLYK'
'GALTptspp'
'GLYCLTt4pp'
'GAMptspp'
'GLYTRS'
'GLYCLTt2rpp'
'GTPHs'
'GUACYC'
'GLYt4pp'
'GLUDC'
'GLYCDx'
'GUAtpp'
'GUR1PPpp'
'GK1'
'H2SO'
'GP4GH'
'GRTT'
'H2St1pp'
'GHMT2r'
'H2tpp'
'GLYBabcpp'
'GLUabcpp'
'GLUt2rpp'
'GART'
'GLYCAt2rpp'
'HEPK2'
'HEX4'
'HEXt2rpp'
'GUAt2pp'
'GSNt2pp'
'GOFUCR'
'GLYBt2pp'
'GLYC2Pabcpp'
'GLUR'
'GLXCL'
'GUAtex'
'GAPD'
'GTHOr'
'GLYC3Pabcpp'
'GLYALDtpp'
'GGGABADr'
'GLUSy'
'HG2abcpp'
'HG2t3pp'
'GLUTRR'
'GALabcpp'
'GLUTRS'
'GTPDPK'
'GTHPi'
'GTHRDHpp'
'GLUt4pp'
'GLYCtpp'
'GRXR'
'GAM6Pt6_2pp'
'GSNK'
'GLYAT'
'GLYC3Pt6pp'
'GSPMDA'
'GLYCK'
'GSPMDS'
'GLCTR2'
'GTHS'
'HACD7'
'GLYCK2'
'GMAND'
'GLYCL'
'GTHRDabc2pp'
'HDCAtexi'
'GLYCLTDx'
'HDCEAtexi'
'GALt2pp'
'HACD1'
'HACD2'
'GLYCLTDy'
'GLYOX'
'GMHEPAT'
'GLYCTO3'
'HACD3'
'GLYCTO4'
'HACD4'
'GLCRt2rpp'
'HACD5'
'GND'
'HACD6'
'GMHEPK'
'GLCURt2rpp'
'GMHEPPA'
'GMPR'
'HACD8'
'GTPCI'
'GMPS2'
'GTPCII2'
'GLCt2pp'
'GTHRDabcpp'
'GTPDPDP'
'GPDDA4'
'GNK'
'GPDDA1'
'GUAD'
'H2Otpp'
'GUAPRT'
'GUI1'
'GUI2'
'GPDDA2'
'GPDDA3'
'GPDDA5'
'GPDDA5pp'
'GPDDA1pp'
'HBZOPT'
'HCINNMt2rpp'
'GPDDA2pp'
'GDPDPK'
'GPDDA3pp'
'GPDDA4pp'
'HEPT2'
'HCO3E'
'HEMEOS'
'HEPK1'
'GLCabcpp'
'HEPT1'
'HEPT3'
'HETZK'
'GARFT'
'HEX1'
'HEX7'
'HYPOE'
'HYXNtpp'
'HISTD'
'GCALDD'
'HISTP'
'HISt2rpp'
'HISTRS'
'GDMANE'
'HKNDDH'
'IDONt2rpp'
'INDOLEt2rpp'
'HXCT'
'IMPC'
'LALDO3'
'GDPTPDP'
'LCARR'
'HPPPNDO'
'HKNTDH'
'LGTHL'
'GDPMNH'
'KAS14'
'HPYRRx'
'KAS15'
'ILEabcpp'
'K2L4Aabctex'
'GDPMNP'
'INSH'
'HSDy'
'LALDO2x'
'GF6PTA'
'I2FE2SS'
'HPYRRy'
'INSt2pp'
'HMBS'
'INStex'
'GGGABAH'
'LALGP'
'HXPRT'
'HPPPNt2rpp'
'LIPACabcpp'
'GGPTRCO'
'LCTSt3ipp'
'ISETACabcpp'
'LACZpp'
'IGPDH'
'HISabcpp'
'HOMt2pp'
'HMPK1'
'HYD2pp'
'LCADi'
'K2L4Aabcpp'
'HOPNTAL'
'GLUDy'
'HPPK2'
'HPYRI'
'HSK'
'HSST'
'HSTPT'
'L_LACt2rpp'
'IPDPS'
'KARA1'
'KARA2'
'HYD3pp'
'HXAND'
'INSK'
'GGPTRCS'
'LEUt2rpp'
'INOSTt4pp'
'HYD1pp'
'I2FE2ST'
'I4FE4ST'
'ICDHyr'
'IPDDI'
'IPMD'
'KDOPP'
'GLBRAN2'
'KDOPS'
'I4FE4SR'
'I2FE2SR'
'ICHORT'
'IPPMIa'
'IPPMIb'
'IPPS'
'KDOCT2'
'ICYSDS'
'I2FE2SS2'
'GLCATr'
'KG6PDC'
'Kt2pp'
'LA4NTpp'
'ICL'
'IDOND'
'IDOND2'
'Kabcpp'
'ILETA'
'Kt3pp'
'GLCP'
'LADGMDH'
'LACZ'
'IG3PS'
'IGPS'
'ILETRS'
'ILEt2rpp'
'IMPD'
'LCTStpp'
'LALADGLUtpp'
'LALALGLUtpp'
'GLCDpp'
'LCARS'
'LEUTAi'
'LEUTRS'
'LDH_D2'
'LDH_D'
'LIPAMPL'
'LIPATPT'
'GLCP2'
'LEUabcpp'
'GLCNt2rpp'
'GLCptspp'
'GLCRAL'
'MALt3pp'
'LIPOt2pp'
'LIPAabctex'
'MALTHXtexi'
'MALTPTtexi'
'MALTTRtexi'
'LYSt3pp'
'MALTTTRtexi'
'GLCRD'
'MALTtexi'
'MALTHXabcpp'
'LYSabcpp'
'LSERDHr'
'LIPAabcpp'
'MALTPTabcpp'
'GLCS1'
'MALTTRabcpp'
'LIPAHT2ex'
'LIPAHTex'
'LIPOCT'
'LIPOS'
'MALTTTRabcpp'
'MALTabcpp'
'MACPD'
'LPADSS'
'GLCTR1'
'LPLIPAL1A120pp'
'MCPST'
'MANptspp'
'LPLIPAL1A140pp'
'MELIBt3ipp'
'GLGC'
'M1PD'
'LPLIPAL1A141pp'
'LPLIPAL1A160pp'
'GLNS'
'MALDt2_2pp'
'LPLIPAL2A141'
'MANPGH'
'GLNTRS'
'MALt2_2pp'
'MAN6Pt6_2pp'
'LPLIPAL2A160'
'LPLIPAL2A161'
'LPLIPAL2A180'
'LPLIPAL2A181'
'MALt2_3pp'
'GLNabcpp'
'MALTATr'
'LPLIPAL2ATE120'
'LPLIPAL2ATE140'
'LPLIPAL2ATE141'
'LPLIPAL2ATE160'
'LPLIPAL2ATE161'
'LPLIPAL2ATE180'
'GLTPD'
'LPLIPAL2ATE181'
'LPLIPAL2ATG120'
'LPLIPAL2ATG140'
'PAPA141pp'
'MALTptspp'
'MALCOAMT'
'LPLIPAL2ATG141'
'GLU5K'
'LPLIPAL2ATG160'
'MALDDH'
'MAN1PT2'
'LPLIPAL2ATG161'
'MALS'
'GLUABUTt7pp'
'MAN6PI'
'LPLIPAL2ATG180'
'LPLIPAL2ATG181'
'LPLIPAL2E120'
'MANAO'
'GLUCYS'
'MANGLYCptspp'
'MCITD'
'LYSDC'
'LYSTRS'
'LYSt2pp'
'MCITL2'
'GLUN'
'MCITS'
'MCOATA'
'LYXI'
'LYXt2pp'
'ME1'
'MDDEP1pp'
'MDH'
'MOX'
'MCTP1App'
'MCTP1Bpp'
'MCTP2App'
'MDH2'
'MDDCP1pp'
'MEOHtrpp'
'METOX1s'
'METOX2s'
'METSOX1abcpp'
'METSOX2abcpp'
'MG2t3_2pp'
'MDDCP2pp'
'MDDCP3pp'
'MDDCP4pp'
'MINOHPtexi'
'MTHTHFSs'
'MLDCP1App'
'MLDCP1Bpp'
'MLDCP2App'
'ME2'
'MDH3'
'MECDPDH5'
'MECDPS'
'MLDCP2Bpp'
'MLDCP3App'
'MELIBt2pp'
'N2Otpp'
'MLDEP1pp'
'MLDEP2pp'
'NACtpp'
'MN2tpp'
'MN6PP'
'NMNDA'
'NMNN'
'NMNt7pp'
'NOVBCNtex'
'NOtpp'
'NI2tpp'
'NADN'
'NI2t3pp'
'NOVBCNtpp'
'NI2abcpp'
'MG2tpp'
'MN2t3pp'
'NTPP11'
'NADPPPS'
'NTP10'
'MNt2pp'
'MI1PP'
'NTP5'
'MTAN'
'NTP3'
'MINCYCtpp'
'MG2uabcpp'
'MGSA'
'NTP11'
'NACODA'
'NTP12'
'NO3t7pp'
'MLTP1'
'MLTP2'
'MLTP3'
'NNATr'
'NMNAT'
'NHFRBO'
'NI2uabcpp'
'NMNPtpp'
'NNAM'
'NNDMBRT'
'MEPCT'
'METAT'
'MLTG1'
'METS'
'NNDPR'
'NTD12pp'
'NH4tpp'
'NO2t2rpp'
'NO3R2bpp'
'NODOx'
'METSOXR1'
'METSOXR2'
'METDabcpp'
'METabcpp'
'METTRS'
'NO3R1bpp'
'NO3R2pp'
'MLTG2'
'NO3R1pp'
'MTHFD'
'NODOy'
'MLTG3'
'MLTG4'
'NTD1pp'
'MLTG5'
'MOCOS'
'MLTGY2pp'
'MLTGY3pp'
'MLTGY4pp'
'MLTGY1pp'
'NTD3'
'NTD2pp'
'NTD4'
'NTD3pp'
'NTD4pp'
'NTD5pp'
'MMCD'
'MMM'
'NTD6pp'
'MNLptspp'
'NTD2'
'MSAR'
'NTD5'
'NTD6'
'MNNH'
'MOADSUx'
'MOAT'
'NTD7'
'MOAT2'
'NTD8'
'MOGDS'
'NTD9'
'NAt3pp'
'NTD1'
'NTD10'
'O16GLCT2'
'MSO3abcpp'
'O2tpp'
'NTP3pp'
'NTPP1'
'OCTNLL'
'MOCDS'
'OMCDC'
'NTPP10'
'PDX5PO2'
'OMMBLHX3'
'OMPHHX3'
'PEAMNOpp'
'OPHHX3'
'MPTG'
'OXAMTC'
'PFK_2'
'PG120abcpp'
'PACALDt2rpp'
'MPTG2'
'OPMEACPD'
'PG140abcpp'
'PG141abcpp'
'MOBDabcpp'
'PG160abcpp'
'PG161abcpp'
'OGMEACPD'
'OPMEACPR'
'OGMEACPR'
'MOHMT'
'OPMEACPS'
'OGMEACPS'
'OMBZLM'
'PGPP120pp'
'PFK_3'
'O16A4COLIPAabctex'
'PGSA120'
'MPTAT'
'PGSA140'
'ORNabcpp'
'OROTt2_2pp'
'MPTS'
'PA120abcpp'
'PA140abcpp'
'PA141abcpp'
'PAPA160'
'PAPA160pp'
'PAPPT3'
'PA160abcpp'
'PA161abcpp'
'PAPSR'
'MPTSS'
'PDE1'
'PDE4'
'PGM'
'PA180abcpp'
'PA181abcpp'
'OCDCAtexi'
'PDH'
'MTHFC'
'PDX5POi'
'OCDCEAtexi'
'OHPHM'
'MTHFR2'
'NTPP9'
'PFL'
'PDX5PS'
'PERD'
'NTPP3'
'MTRPOX'
'NTPP4'
'PETNT161pp'
'NTPTP1'
'NADH5'
'OAADC'
'PETNT181pp'
'PGPP140'
'PFK'
'PGAMT'
'PGCD'
'NTPP6'
'NTPP7'
'NTPP8'
'NTPP2'
'NTPTP2'
'PGI'
'NADDP'
'PGK'
'PGLYCP'
'PGPP140pp'
'OCBT'
'NTPP5'
'NTRIR2x'
'OBTFL'
'NTRIR4pp'
'PGMT'
'PGPP160pp'
'PGPP161'
'NADH9'
'PGPP161pp'
'NTRIR3pp'
'OCTDPS'
'OHPBAT'
'PGPP180'
'NADH10'
'PGPP180pp'
'PGPP181'
'OMMBLHX'
'OMPDC'
'PGPP181pp'
'OMPHHX'
'OP4ENH'
'OPHHX'
'PGPP120'
'PGPP141'
'PGPP141pp'
'PGPP160'
'OPHBDC'
'ORPT'
'NADH16pp'
'ORNDC'
'OXCDC'
'PHEMEtiex'
'P5CD'
'PMDPHT'
'NADH17pp'
'P5CR'
'PANTS'
'PPALtpp'
'NADK'
'PAPA120'
'PAPA120pp'
'NADPHQR3'
'PAPA140'
'NADPHQR4'
'PAPA140pp'
'PAPA141'
'NADPHQR2'
'NADS1'
'O6MANT2'
'PPAKr'
'NAMNPP'
'PHETA1'
'PPNDH'
'PHEt2rpp'
'PMPK'
'PHYTSpp'
'PROGLYabcpp'
'PSCLYSt2pp'
'PPND'
'PGSA141'
'PGSA160'
'PROabcpp'
'PGSA161'
'NAt3_1p5pp'
'PGSA180'
'PGSA181'
'PPPNDO'
'NADTRHD'
'PSP_Lpp'
'PHEMEabcpp'
'PLIPA1A120pp'
'NAt3_2pp'
'PHETRS'
'PROt2rpp'
'NDPK1'
'PTHRpp'
'PIt2rpp'
'PIuabcpp'
'PLIPA1A140pp'
'PPGPPDP'
'NDPK2'
'PRAIi'
'PLIPA1A141pp'
'PLIPA1A160pp'
'PLIPA1A161pp'
'PSERT'
'PROD2'
'PMANM'
'PROt4pp'
'PPBNGS'
'PPC'
'PMEACPE'
'PNTK'
'PPNCL2'
'PNTOt4pp'
'NDPK3'
'POAACR'
'POR5'
'PPCDC'
'PPCK'
'PPCSCT'
'PPK2'
'PPK'
'POX'
'NDPK4'
'PPA'
'PPPNt2rpp'
'PPM'
'PPA2'
'NDPK5'
'PPAt4pp'
'PPM2'
'PPPGO'
'PPPGO3'
'PPS'
'NDPK6'
'PPTHpp'
'PRAGSr'
'PRAIS'
'PYDAMtpp'
'PYDXNtpp'
'NDPK7'
'PYDXtpp'
'PRAMPC'
'PRATPP'
'PYRt2rpp'
'PRASCSi'
'NDPK8'
'PRFGS'
'PRMICI'
'PROTRS'
'PRPPS'
'PSCVT'
'QUIN2tpp'
'R1PK'
'RFAMPtex'
'PYROX'
'RMK'
'PYDXPP'
'PSD161'
'PSD180'
'PYDXNK'
'SELGTHR'
'RFAMPtpp'
'PUNP1'
'PUNP2'
'PUNP3'
'RNDR1'
'PSD181'
'PSD120'
'PSD140'
'PSD141'
'PSD160'
'PSP_L'
'PSSA120'
'RNDR2'
'RNDR3'
'PUNP4'
'PSSA140'
'SELGTHR2'
'PSSA141'
'PUNP5'
'PUNP6'
'R5PP'
'RBFK'
'R5PPpp'
'RNDR1b'
'PSSA160'
'PSSA161'
'PSSA180'
'PSSA181'
'RNDR2b'
'SELGTHR3'
'PYDAMK'
'RMI'
'RMNtpp'
'PYAM5PO'
'PTA2'
'PTRCORNt7pp'
'PTAr'
'PTPATi'
'PYDXK'
'QMO2'
'SHKK'
'SDPTA'
'PTRCTA'
'PYK'
'PTRCt2pp'
'PYNP2r'
'SEPHCHCS'
'RBFSa'
'PTRCabcpp'
'S7PI'
'QMO3'
'QUINDH'
'SADH'
'QULNS'
'R15BPK'
'RBFSb'
'RBK'
'RBK_L1'
'SO2tpp'
'SUCCt3pp'
'TDP'
'RBP4E'
'RIBabcpp'
'T2DECAI'
'SERD_L'
'SULR'
'RHCCE'
'RMPA'
'SHSL1'
'SUCMALtpp'
'RNTR1c2'
'SULFACabcpp'
'SUCptspp'
'SKMt2pp'
'SELR'
'SOTA'
'SPMS'
'RNDR4'
'SUCCt2_2pp'
'THYMt3pp'
'SUCTARTtpp'
'S2FE2SS'
'TARTt2_3pp'
'URIC'
'SUCASPtpp'
'RPE'
'SPODM'
'SUCCt2_3pp'
'SPMDabcpp'
'SLNTtpp'
'THRS'
'TRPAS2'
'TMAOR2'
'TRPS1'
'THRA2'
'THMDt2pp'
'SUCFUMtpp'
'TAURabcpp'
'THRA'
'S2FE2SS2'
'TMAOR1pp'
'UREAtpp'
'TDSR1'
'SULabcpp'
'TMAOR1'
'TDSR2'
'THRabcpp'
'RNTR2c2'
'TRE6PH'
'TSULabcpp'
'TMDS'
'SO4t2pp'
'SPMDAT1'
'SPMDAT2'
'TMPK'
'THZPSN3'
'TMDK1'
'SPODMpp'
'SSALx'
'SPMDt3pp'
'SUCDi'
'TMDPP'
'THRTRS'
'RNDR3b'
'THRt2rpp'
'THRt4pp'
'TDPADGAT'
'SSALy'
'SUCBZL'
'TGBPA'
'THD2pp'
'SUCBZS'
'SELtpp'
'SUCOAS'
'TAGURr'
'TDPAGTA'
'THDPS'
'THMabcpp'
'TDPDRE'
'SARCOX'
'TALA'
'TDPDRR'
'THIORDXi'
'THRt2pp'
'THRD'
'TARTD'
'TARTRt7pp'
'TMAOR2pp'
'THRD_L'
'TKT1'
'TKT2'
'TAUDO'
'TDPGDH'
'TDSK'
'TMPPP'
'RPI'
'TMK'
'TPI'
'TPRDCOAS'
'ThDPAT'
'RZ5PP'
'TRDR'
'TRE6PP'
'UDCPPtppi'
'TRE6PS'
'SBTptspp'
'TREH'
'TREHpp'
[truncated: 682 more rows]

## Sheet: Additional reactions and mets
Abbreviation	Description	Reaction equations	Reaction type	Gene	Cite
Lavandulol_dp_syn	Synthetic lavandulol diphosphate	2 dmpp[c] -> ppi[c] + lavandulol-dp[c]	Enzyme catalyzed reaction	FDS-5/CDS	https://doi.org/10.1074/jbc.M114.623348
Lavandulol_syn	Synthetic lavandulol	h2o[c] + lavandulol-dp[c] -> ppi[c] + lavandulol[c]	Enzyme catalyzed reaction	FDS-5/CDS	https://doi.org/10.1074/jbc.M114.623348
Geraniol_syn1	Synthetic Geraniol	h2o[c] + grdp[c] -> ppi[c] + Geraniol[c]	Enzyme catalyzed reaction	GES	https://www.brenda-enzymes.org/enzyme.php?ecno=3.1.7.11
FPP_hydro	Phosphatases hydrolyze 2E,6E)-farnesyl diphosphate (FPP) to farnesol	h2o[c] + frdp[c] -> ppi[c] + Farnesol[c]	Enzyme catalyzed reaction	K5T46_RS04090 and K5T46_RS11165	https://doi.org/10.1002/biot.201600250
Farnesol_oxidase	Farnesol is oxidized to Farnesal	nad[c] + Farnesol[c] -> h[c] + nadh[c] + Farnesal[c]	Enzyme catalyzed reaction	K5T46_RS00140	https://metacyc.org/
Farnesal_acid	Farnesal generates farnesic acid	h2o[c] + nad[c] + Farnesal[c] <=> h[c] + nadh[c] + Farnesoic_acid[c]	Enzyme catalyzed reaction	K5T46_RS00140 and K5T46_RS02595	https://metacyc.org/
SELU	geranyl diphosphate/selenophosphate:tRNA 5-methylaminomethyl-2-thiouridine34 geranyl/selenophosphatetransferase	h2o[c] + grdp[c] + selnp[c] + C04728[c] -> pi[c] + ppi[c] + C22268[c] + C22269[c]	Enzyme catalyzed reaction	K5T46_RS16505	https://www.genome.jp/entry/R12580
NudI	Geranyl diphosphate phosphorylation	h2o[c] + grdp[c] -> pi[c] + h[c] + geranyl-P[c]	Enzyme catalyzed reaction	K5T46_RS13295	https://ecocyc.org/reaction?orgid=ECOLI&id=RXN-17104#SUMMARY
DMAPP_DP	DMAPP dephosphorylation	h2o[c] + dmpp[c] -> pi[c] + h[c] + dmap[c]	Enzyme catalyzed reaction	K5T46_RS00410 or K5T46_RS12370	https://doi.org/10.1016/j.chembiol.2018.02.007
MIAA	Dephosphorylation of dimethylallyl diphosphate	dmpp[c] + C17324[c] -> ppi[c] + C04432[c]	Enzyme catalyzed reaction	K5T46_RS05820	https://www.genome.jp/entry/R01122
YAJO	Catalyzes the conversion of ribulose 5-phosphate (Ru5P) to 1-deoxy-D-xylulose 5-phosphate (DXP)	ru5p__D[c] + AH2[c] -> h2o[c] + dxyl5p[c] + A[c]	Enzyme catalyzed reaction	K5T46_RS15850	https://www.uniprot.org/uniprotkb/P77735/entry
MHGS	Synthetic Hydroxymethylglutaryl-coa	h2o[c] + accoa[c] + aacoa[c] -> h[c] + coa[c] + hmgcoa[c]	Enzyme catalyzed reaction	TcHMGS	this research
HMGCOAR	Hydroxymethylglutaryl CoA reductase	2 nadph[c] + 2 h[c] + hmgcoa[c] -> 2 nadp[c] + coa[c] + mev__R[c]	Enzyme catalyzed reaction	TctHMGR	this research
MEVK1	Mevalonate kinase atp	atp[c] + mev__R[c] -> h[c] + adp[c] + 5pmev[c]	Enzyme catalyzed reaction	TcERG12	this research
PMEVK	Phosphomevalonate kinase	atp[c] + 5pmev[c] -> adp[c] + 5dpmev[c]	Enzyme catalyzed reaction	TcERG8	this research
DPMVD	Diphosphomevalonate decarboxylase	atp[c] + 5dpmev[c] -> pi[c] + adp[c] + co2[c] + ipdp[c]	Enzyme catalyzed reaction	TcMVD1	this research
CSDP_syn	Chrysanthemyl diphosphate synthetic	2 dmpp[c] -> ppi[c] + CSDP[c]	Enzyme catalyzed reaction	TcCDS	this research
NUDIX1	Nudix1 phosphatase dephosphorylates CDP and forms chrysanthemol	h2o[c] + CSDP[c] -> ppi[c] + CSOH[c]	Enzyme catalyzed reaction	TcNudix1	this research
ALDH1	ALDH1:Aldehyde dehydrogenase 1	nad[c] + CS=O[c] -> h[c] + nadh[c] + CS-OOH[c]	Enzyme catalyzed reaction	TcADH2	this research
ADH2	ADH2;Alcohol dehydrogenase 2	ad[c] + CSOH[c] -> h[c] + nadh[c] + CS=O[c]	Enzyme catalyzed reaction	TcALDH1	this research
Trans_lavandulol	transport lavandulol	lavandulol[c] <=> lavandulol[e]	Spontaneous reaction	nan	nan
EX_lavandulol	External exchange lavandulol	lavandulol[e] ->	Spontaneous reaction	nan	nan
Trans_Geraniol	transport Geraniol	Geraniol[c] <=> Geraniol[e]	Spontaneous reaction	nan	nan
EX_Geraniol	External exchange Geraniol	Geraniol[e] ->	Spontaneous reaction	nan	nan
Trans_Farnesol	transport Farnesol	Farnesol[c] <=> Farnesol[e]	Spontaneous reaction	nan	nan
EX_Farnesol	External exchange Farnesol	Farnesol[e] ->	Spontaneous reaction	nan	nan
Trans_Farnesal	transport Farnesal	Farnesal[c] <=> Farnesal[e]	Spontaneous reaction	nan	nan
EX_Farnesal	External exchange Farnesal	Farnesal[e] ->	Spontaneous reaction	nan	nan
Trans_Farnesoic_acid	transport Farnesoic_acid	Farnesoic_acid[c] <=> Farnesoic_acid[e]	Spontaneous reaction	nan	nan
EX_Farnesoic_acid	External exchange Farnesoic_acid	Farnesoic_acid[e] ->	Spontaneous reaction	nan	nan
C04728_TX	transport tRNA containing mnm5s2U	C04728[c] <=> C04728[e]	Spontaneous reaction	nan	nan
EX_C04728	External exchange tRNA containing mnm5s2U	C04728[e] ->	Spontaneous reaction	nan	nan
C22268_TX	transport 5-Methylaminomethyl-2-selenouridine in tRNA	C22268[c] <=> C22268[e]	Spontaneous reaction	nan	nan
EX_C22268	External exchange 5-Methylaminomethyl-2-selenouridine in tRNA	C22268[e] ->	Spontaneous reaction	nan	nan
C22269_TX	transport (2E)-3,7-Dimethylocta-2,6-diene-1-thiol	C04728[c] <=> C04728[e]	Spontaneous reaction	nan	nan
EX_C22269	External exchange (2E)-3,7-Dimethylocta-2,6-diene-1-thiol	C04728[e] ->	Spontaneous reaction	nan	nan
geranyl-P_trans	transport geranyl monophosphate	geranyl-P[c] <=> geranyl-P[e]	Spontaneous reaction	nan	nan
EX_geranyl-P	External exchange geranyl monophosphate	geranyl-P[e] ->	Spontaneous reaction	nan	nan
dmap_trans	transport dimethylallyl phosphate	dmap[c] <=> dmap[e]	Spontaneous reaction	nan	nan
EX_dmap	External exchange dimethylallyl phosphate	dmap[e] ->	Spontaneous reaction	nan	nan
C17324_trans	transport tRNA adenine	C17324[c] <=> C17324[e]	Spontaneous reaction	nan	nan
EX_C17324	External exchange tRNA adenine	C17324[e] ->	Spontaneous reaction	nan	nan
C04432_trans	N6-Dimethylallyladenine in tRNA	C04432[c] <=> C04432[e]	Spontaneous reaction	nan	nan
EX_C04432	External exchange N6-Dimethylallyladenine in tRNA	C04432[e] ->	Spontaneous reaction	nan	nan
AH2_trans	transport hydrogen donor	AH2[c] <=> AH2[e]	Spontaneous reaction	nan	nan
EX_AH2	External exchange hydrogen donor	AH2[e] ->	Spontaneous reaction	nan	nan
A_trans	hydrogen acceptor	A[c] <=> A[e]	Spontaneous reaction	nan	nan
EX_A	External exchange hydrogen acceptor	A[e] ->	Spontaneous reaction	nan	nan
tran_CS_OH	transport (R,R)-chrysanthemol	CS-OH[c] <=> CS-OH[e]	Spontaneous reaction	nan	nan
EX_CS_OH	External exchange transport (R,R)-chrysanthemol	CS-OH[e] ->	Spontaneous reaction	nan	nan
tran_CS_OOH	transport (R,R)-chrysanthemol	CS-OOH[c] <=> CS-OOH[e]	Spontaneous reaction	nan	nan
EX_CS_OOH	External exchange transport (R,R)-chrysanthemol	CS-OOH[e] ->	Spontaneous reaction	nan	nan

## Sheet: Revise_metabolite_statistics
Metabolite_ID	Operation	Formula
o6a4colipa[p]	Revise	C312H523N6O200P4
o6a4colipa[e]	Revise	C312H523N6O200P4
o6a4colipa_LptA[p]	Revise	C312H523N6O200P4R
o6a4und[p]	Revise	C191H310N4O107P2
o6aund[p]	Revise	C89H145NO32P2
o6aund[c]	Revise	C89H145NO32P2
o6a2und[p]	Revise	C123H200N2O57P2
o6a3und[p]	Revise	C157H255N3O82P2
icolipaBR1[c]	Revise	C129H206N2O63P4
hphhlipaB[c]	Revise	C129H207N2O60P3
phhlipaB[c]	Revise	C122H195N2O54P3
colipaF[p]	Revise	C176H302N2O103P5
lipidA_core[p]	Revise	C68H126N2O23P2
hhlipaA[c]	Revise	C124H220N2O51P2
hhlipaB[c]	Revise	C122H216N2O51P2
phhlipaA[c]	Revise	C124H219N2O54P3
phhlipaB[c]	Revise	C122H215N2O54P3
hphhlipaB[c]	Revise	C129H227N2O60P3
icolipaAR1[c]	Revise	C131H230N2O63P4
icolipaBR1[c]	Revise	C129H226N2O63P4
gicolipaAR1[c]	Revise	C137H240N2O68P4
gicolipaBR1[c]	Revise	C135H236N2O68P4
ggicolipaAR1[c]	Revise	C143H250N2O73P4
ggicolipaBR1[c]	Revise	C141H246N2O73P4
gggicolipaAR1[c]	Revise	C149H260N2O78P4
gggicolipaBR1[c]	Revise	C147H256N2O78P4
gagggicolipaAR1[c]	Revise	C155H270N2O83P4
gagggicolipaBR1[c]	Revise	C153H266N2O83P4
colipaB[c]	Revise	C159H276N2O88P4
colipaA[c]	Revise	C161H280N2O88P4
colipaB[p]	Revise	C159H276N2O88P4

## Sheet: Revise_reactions_statistics
Reaction_ID	Operation	Equation
BIOMASS_Ec_iJO1366_core_53p95M	Remove	'0.027017 dgtp[c] + 0.054154 pe161[c] + 0.005205 cl[c] + 0.006715 fe2[c] + 0.144104 utp[c] + 0.133508 ctp[c] + 0.005205 ca2[c] + 0.000223 pydx5p[c] + 0.253687 thr__L[c] + 48.6015 h2o[c] + 0.423162 val__L[c] + 0.450531 leu__L[c] + 7e-06 mobd[c] + 0.000447 nadp[c] + 0.215096 gtp[c] + 0.215792 ser__L[c] + 0.000223 fad[c] + 0.26316 glu__L[c] + 0.017868 pe160[c] + 0.045946 pe160[p] + 0.343161 lys__L[c…
LIPAcore	Remove	'0.625 lipidA[p] + 0.375 enlipidA[p] -> lipidA_core[p] '
EDTXS_core	Remove	'0.6267 lipaA[p] + 0.05 lipaB[p] + 0.3133 lipaF[p] -> lipa[p] '
EDTXSCOF	Remove	'0.6267 colipa[p] + 0.05 colipaB[p] + 0.3133 colipaF[p] -> '
GALR1TRA2	Add	'gagggicolipaAR1[c] + udpgal[c] -> h[c] + udp[c] + colipaA[c] '
O6GLCT1	Add	'udpg[c] + gammagund[c] -> h[c] + nh4[c] + udp[c] + o6aund[c] '
RIBCTR	Add	'ppi[c] + cdprbt[c] <=> ctp[c] + h[c] + rbt5p[c] '
ACGAL6PISO	Add	'h2o[c] + acgal6p[c] -> h[c] + ac[c] + galam6p[c] '
