# Supplementary material for: Genome‐scale Metabolic Modeling Guided Escherichia coli Engineering for De Novo Biosynthesis of Chrysanthemic Acid
Source: Adv Sci (Weinh). 2025 Nov 21;13(2):e12736. doi: 10.1002/advs.202512736 (PMC12786348; doi:10.1002/advs.202512736)
Supplement: Supplementary file 5 — Supporting Data [file ADVS-13-e12736-s002.zip]

Archive with 1 entries (1 files):
- Supplementary_Material_Data_SX.xlsx
