# Supplementary material for: Genome‐scale Metabolic Modeling Guided Escherichia coli Engineering for De Novo Biosynthesis of Chrysanthemic Acid
Source: Adv Sci (Weinh). 2025 Nov 21;13(2):e12736. doi: 10.1002/advs.202512736 (PMC12786348; doi:10.1002/advs.202512736)
Supplement: Supplementary file 5 — Supporting Data [file ADVS-13-e12736-s002.zip › Supplementary_Material_Data_SX.xlsx]

## Sheet: Sheet1
The metabolic flux distribution under various simulations 1 Note:Simulated flux distribution in Strain CS5 (Flux-1) and Strain CS5_ispA-RNAi (Flux-2 to Flux-9) models using FBA (Flux Balance Analysis). Flux-1 and Flux-9 correspond to the inhibition multiples of ispA as follows:1,1.414,2,2.828,4,5.657,8,11.314,16.
ReactionName	Flux-1	Flux-2	Flux-3	Flux-4	Flux-5	Flux-6	Flux-7	Flux-8	Flux-9
'DM_4crsol_c'	0	0	0	0	0	0	0	0	0
'DM_5drib_c'	1.3648e-05	9.65059e-06	6.824e-06	4.8253e-06	3.412e-06	2.41265e-06	1.706e-06	1.20632e-06	8.53e-07
'DM_aacald_c'	0	0	0	0	0	0	0	0	0
'DM_amob_c'	3.412e-06	2.41265e-06	1.706e-06	1.20632e-06	8.53e-07	6.03162e-07	4.265e-07	3.01581e-07	2.1325e-07
'DM_mththf_c'	0.00228604	0	0	0.000808237	0.00057151	0.000404119	0	0.000202059	0
'DM_oxam_c'	0	0	0	0	0	0	0	0	0
'BIOMASS_Ec_iJO1366_WT_53p95M'	1.706	1.20632	0.853	0.603162	0.4265	0.301581	0.21325	0.150791	0.106625
'EX_12ppd__R_e'	0	0	0	0	0	0	0	0	0
'EX_12ppd__S_e'	0	0	0	0	0	0	0	0	0
'EX_14glucan_e'	0	0	0	0	0	0	0	0	0
'EX_15dap_e'	0	0	0	0	0	0	0	0	0
'EX_23camp_e'	0	0	0	0	0	0	0	0	0
'EX_23ccmp_e'	0	0	0	0	0	0	0	0	0
'EX_ala__L_e'	0	0	0	0	0	0	0	0	0
'EX_alaala_e'	0	0	0	0	0	0	0	0	0
'EX_23cgmp_e'	0	0	0	0	0	0	0	0	0
'EX_all__D_e'	0	0	0	0	0	0	0	0	0
'EX_alltn_e'	0	0	0	0	0	0	0	0	0
'EX_23cump_e'	0	0	0	0	0	0	0	0	0
'EX_amp_e'	0	0	0	0	0	0	0	0	0
'EX_anhgm_e'	0	0	0	0	0	0	0	0	0
'EX_23dappa_e'	0	0	0	0	0	0	0	0	0
'EX_arab__L_e'	0	0	0	0	0	0	0	0	0
'EX_arbt_e'	0	0	0	0	0	0	0	0	0
'EX_26dap__M_e'	0	0	0	0	0	0	0	0	0
'EX_arbtn_e'	0	0	0	0	0	0	0	0	0
'EX_arbtn_fe3_e'	0	0	0	0	0	0	0	0	0
'EX_2ddglcn_e'	0	0	0	0	0	0	0	0	0
'EX_arg__L_e'	0	0	0	0	0	0	0	0	0
'EX_ascb__L_e'	0	0	0	0	0	0	0	0	0
'EX_asn__L_e'	0	0	0	0	0	0	0	0	0
'EX_aso3_e'	0	0	0	0	0	0	0	0	0
'EX_asp__L_e'	0	0	0	0	0	0	0	0	0
'EX_btn_e'	0	0	0	0	0	0	0	0	0
'EX_but_e'	0	0	0	0	0	0	0	0	0
'EX_butso3_e'	0	0	0	0	0	0	0	0	0
'EX_ca2_e'	-0.00844811	-0.00597372	-0.00422406	-0.00298686	-0.00211203	-0.00149343	-0.00105601	-0.000746715	-0.000528007
'EX_feoxam_un_e'	0	0	0	0	0	0	0	0	0
'EX_for_e'	0	0	0	0	0	0	0	0	0
'EX_fru_e'	0	0	0	0	0	0	0	0	0
'EX_frulys_e'	0	0	0	0	0	0	0	0	0
'EX_fruur_e'	0	0	0	0	0	0	0	0	0
'EX_fuc__L_e'	0	0	0	0	0	0	0	0	0
'EX_fum_e'	0	0	0	0	0	0	0	0	0
'EX_cbi_e'	0	0	0	0	0	0	0	0	0
'EX_cbl1_e'	-0.000380438	-0.00026901	-0.000190219	-0.000134505	-9.51095e-05	-6.72526e-05	-4.75547e-05	-3.36263e-05	-2.37774e-05
'EX_cd2_e'	0	0	0	0	0	0	0	0	0
'EX_fusa_e'	0	0	0	0	0	0	0	0	0
'EX_34dhpac_e'	0	0	0	0	0	0	0	0	0
'EX_g1p_e'	0	0	0	0	0	0	0	0	0
'EX_g3pc_e'	0	0	0	0	0	0	0	0	0
'EX_g3pe_e'	0	0	0	0	0	0	0	0	0
'EX_g3pg_e'	0	0	0	0	0	0	0	0	0
'EX_cgly_e'	0	0	0	0	0	0	0	0	0
'EX_chol_e'	0	0	0	0	0	0	0	0	0
'EX_chtbs_e'	0	0	0	0	0	0	0	0	0
'EX_cit_e'	0	0	0	0	0	0	0	0	0
'EX_3amp_e'	0	0	0	0	0	0	0	0	0
'EX_cl_e'	-0.00844811	-0.00597372	-0.00422406	-0.00298686	-0.00211203	-0.00149343	-0.00105601	-0.000746715	-0.000528007
'EX_cm_e'	0	0	0	0	0	0	0	0	0
'EX_cmp_e'	0	0	0	0	0	0	0	0	0
'EX_g3pi_e'	0	0	0	0	0	0	0	0	0
'EX_g3ps_e'	0	0	0	0	0	0	0	0	0
'EX_g6p_e'	0	0	0	0	0	0	0	0	0
'EX_co2_e'	52.7293	72.4167	86.3349	96.1765	103.136	108.056	111.536	113.996	115.736
'EX_3cmp_e'	0	0	0	0	0	0	0	0	0
'EX_cobalt2_e'	-4.0944e-05	-2.89518e-05	-2.0472e-05	-1.44759e-05	-1.0236e-05	-7.23795e-06	-5.118e-06	-3.61897e-06	-2.559e-06
'EX_colipa_e'	-0.0139056	-0.00983275	-0.0069528	-0.00491637	-0.0034764	-0.00245819	-0.0017382	-0.00122909	-0.0008691
'EX_colipap_e'	0	0	0	0	0	0	0	0	0
'EX_cpgn_e'	0	0	0	0	0	0	0	0	0
'EX_gal_e'	0	0	0	0	0	0	0	0	0
'EX_gal_bD_e'	0	0	0	0	0	0	0	0	0
'EX_gal1p_e'	0	0	0	0	0	0	0	0	0
'EX_galct__D_e'	0	0	0	0	0	0	0	0	0
'EX_galctn__D_e'	0	0	0	0	0	0	0	0	0
'EX_galctn__L_e'	0	0	0	0	0	0	0	0	0
'EX_galt_e'	0	0	0	0	0	0	0	0	0
'EX_cpgn_un_e'	0	0	0	0	0	0	0	0	0
'EX_crn_e'	0	0	0	0	0	0	0	0	0
'EX_crn__D_e'	0	0	0	0	0	0	0	0	0
'EX_csn_e'	0	0	0	0	0	0	0	0	0
'EX_galur_e'	0	0	0	0	0	0	0	0	0
'EX_3gmp_e'	0	0	0	0	0	0	0	0	0
'EX_gam_e'	0	0	0	0	0	0	0	0	0
'EX_gam6p_e'	0	0	0	0	0	0	0	0	0
'EX_gbbtn_e'	0	0	0	0	0	0	0	0	0
'EX_cu_e'	0	0	0	0	0	0	0	0	0
'EX_cu2_e'	-0.00114984	-0.000813062	-0.000574922	-0.000406531	-0.000287461	-0.000203266	-0.00014373	-0.000101633	-7.18652e-05
'EX_cyan_e'	0	0	0	0	0	0	0	0	0
'EX_cynt_e'	0	0	0	0	0	0	0	0	0
'EX_gdp_e'	0	0	0	0	0	0	0	0	0
'EX_glc__D_e'	-20	-20	-20	-20	-20	-20	-20	-20	-20
'EX_cys__D_e'	0	0	0	0	0	0	0	0	0
'EX_3hcinnm_e'	0	0	0	0	0	0	0	0	0
'EX_cys__L_e'	0	0	0	0	0	0	0	0	0
'EX_cytd_e'	0	0	0	0	0	0	0	0	0
'EX_glcn_e'	0	0	0	0	0	0	0	0	0
'EX_glcr_e'	0	0	0	0	0	0	0	0	0
'EX_glcur_e'	0	0	0	0	0	0	0	0	0
'EX_dad_2_e'	0	0	0	0	0	0	0	0	0
'EX_3hpp_e'	0	0	0	0	0	0	0	0	0
'EX_damp_e'	0	0	0	0	0	0	0	0	0
'EX_dca_e'	0	0	0	0	0	0	0	0	0
'EX_glcur1p_e'	0	0	0	0	0	0	0	0	0
'EX_gln__L_e'	0	0	0	0	0	0	0	0	0
'EX_glu__L_e'	0	0	0	0	0	0	0	0	0
'EX_gly_e'	0	0	0	0	0	0	0	0	0
'EX_glyald_e'	0	0	0	0	0	0	0	0	0
'EX_dcmp_e'	0	0	0	0	0	0	0	0	0
'EX_dcyt_e'	0	0	0	0	0	0	0	0	0
'EX_ddca_e'	0	0	0	0	0	0	0	0	0
'EX_dgmp_e'	0	0	0	0	0	0	0	0	0
'EX_dgsn_e'	0	0	0	0	0	0	0	0	0
'EX_dha_e'	0	0	0	0	0	0	0	0	0
'EX_glyb_e'	0	0	0	0	0	0	0	0	0
'EX_glyc_e'	0	0	0	0	0	0	0	0	0
'EX_glyc__R_e'	0	0	0	0	0	0	0	0	0
'EX_dimp_e'	0	0	0	0	0	0	0	0	0
'EX_glyc2p_e'	0	0	0	0	0	0	0	0	0
'EX_din_e'	0	0	0	0	0	0	0	0	0
'EX_3hpppn_e'	0	0	0	0	0	0	0	0	0
'EX_dms_e'	0	0	0	0	0	0	0	0	0
'EX_dmso_e'	0	0	0	0	0	0	0	0	0
'EX_glyc3p_e'	0	0	0	0	0	0	0	0	0
'EX_glyclt_e'	0	0	0	0	0	0	0	0	0
'EX_gmp_e'	0	0	0	0	0	0	0	0	0
'EX_dopa_e'	0	0	0	0	0	0	0	0	0
'EX_gsn_e'	0	0	0	0	0	0	0	0	0
'EX_doxrbcn_e'	0	0	0	0	0	0	0	0	0
'EX_3ump_e'	0	0	0	0	0	0	0	0	0
'EX_dtmp_e'	0	0	0	0	0	0	0	0	0
'EX_dump_e'	0	0	0	0	0	0	0	0	0
'EX_gthox_e'	0	0	0	0	0	0	0	0	0
'EX_gthrd_e'	0	0	0	0	0	0	0	0	0
'EX_gtp_e'	0	0	0	0	0	0	0	0	0
'EX_duri_e'	0	0	0	0	0	0	0	0	0
'EX_gua_e'	0	0	0	0	0	0	0	0	0
'EX_4abut_e'	0	0	0	0	0	0	0	0	0
'EX_h_e'	15.0902	10.6704	7.55144	5.33519	3.77255	2.6676	1.88628	1.3338	-999.055
'EX_eca4colipa_e'	0	0	0	0	0	0	0	0	0
'EX_enlipa_e'	0	0	0	0	0	0	0	0	0
'EX_h2_e'	0	0	0	0	0	0	0	0	0
'EX_enter_e'	0	-1.49186e-34	0	0	0	0	-7.4593e-35	0	0
'EX_etha_e'	0	0	0	0	0	0	0	0	0
'EX_ethso3_e'	0	0	0	0	0	0	0	0	0
'EX_etoh_e'	0	0	0	0	0	0	0	0	0
'EX_h2o_e'	96.324	103.248	108.134	111.594	114.039	115.768	116.991	117.855	618.466
'EX_h2o2_e'	0	0	0	0	0	0	0	0	0
'EX_h2s_e'	0	0	0	0	0	0	0	0	0
'EX_hacolipa_e'	0	0	0	0	0	0	0	0	0
'EX_f6p_e'	0	0	0	0	0	0	0	0	0
'EX_fald_e'	0	0	0	0	0	0	0	0	0
'EX_halipa_e'	0	0	0	0	0	0	0	0	0
'EX_4hoxpacd_e'	0	0	0	0	0	0	0	0	0
'EX_hdca_e'	0	0	0	0	0	0	0	0	0
'EX_hdcea_e'	0	0	0	0	0	0	0	0	0
'EX_fe2_e'	-0.0264891	-0.0187306	-0.00690845	-0.0093653	-0.00662227	-0.00468265	-0.00331113	-0.00234132	-1000
'EX_fe3_e'	0	-1.43159e-34	-0.00633608	-1.1762e-30	-5.9544e-26	5.28068e-26	-7.36846e-35	0	999.998
'EX_hg2_e'	0	0	0	0	0	0	0	0	0
'EX_5dglcn_e'	0	0	0	0	0	0	0	0	0
'EX_his__L_e'	0	0	0	0	0	0	0	0	0
'EX_hom__L_e'	0	0	0	0	0	0	0	0	0
'EX_hxa_e'	0	0	0	0	0	0	0	0	0
'EX_fe3dcit_e'	0	0	0	0	0	0	0	0	0
'EX_fe3dhbzs_e'	0	0	0	0	0	0	0	0	0
'EX_5mtr_e'	0	0	0	0	0	0	0	0	0
'EX_fe3hox_e'	0	0	0	0	0	0	0	0	0
'EX_hxan_e'	0	0	0	0	0	0	0	0	0
'EX_fe3hox_un_e'	0	0	0	0	0	0	0	0	0
'EX_LalaDglu_e'	0	0	0	0	0	0	0	0	0
'EX_fecrm_e'	0	0	0	0	0	0	0	0	0
'EX_fecrm_un_e'	0	0	0	0	0	0	0	0	0
'EX_feenter_e'	0	0	0	0	0	0	0	0	0
'EX_idon__L_e'	0	0	0	0	0	0	0	0	0
'EX_ile__L_e'	0	0	0	0	0	0	0	0	0
'EX_feoxam_e'	0	0	0	0	0	0	0	0	0
'EX_imp_e'	0	0	0	0	0	0	0	0	0
'EX_LalaDgluMdap_e'	0	0	0	0	0	0	0	0	0
'EX_indole_e'	0	0	0	0	0	0	0	0	0
'EX_LalaDgluMdapDala_e'	0	0	0	0	0	0	0	0	0
'EX_inost_e'	0	0	0	0	0	0	0	0	0
'EX_ins_e'	0	0	0	0	0	0	0	0	0
'EX_isetac_e'	0	0	0	0	0	0	0	0	0
'EX_k_e'	-0.316787	-0.224002	-0.158394	-0.112001	-0.0791968	-0.0560006	-0.0395984	-0.0280003	-0.0197992
'EX_mal__L_e'	0	0	0	0	0	0	0	0	0
'EX_malt_e'	0	0	0	0	0	0	0	0	0
'EX_malthx_e'	0	0	0	0	0	0	0	0	0
'EX_LalaLglu_e'	0	0	0	0	0	0	0	0	0
'EX_maltpt_e'	0	0	0	0	0	0	0	0	0
'EX_malttr_e'	0	0	0	0	0	0	0	0	0
'EX_kdo2lipid4_e'	0	0	0	-9.67771e-49	-7.78412e-49	-3.89206e-49	0	0	0
'EX_lac__D_e'	0	0	0	0	0	0	0	0	0
'EX_maltttr_e'	0	0	0	0	0	0	0	0	0
'EX_man_e'	0	0	0	0	0	0	0	0	0
'EX_lac__L_e'	0	0	0	0	0	0	0	0	0
'EX_lcts_e'	0	0	0	0	0	0	0	0	0
'EX_ac_e'	0	0	0	0	0	0	0	0	0
'EX_leu__L_e'	0	0	0	0	0	0	0	0	0
'EX_man6p_e'	0	0	0	0	0	0	0	0	0
'EX_manglyc_e'	0	0	0	0	0	0	0	0	0
'EX_lipa_e'	0	0	0	0	0	0	0	0	0
'EX_lipa_cold_e'	0	0	0	0	0	0	0	0	0
'EX_melib_e'	0	0	0	0	0	0	0	0	0
'EX_lipoate_e'	0	0	0	0	0	0	0	0	0
'EX_acac_e'	0	0	0	0	0	0	0	0	0
'EX_lys__L_e'	0	0	0	0	0	0	0	0	0
'EX_lyx__L_e'	0	0	0	0	0	0	0	0	0
'EX_meoh_e'	3.412e-06	2.41265e-06	1.706e-06	1.20632e-06	8.53e-07	6.03162e-07	4.265e-07	3.01581e-07	2.1325e-07
'EX_met__D_e'	0	0	0	0	0	0	0	0	0
'EX_met__L_e'	0	0	0	0	0	0	0	0	0
'EX_metsox_R__L_e'	0	0	0	0	0	0	0	0	0
'EX_mal__D_e'	0	0	0	0	0	0	0	0	0
'EX_acald_e'	0	0	0	0	0	0	0	0	0
'EX_metsox_S__L_e'	0	0	0	0	0	0	0	0	0
'EX_mg2_e'	-0.0140796	-0.00995579	-0.00703981	-0.0049779	-0.0035199	-0.00248895	-0.00175995	-0.00124447	-0.000879976
'EX_mincyc_e'	0	0	0	0	0	0	0	0	0
'EX_minohp_e'	0	0	0	0	0	0	0	0	0
'EX_mmet_e'	0	0	0	0	0	0	0	0	0
'EX_mn2_e'	-0.00112255	-0.000793761	-0.000561274	-0.000396881	-0.000280637	-0.00019844	-0.000140318	-9.92202e-05	-7.01592e-05
'EX_mnl_e'	0	0	0	0	0	0	0	0	0
'EX_tcynt_e'	0	0	0	0	0	0	0	0	0
'EX_thm_e'	0	0	0	0	0	0	0	0	0
'EX_thr__L_e'	0	0	0	0	0	0	0	0	0
'EX_thrp_e'	0	0	0	0	0	0	0	0	0
'EX_thym_e'	0	0	0	0	0	0	0	0	0
'EX_thymd_e'	0	0	0	0	0	0	0	0	0
'EX_tma_e'	0	0	0	0	0	0	0	0	0
'EX_mobd_e'	-0.000233722	-0.000165266	-0.000116861	-8.26332e-05	-5.84305e-05	-4.13166e-05	-2.92153e-05	-2.06583e-05	-1.46076e-05
'EX_mso3_e'	0	0	0	0	0	0	0	0	0
'EX_acgal_e'	0	0	0	0	0	0	0	0	0
'EX_n2o_e'	0	0	0	0	0	0	0	0	0
'EX_tmao_e'	0	0	0	0	0	0	0	0	0
'EX_tre_e'	0	0	0	0	0	0	0	0	0
'EX_na1_e'	1.28684e-15	-4.19223e-33	0	0	0	0	-2.09611e-33	-8.04908e-30	-4.36698e-14
'EX_trp__L_e'	0	0	0	0	0	0	0	0	0
'EX_nac_e'	0	0	0	0	0	0	0	0	0
'EX_acgal1p_e'	0	0	0	0	0	0	0	0	0
'EX_nh4_e'	-17.8959	-12.6543	-8.94795	-6.32716	-4.47398	-3.16358	-2.23699	-1.58179	-1.11849
'EX_ni2_e'	-0.000523742	-0.000370342	-0.000261871	-0.000185171	-0.000130936	-9.25854e-05	-6.54678e-05	-4.62927e-05	-3.27339e-05
'EX_tsul_e'	0	0	0	0	0	0	0	0	0
'EX_nmn_e'	0	0	0	0	0	0	0	0	0
'EX_acgam_e'	0	0	0	0	0	0	0	0	0
'EX_no_e'	0	0	0	0	0	0	0	0	0
'EX_no2_e'	0	0	0	0	0	0	0	0	0
'EX_no3_e'	0	0	0	0	0	0	0	0	0
'EX_ttdca_e'	0	0	0	0	0	0	0	0	0
'EX_ttdcea_e'	0	0	0	0	0	0	0	0	0
'EX_ttrcyc_e'	0	0	0	0	0	0	0	0	0
'EX_tungs_e'	0	0	0	0	0	0	0	0	0
'EX_novbcn_e'	0	0	0	0	0	0	0	0	0
'EX_tym_e'	0	0	0	0	0	0	0	0	0
'EX_o16a4colipa_e'	0	0	0	0	0	0	0	0	0
'EX_acgam1p_e'	0	0	0	0	0	0	0	0	0
'EX_o2_e'	-49.7231	-70.2846	-84.8183	-95.0978	-102.365	-107.504	-111.138	-113.708	-365.524
'EX_o2s_e'	0	0	0	0	0	0	0	0	0
'EX_ocdca_e'	0	0	0	0	0	0	0	0	0
'EX_ocdcea_e'	0	0	0	0	0	0	0	0	0
'EX_octa_e'	0	0	0	0	0	0	0	0	0
'EX_orn_e'	0	0	0	0	0	0	0	0	0
'EX_tyr__L_e'	0	0	0	0	0	0	0	0	0
'EX_tyrp_e'	0	0	0	0	0	0	0	0	0
'EX_uacgam_e'	0	0	0	0	0	0	0	0	0
'EX_udpacgal_e'	0	0	0	0	0	0	0	0	0
'EX_acmana_e'	0	0	0	0	0	0	0	0	0
'EX_udpg_e'	0	0	0	0	0	0	0	0	0
'EX_udpgal_e'	0	0	0	0	0	0	0	0	0
'EX_orot_e'	0	0	0	0	0	0	0	0	0
'EX_acmum_e'	0	0	0	0	0	0	0	0	0
'EX_pacald_e'	0	0	0	0	0	0	0	0	0
'EX_udpglcur_e'	0	0	0	0	0	0	0	0	0
'EX_peamn_e'	0	0	0	0	0	0	0	0	0
'EX_ump_e'	0	0	0	0	0	0	0	0	0
'EX_phe__L_e'	0	0	0	0	0	0	0	0	0
'EX_ura_e'	0	0	0	0	0	0	0	0	0
'EX_acnam_e'	0	0	0	0	0	0	0	0	0
'EX_urea_e'	0	0	0	0	0	0	0	0	0
'EX_uri_e'	0	0	0	0	0	0	0	0	0
'EX_val__L_e'	0	0	0	0	0	0	0	0	0
'EX_pheme_e'	0	0	0	0	0	0	0	0	0
'EX_pi_e'	-1.52609	-1.07911	-0.763044	-0.539554	-0.381522	-0.269777	-0.190761	-0.134888	-0.0953805
'EX_pnto__R_e'	0	0	0	0	0	0	0	0	0
'EX_acolipa_e'	0	0	0	0	0	0	0	0	0
'EX_ppa_e'	0	0	0	0	0	0	0	0	0
'EX_xan_e'	0	0	0	0	0	0	0	0	0
'EX_xmp_e'	0	0	0	0	0	0	0	0	0
'EX_ppal_e'	0	0	0	0	0	0	0	0	0
'EX_xtsn_e'	0	0	0	0	0	0	0	0	0
'EX_acser_e'	0	0	0	0	0	0	0	0	0
'EX_xyl__D_e'	0	0	0	0	0	0	0	0	0
'EX_xylu__L_e'	0	0	0	0	0	0	0	0	0
'EX_pppn_e'	0	0	0	0	0	0	0	0	0
'EX_ppt_e'	0	0	0	0	0	0	0	0	0
'EX_pro__L_e'	0	0	0	0	0	0	0	0	0
'EX_progly_e'	0	0	0	0	0	0	0	0	0
'EX_psclys_e'	0	0	0	0	0	0	0	0	0
'EX_pser__L_e'	0	0	0	0	0	0	0	0	0
'EX_ptrc_e'	0	0	0	0	0	0	0	0	0
'EX_zn2_e'	-0.000552744	-0.000390849	-0.000276372	-0.000195425	-0.000138186	-9.77123e-05	-6.9093e-05	-4.88561e-05	-3.45465e-05
'12DGR120tipp'	0	0	0	0	0	0	0	0	0
'12DGR140tipp'	0	0	0	0	0	0	0	0	4.76324e-26
'12DGR141tipp'	0	0	0	0	0	0	0	0	0
'12DGR160tipp'	0	0	0	0	0	0	0	0	0
'12DGR161tipp'	0	0	0	0	0	0	0	0	0
'12DGR180tipp'	0	0	0	-4.37461e-33	0	0	0	0	0
'EX_pydam_e'	0	0	0	0	0	0	0	0	0
'EX_pydx_e'	0	0	0	0	0	0	0	0	0
'EX_pydxn_e'	0	0	0	0	0	0	0	0	0
'12DGR181tipp'	0	0	0	0	2.62924e-33	1.31462e-33	0	0	0
'EX_ade_e'	0	0	0	0	0	0	0	0	0
'12PPDRtpp'	0	0	0	0	0	0	0	0	0
'12PPDStpp'	0	0	0	0	0	0	0	0	0
'EX_pyr_e'	0	0	0	0	0	0	0	0	0
'EX_quin_e'	0	0	0	0	0	0	0	0	0
'EX_r5p_e'	0	0	0	0	0	0	0	0	0
'EX_rfamp_e'	0	0	0	0	0	0	0	0	0
'EX_adn_e'	0	0	0	0	0	0	0	0	0
'EX_rib__D_e'	0	0	0	0	0	0	0	0	0
'EX_adocbl_e'	0	0	0	0	0	0	0	0	0
'EX_rmn_e'	0	0	0	0	0	0	0	0	0
'EX_sbt__D_e'	0	0	0	0	0	0	0	0	0
'EX_sel_e'	0	0	0	0	0	0	0	0	0
'EX_ag_e'	0	0	0	0	0	0	0	0	0
'EX_ser__D_e'	0	0	0	0	0	0	0	0	0
'EX_agm_e'	0	0	0	0	0	0	0	0	0
'23DAPPAt2pp'	0	0	0	0	0	0	0	0	0
'EX_ser__L_e'	0	0	0	0	0	0	0	0	0
'14GLUCANtexi'	0	0	0	0	0	0	0	0	0
'EX_skm_e'	0	0	0	0	0	0	0	0	0
'EX_akg_e'	0	0	0	0	0	0	0	0	0
'EX_slnt_e'	0	0	0	0	0	0	0	0	0
'EX_so2_e'	0	0	0	0	0	0	0	0	0
'EX_so3_e'	0	0	0	0	0	0	0	0	0
'EX_so4_e'	-0.418378	-0.295838	-0.209189	-0.147919	-0.104594	-0.0739594	-0.0522972	-0.0369797	-0.0261486
'23PDE2pp'	0	0	0	0	0	0	0	0	0
'23PDE4pp'	0	0	0	0	0	0	0	0	0
'14GLUCANabcpp'	0	0	0	0	0	0	0	0	0
'23PDE7pp'	0	0	0	0	0	0	0	0	0
'23PDE9pp'	0	0	0	0	0	0	0	0	0
'EX_spmd_e'	0	0	0	0	0	0	0	0	0
'EX_succ_e'	0	0	0	0	0	0	0	0	0
'2AGPE180tipp'	0	0	0	0	0	0	0	0	0
'EX_ala_B_e'	0	0	0	0	0	0	0	0	0
'2AGPE181tipp'	0	0	0	0	0	0	0	0	0
'EX_sucr_e'	0	0	0	0	0	0	0	0	0
'EX_sulfac_e'	0	0	0	0	0	0	0	0	0
'2AGPA120tipp'	0	0	0	0	0	0	0	0	0
'EX_ala__D_e'	0	0	0	0	0	0	0	0	0
'2AGPA140tipp'	0	0	0	0	0	0	0	0	0
'EX_tartr__D_e'	0	0	0	0	0	0	0	0	0
'EX_tartr__L_e'	0	0	0	0	0	0	0	0	0
'EX_taur_e'	0	0	0	0	0	0	0	0	0
'2AGPA141tipp'	0	0	0	0	0	0	0	0	0
'4PCPpp'	0	0	0	0	0	0	0	0	0
'2AGPA160tipp'	0	0	0	0	0	0	0	0	0
'2AGPA161tipp'	0	0	0	1.61573e-64	0	0	0	0	0
'2AGPA180tipp'	0	0	0	4.37461e-33	0	0	0	0	0
'2AGPA181tipp'	0	0	0	-8.72666e-50	0	0	0	0	0
'2AGPE120tipp'	0	0	0	0	0	0	0	0	0
'2AGPE140tipp'	0	0	0	0	0	0	0	0	0
'2AGPE141tipp'	0	0	0	0	0	0	0	0	0
'3HPPtpp'	0	0	0	0	0	0	0	0	0
'3NTD2pp'	0	0	0	0	0	0	0	0	0
'2AGPE160tipp'	0	0	0	0	0	0	0	0	0
'5MTRtpp'	0	0	0	0	0	0	0	0	0
'2AGPEAT120'	0	0	0	0	0	0	0	0	0
'2AGPEAT140'	0	0	0	0	0	0	0	0	0
'2AGPEAT141'	0	0	0	-2.18731e-33	4.79513e-49	2.39757e-49	0	0	0
'2AGPEAT160'	0	0	0	0	0	0	0	0	0
'3NTD4pp'	0	0	0	0	0	0	0	0	0
'3NTD7pp'	0	0	0	0	0	0	0	0	0
'3NTD9pp'	0	0	0	0	0	0	0	0	0
'2AGPG120tipp'	0	0	0	0	0	0	0	0	0
'2AGPG140tipp'	0	0	0	0	0	0	0	0	0
'2AGPG141tipp'	0	0	0	0	0	0	0	0	0
'2AGPG160tipp'	0	0	0	0	0	0	0	0	0
'ACONIs'	0	0	0	0	0	0	0	0	0
'AACTOOR'	0	0	0	0	0	0	0	0	31.4587
'ACt2rpp'	0	0	0	0	0	0	0	0	0
'ACOLIPAabctex'	0	0	0	0	0	0	0	0	0
'2AGPG161tipp'	1.06168e-27	0	0	0	0	0	0	0	0
'2AGPG180tipp'	-1.11859e-31	0	0	0	0	0	1.84673e-17	0	0
'2AGPG181tipp'	1.69432e-31	0	0	0	0	0	0	0	0
'ACNAMtex'	0	0	0	0	0	0	0	0	0
'ACt4pp'	0	0	0	0	0	0	0	0	0
'2AGPEAT161'	0	0	0	-3.21247e-49	-4.79513e-49	-2.39757e-49	0	0	0
'ACALDtpp'	0	0	0	0	0	0	0	0	0
'2AGPEAT180'	0	0	0	2.18731e-33	0	0	0	0	0
'2AGPEAT181'	0	0	0	0	0	0	0	0	0
'ACPS1'	0	0	0	0	0	0	0	0	0
'ACSERtpp'	0	0	0	0	0	0	0	0	0
'ACGAL1PPpp'	0	0	0	0	0	0	0	0	0
'ADA'	0	0	0	0	0	0	0	0	0
'2AGPGAT120'	0	0	0	0	0	0	0	0	0
'2AGPGAT140'	0	0	0	0	0	0	0	0	0
'ADCL'	0.00152175	0.00107604	0.000760876	0.000538021	0.000380438	0.00026901	0.000190219	0.000134505	9.51095e-05
'ACGAM1PPpp'	0	0	0	0	0	0	0	0	0
'ADOCBIK'	0	0	0	0	0	0	0	0	0
'2AGPGAT141'	0	0	0	0	0	0	0	0	0
'2AGPGAT160'	0	0	0	0	0	0	0	0	0
'2AGPGAT161'	0	0	0	1.19933e-48	3.41317e-49	1.70659e-49	0	0	0
'2DGULRGx'	0	0	0	0	0	0	0	0	0
'2DGULRGy'	0	0	0	0	0	0	0	0	0
'2DGULRx'	0	0	0	0	0	0	0	0	0
'ACS'	0	0	0	0	0	0	0	0	0
'ACKr'	0.411339	0.29086	257.999	0.14543	0.102835	0.0727151	0.0514173	394.656	0.0257087
'ACNML'	0	0	0	0	0	0	0	0	0
'ACMAMUT'	0	0	0	0	0	0	0	0	0
'ACMUMptspp'	0	0	0	0	0	0	0	0	0
'2DGULRy'	0	0	0	0	0	0	0	0	0
'3AMACHYD'	0	0	0	0	0	0	0	0	1.47243e-27
'ACLS'	1.44931	1.02482	0.724656	0.512409	0.362328	0.256205	0.181164	0.128102	0.090582
'AB6PGH'	0	0	0	0	0	0	0	0	0
'ACM6PH'	0	0	0	0	0	0	0	0	0
'ACMANAptspp'	0	0	0	0	0	0	0	0	0
'2MAHMP'	0	0	0	0	0	0	0	0	0
'3HCINNMH'	0	0	0	0	0	0	0	0	0
'3HPPPNH'	0	0	0	0	0	0	0	0	0
'ACNAMt2pp'	0	0	0	0	0	0	0	0	0
'ACALD'	3.62749e-33	0	-257.794	240.722	803.682	864.973	0	-356.234	32.5082
'ACOAD1f'	-0.45086	-0.318806	-0.22543	-0.159403	-0.112715	-0.0797015	-0.0563575	-0.0398508	-0.0281787
'ACOAD2f'	-0.45086	-0.318806	-0.22543	-0.159403	-0.112715	-0.0797015	-0.0563575	-0.0398508	-0.0281787
'3KGK'	0	0	0	0	0	0	0	0	0
'3OAR60'	0	0	0	0	0	0	0	0	0
'ABTA'	0	0	0	0	0	0	0	37.7196	0
'3OAR80'	0	0	0	0	0	0	0	0	0
'3OAR100'	0.243914	0.172473	0.121957	0.0862365	0.0609784	0.0431182	0.0304892	0.0215591	0.0152446
'3OAR120'	0	0	0	0	0	0	0	0	-2.19104e-34
'ACOAD3f'	-0.45086	-0.318806	-0.22543	-0.159403	-0.112715	-0.0797015	-0.0563575	-0.0398508	-0.0281787
'ACOAD4f'	-0.206941	-0.14633	-0.103471	-0.0731648	-0.0517353	-0.0365824	-0.0258677	-0.0182912	-0.0129338
'ACOAD5f'	-0.206941	-0.14633	-0.103471	-0.0731648	-0.0517353	-0.0365824	-0.0258677	-0.0182912	-0.0129338
'3HAD100'	0.243914	0.172473	0.121957	0.0862365	0.0609784	0.0431182	0.0304892	0.0215591	0.0152446
'ABUTD'	0	0	0	0	0	0	0	0	0
'3HAD120'	0	0	0	0	0	0	0	0	-2.19104e-34
'3HAD121'	0.243914	0.172473	0.121957	0.0862365	0.0609784	0.0431182	0.0304892	0.0215591	0.0152446
'3HAD140'	0	0	0	0	0	0	0	0	0
'3HAD141'	0.243914	0.172473	0.121957	0.0862365	0.0609784	0.0431182	0.0304892	0.0215591	0.0152446
'3HAD160'	-1.42675e-33	0	0	0.0731648	0	0	0	0	0
'ACOAD6f'	-0.206941	-0.14633	-0.103471	-0.0731648	-0.0517353	-0.0365824	-0.0258677	-0.0182912	-0.0129338
'ACOAD7f'	-0.206941	-0.14633	-0.103471	0	-0.0517353	-0.0365824	-0.0258677	-0.0182912	-0.0129338
'ACOAD8f'	5.40043e-29	0	0	4.37461e-33	0	0	1.84673e-17	0	0
'ACOATA'	0	0	0	0	0	0	0	0	0
'3HAD161'	0.243914	0.172473	0.121957	0.0862365	0.0609784	0.0431182	0.0304892	0.0215591	0.0152446
'ABUTt2pp'	0	1000	1000	1000	1000	1000	999.999	1000	1000
'3OAR121'	0.243914	0.172473	0.121957	0.0862365	0.0609784	0.0431182	0.0304892	0.0215591	0.0152446
'3OAR140'	0	0	0	0	0	0	0	0	0
'ACODA'	0	0	0	0	0	0	0	0	0
'ACONMT'	0	0	0	0	0	0	0	0	0
'ACPPAT120'	0	0	0	0	0	0	0	0	0
'3OAR141'	0.243914	0.172473	0.121957	0.0862365	0.0609784	0.0431182	0.0304892	0.0215591	0.0152446
'3OAR160'	-1.42675e-33	0	0	0.0731648	0	0	0	0	0
'ACOTA'	0	0	0	0	0	0	0	0	0
'3OAR161'	0.243914	0.172473	0.121957	0.0862365	0.0609784	0.0431182	0.0304892	0.0215591	0.0152446
'ACANTHAT'	0	0	0	0	0	0	0	0	0
'3OAR180'	5.38821e-29	0	0	-3.66957e-28	4.69702e-26	2.34851e-26	0	0	0
'3OAR181'	0.082956	0.0586587	0.041478	0.0293294	0.020739	0.0146647	0.0103695	0.00733234	0.00518475
'ACONTa'	17.319	24.018	28.6879	25.3233	34.3037	35.961	37.1328	37.9607	0.427197
'ACONTb'	17.319	24.018	28.6879	25.3233	34.3037	35.961	37.1328	37.9607	0.427197
'ACPPAT140'	0	0	0	0	0	0	0	0	0
'ACACCT'	0	0	0	0	0	0	0	0	0
'ACPPAT141'	0	0	0	-2.18731e-33	0	0	0	0	0
'ACPPAT160'	0	0	0	0	0	0	0	0	0
'3OAR40'	0	0	0	0	0	0	0	0	0
'ACPPAT161'	-2.12339e-27	0	0	0	0	0	0	0	0
'ACHBS'	0.481614	0.340553	0.240807	0.170276	0.120404	0.0851381	0.0602018	0.0425691	0.0301009
'ADD'	0	0	0	0	0	0	0	0	0
'ACACT2r'	0.45086	0.318806	0.22543	0.159403	0.112715	0.0797015	0.0563575	0.0398508	0.0281787
'ADCS'	0.00152175	0.00107604	0.000760876	0.000538021	0.000380438	0.00026901	0.000190219	0.000134505	9.51095e-05
'3OAS121'	0.243914	0.172473	0.121957	0.0862365	0.0609784	0.0431182	0.0304892	0.0215591	0.0152446
'3OAS141'	0.243914	0.172473	0.121957	0.0862365	0.0609784	0.0431182	0.0304892	0.0215591	0.0152446
'3OAS161'	0.243914	0.172473	0.121957	0.0862365	0.0609784	0.0431182	0.0304892	0.0215591	0.0152446
'3OAS100'	0.243914	0.172473	0.121957	0.0862365	0.0609784	0.0431182	0.0304892	0.0215591	0.0152446
'ADNK1'	0.013805	0.00976158	0.00690248	1.32611e-29	-2.01483e-25	-1.00702e-25	0.00172562	2.89987e-33	2.58132e-28
'ADEt2rpp'	0	0	0	0	0	0	0	0	0
'ADK1'	1000	3.00009	2.12138	1.50004	1.06069	0.750022	0.530346	0.375011	0.265173
'3OAS120'	0	0	0	0	0	0	0	0	-2.19104e-34
'ADK3'	-995.771	-1000	-1000	-1000	-1000	-1000	-1000	-1000	-1000
'3OAS140'	0	0	0	0	0	0	0	0	0
'ACBIPGT'	0	0	0	0	0	0	0	0	0
'3OAS160'	-1.42675e-33	0	0	0.0731648	-4.69702e-26	-2.34851e-26	0	0	0
'ADK4'	0	0	0	0	0	0	0	0	0
'ADMDC'	0.0115053	0.00813545	0.00575263	0.00406773	0.00287632	0.00203386	0.00143816	0.00101693	0.000719079
'3OAS180'	5.39191e-29	0	0	-3.97308e-28	0	0	0	0	0
'42A12BOOXpp'	0	0	0	0	0	0	0	0	0
'3OAS181'	0.082956	0.0586587	0.041478	0.0293294	0.020739	0.0146647	0.0103695	0.00733234	0.00518475
'3OAS60'	0	0	0	0	0	0	0	0	0
'ADNCYC'	0	0	0	0	0	0	0	0	0
'ADNUC'	0	0	0	0	0	0	0	0	0
'ADNtex'	0	0	0	0	0	0	0	0	0
'ADNt2pp'	0	0	0	0	0	0	0	0	0
'3OAS80'	0	0	0	0	0	0	0	0	0
'4HTHRS'	0	0	0	0	0	0	0	0	0
'ADOCBLS'	0	0	0	0	0	0	0	0	0
'ADOCBLabcpp'	0	0	0	0	0	0	0	0	0
'4PCP'	0	0	0	0	0	0	0	0	0
'ADOCBLtonex'	0	0	0	0	0	0	0	0	0
'ADPT'	0	0	0	0.00488079	0.00345124	0.00244039	0	0.0012202	0.000862809
'AGM4PCPpp'	0	0	0	0	0	0	0	0	0
'4PEPTabcpp'	0	0	0	0	0	0	0	0	0
'ADPRDP'	0	0	0	0	0	0	0	0	0
'ADSK'	0.411339	0.29086	0.205669	0.14543	0.102835	0.0727151	0.0514173	0.0363576	0.0257087
'ADSL1r'	0.495358	0.350271	0.247679	0.175135	0.123839	0.0875677	0.0619197	0.0437838	0.0309598
'5DGLCNR'	0	0	0	0	0	0	0	0	0
'ADSL2r'	0.741875	0.524585	0.370937	0.262292	0.185469	0.131146	0.0927343	0.0655731	0.0463672
'ADSS'	0.495358	0.350271	0.247679	0.175135	0.123839	0.0875677	0.0619197	0.0437838	0.0309598
'5DGLCNt2rpp'	0	0	0	0	0	0	0	0	0
'AGDC'	0	0	0	0	0	0	0	0	0
'AACPS4'	0	0	0	0	0	0	0	0	0
'AOBUTDs'	0	0	0	0	0	0	0	0	31.4587
'5DOAN'	1.3648e-05	9.65059e-06	6.824e-06	4.8253e-06	3.412e-06	2.41265e-06	1.706e-06	1.20632e-06	8.53e-07
'ALDD4'	0	0	0	0	0	0	0	0	0
'AGM4PCP'	0	0	0	0	0	0	0	0	0
'ARBTNR1'	0	0	0	0	0	0	0	0	0
'ARBTNR2'	0	0	0	0	0	0	0	0	0
'ARBTNR3'	0	0	0	0	0	0	0	0	0
'3PEPTabcpp'	0	0	0	0	0	0	0	0	0
'ARBTNexs'	0	0	0	0	0	0	0	0	0
'AHCYSNS'	0.00228604	0.00161647	0.00114302	0.000808237	0.00057151	0.000404119	0.000285755	0.000202059	0.000142878
'ALCD2x'	0	0	0	0	0	0	0	0	0
'ARBTNtex'	0	0	0	0	0	0	0	0	0
'AACPS5'	0	0	0	4.96637e-28	1.27139e-25	8.89973e-26	0	0	-2.19104e-34
'ARBTNtonex'	0	0	0	0	0	0	0	0	0
'AGM4PA'	0	0	0	0	0	0	0	0	0
'AGM3PA'	0	0	0	0	0	0	0	0	0
'A5PISO'	0	0	0	0	5.71324e-64	2.85662e-64	0	0	0
'ARBTNtpp'	0	0	0	0	0	0	0	0	0
'AGM3PApp'	0	0	0	0	0	0	0	0	0
'AM4PCP'	0	0	0	0	0	0	0	0	0
'AACPS1'	2.71092e-33	7.56595e-29	0	0.0731648	0	0	1.85592e-31	0	6.86088e-27
'AM3PA'	0	0	0	0	0	0	0	0	0
'AM4PA'	0	0	0	0	0	0	0	0	0
'AGM4PApp'	0	0	0	0	0	0	0	0	0
'AGMH'	0	0	0	0	0	0	0	0	0
'AGM3PH'	0	0	0	0	0	0	0	0	0
'AGM4PH'	0	0	0	0	0	0	0	0	0
'ARBTptspp'	0	0	0	0	0	0	0	0	0
'APPLDHr'	0	0	0	0	0	0	0	0	0
'AGM4Pt2pp'	0	0	0	0	0	0	0	0	0
'AMALT4'	0	0	0	0	0	0	0	0	0
'AACPS2'	0	0	0	0	0	0	0	0	0
'AMALT1'	0	0	0	0	0	0	0	0	0
'AMALT2'	0	0	0	0	0	0	0	0	0
'AMALT3'	0	0	0	0	0	0	0	0	0
'AMANAPEr'	0	0	0	0	0	0	0	0	0
'AMANK'	0	0	0	0	0	0	0	0	0
'AMAOTr'	3.412e-06	2.41265e-06	1.706e-06	1.20632e-06	8.53e-07	6.03162e-07	4.265e-07	3.01581e-07	2.1325e-07
'AGM3Pt2pp'	0	0	0	0	0	0	0	0	0
'AGMt2pp'	0	0	0	0	0	0	0	0	0
'AGMHE'	0	0	0	0	0	0	0	0	0
'AGMT'	0	0	0	0	0	0	0	0	0
'AGPAT141'	3.24916e-33	0	0	2.18731e-33	-4.79513e-49	-2.39757e-49	0	0	0
'AMMQLT8'	0.000380438	0.00026901	0.000190219	0.000134505	9.51095e-05	6.72526e-05	4.75547e-05	3.36263e-05	2.37774e-05
'AMPMS2'	0.000380438	0.00026901	0.000190219	0.000134505	9.51095e-05	6.72526e-05	4.75547e-05	3.36263e-05	2.37774e-05
'AGPAT160'	0.103471	0.0731648	0.0517353	0.0365824	0.0258677	0.0182912	0.0129338	0.0091456	0.00646691
'AACPS3'	0.206941	0.14633	0.103471	0	0.0517353	0.0365824	0.0258677	0.0182912	0.0129338
'AGPAT161'	0.0804788	0.0569071	0.0402394	0.0284536	0.0201197	0.0142268	0.0100599	0.00711339	0.00502993
'AGPAT180'	2.68771e-29	0	0	-2.24547e-28	5.74841e-26	0	9.23365e-18	0	0
'AMPN'	0	0	0	0	0	0	0	0	0
'ANHMK'	0	0	0	0	0	0	0	0	0
'ANPRT'	0.0942292	0.0666301	0.0471146	0.0333151	0.0235573	0.0166575	0.0117787	0.00832876	0.00588933
'AGPAT181'	0.041478	0.0293294	0.020739	0.0146647	0.0103695	0.00733234	0.00518475	0.00366617	0.00259237
'AMPTASEPG'	0	0	0	0	0	0	0	0	0
'AGPAT120'	0	0	0	-9.43698e-49	0	0	0	0	2.88914e-33
'AACPS6'	-1.36968e-31	0	0	0	0	0	0	0	0
'AGPAT140'	3.24916e-33	3.79268e-29	0	-5.70138e-28	-9.73036e-26	-2.43259e-26	9.27959e-32	0	3.43044e-27
'AMPTASECG'	-5.45119e-26	0	0	0	0	0	0	0	0
'AOXSr2'	3.412e-06	2.41265e-06	1.706e-06	1.20632e-06	8.53e-07	6.03162e-07	4.265e-07	3.01581e-07	2.1325e-07
'AGPR'	0	0	0	0	0	0	0	0	0
'AACPS7'	4.62729e-18	0	0	0	0	0	0	0	0
'AICART'	0.898922	0.635634	0.449461	0.317817	0.224731	0.158908	0.112365	0.0794542	0.0561826
'AGt3'	0	0	0	0	0	0	0	0	0
'ANS'	0.0942292	0.0666301	0.0471146	0.0333151	0.0235573	0.0166575	0.0117787	0.00832876	0.00588933
'AP4AH'	0	0	0	0	0	0	0	0	0
'AACPS8'	0	0	0	0	0	0	0	0	-2.19104e-34
'AP5AH'	0	0	0	0	0	0	0	0	0
'AP4AS'	0	0	0	0	0	0	0	0	0
'APCS'	0	0	0	0	0	0	0	0	0
'APG3PAT120'	0	0	0	-9.19626e-49	7.78412e-49	3.89206e-49	0	0	0
'AIRC2'	0.741875	0.524585	0.370937	0.262292	0.185469	0.131146	0.0927343	0.0655731	0.0463672
'AIRC3'	-0.741875	-0.524585	-0.370937	-0.262292	-0.185469	-0.131146	-0.0927343	-0.0655731	-0.0463672
'AKGt2rpp'	0	0	0	0	0	0	0	0	0
'ALAALAD'	0	0	0	0	0	0	0	0	0
'APG3PAT140'	0	0	0	0	0	0	0	0	0
'AKGDH'	15.4627	22.7054	27.7597	24.6669	33.8397	35.6328	36.9007	0.0770063	0
'APG3PAT141'	0	0	0	2.18731e-33	-9.59027e-49	-4.79513e-49	0	0	0
'APG3PAT160'	0	0	0	0	0	0	0	0	0
'ALAGLUE'	0	0	0	0	0	0	0	0	0
'AACPS9'	0.243919	0.172473	0.121957	0.0862365	0.0609784	0.0431182	0.0304892	0.0215591	0.0152446
'ALAALAabcpp'	0.00562127	0.00397484	0.00281064	0.00198742	0.00140532	0.00099371	0.000702659	0.000496855	0.000351329
'ALAALAr'	0.0414251	0.029292	0.0207125	0.014646	0.0103563	0.00732299	0.00517814	0.0036615	0.00258907
'APG3PAT161'	0	0	0	0	0	0	0	0	0
'APG3PAT180'	0	0	0	0	0	0	0	0	0
'APG3PAT181'	0	0	0	0	0	0	0	0	0
'ALATRS'	0	0	0	0	0	0	0	0	0
'ALAR'	0.0414251	0.029292	0.0207125	0.014646	0.0103563	0.00732299	0.00517814	0.0036615	0.00258907
'AADDGT'	0	0	0	0	0	0	0	0	0
'ALATA_L'	-1000	-1000	-1000	-1000	-1000	-1000	-1000	-1000	-1000
'ALATA_D2'	0	0	0	0	0	0	0	0	0
'APH120'	0	0	0	9.19626e-49	-7.78412e-49	-3.89206e-49	0	0	0
'APH140'	0	0	0	0	0	0	0	0	0
'APH141'	0	0	0	-4.37461e-33	9.59027e-49	4.79513e-49	0	0	0
'ALATA_L2'	0	0	0	0	0	0	0	0	0
'ALAabcpp'	0	0	0	0	0	0	0	0	0
'APH160'	0	0	0	0	0	0	0	0	0
'AAMYLpp'	0	0	0	0	0	0	0	0	0
'APH161'	-2.12341e-27	0	0	0	0	0	0	0	0
'ALAt2pp'	0	0	0	0	0	0	0	0	0
'ACGAMT'	0	0	0	0	0	0	0	0	0
'ALAt4pp'	0	0	0	0	0	0	0	0	0
'APH180'	0	0	0	0	0	0	0	0	0
'APH181'	0	0	0	0	0	0	0	0	0
'ALCD19'	0	0	0	0	0	0	0	0	0
'ALDD2x'	0	0	0	0	0	0	0	0	0
'ALDD2y'	0	0	257.794	0	0	0	0	394.619	0
'ALDD3y'	0	0	0	0	0	0	0	0	0
'APRAUR'	0.000760876	0.000538021	0.000380438	0.00026901	0.000190219	0.000134505	9.51095e-05	6.72526e-05	4.75547e-05
'ARAI'	0	0	0	0	0	0	0	0	0
'ARBTNabcpp'	0	0	0	0	0	0	0	0	0
'ARBabcpp'	0	0	0	0	0	0	0	0	0
'ARBt2rpp'	0	0	0	0	0	0	0	0	0
'ALLK'	0	0	0	0	0	0	0	0	0
'ALLPI'	0	0	0	0	0	0	0	0	0
'ARBt3ipp'	0	0	0	0	0	0	0	0	0
'ALLTAMH'	0	0	0	0	0	0	0	-4.68524e-27	1.1899e-26
'ACGAptspp'	0	0	0	0	0	0	0	0	0
'ALLTN'	0	0	0	0	0	0	0	-4.6866e-27	1.18398e-26
'ALLTNt2rpp'	0	0	0	0	0	0	0	0	0
'ARGAGMt7pp'	0	0	0	0	0	0	0	0	0
'ARGDC'	0	0	0	0	0	0	0	0	0
'ARGDCpp'	0	0	0	0	0	0	0	0	0
'ARGORNt7pp'	0	0	0	2.33949e-23	1.99638e-21	9.9819e-22	0	0	0
'ACGK'	0	0	0	0	0	0	0	0	0
'ARGSL'	0.490339	0.346722	0.245169	0.173361	0.122585	0.0866804	0.0612923	0.0433402	0.0306462
'ARGSS'	0.490339	0.346722	0.245169	0.173361	0.122585	0.0866804	0.0612923	0.0433402	0.0306462
'ALLULPE'	0	0	0	0	0	0	0	0	0
'ALLabcpp'	0	0	0	0	0	0	0	0	0
'ACCOAC'	1.05867	0.748595	0.529337	0.447462	0.264668	0.187149	0.132334	0.0935744	0.0661671
'ALR4x'	0	0	0	0	0	0	0	0	0
'ARGTRS'	0	0	0	0	0	0	0	0	0
'ARGabcpp'	0	0	0	0	0	0	0	0	0
'ALR2'	0	0	0	0	0	0	0	0	0
'ARGt3pp'	0	0	0	2.33949e-23	1.99638e-21	9.9819e-22	0	0	0
'ALPATE160pp'	0	0	0	0	0	0	0	0	0
'ACCOAL'	0	977.911	972.676	975.641	966.378	964.521	963.208	1000	1000
'ALPATG160pp'	0	0	0	0	0	0	0	0	0
'ASAD'	-1.77321	-1.25385	-0.886606	-0.626925	-0.443303	-0.313463	-0.221652	-0.156731	-0.110826
'ASCBPL'	0	0	0	0	0	0	0	0	0
'ASCBptspp'	0	0	0	0	0	0	0	0	0
'ALTRH'	0	0	0	0	0	0	0	0	0
'ACACT1r'	0.466761	0.333204	0.239337	0.172963	0.126029	0.0928419	0.0693751	0.0527815	0.0410481
'ASNabcpp'	0	0	0	0	0	0	0	0	0
'ACACT3r'	0.45086	0.318806	0.22543	0.159403	0.112715	0.0797015	0.0563575	0.0398508	0.0281787
'ACACT4r'	0.206941	0.14633	0.103471	0.0731648	0.0517353	0.0365824	0.0258677	0.0182912	0.0129338
'ACACT5r'	0.206941	0.14633	0.103471	0.0731648	0.0517353	0.0365824	0.0258677	0.0182912	0.0129338
'ATPHs'	0	0	0	0	0	0	0	0	0
'ACACT6r'	0.206941	0.14633	0.103471	0.0731648	0.0517353	0.0365824	0.0258677	0.0182912	0.0129338
'ATPM'	3.15	3.15	3.15	3.15	3.15	3.15	3.15	3.15	3.15
'BTNt2ipp'	0	0	0	0	0	0	0	0	0
'ACACT7r'	0.206941	0.14633	0.103471	0	0.0517353	0.0365824	0.0258677	0.0182912	0.0129338
'BALAt2pp'	0	0	0	0	0	0	0	0	0
'BUTCT'	0	0	0	0	0	0	0	0	0
'CBMD'	0	0	0	0	0	0	0	0	1.47788e-27
'CDGS'	0	0	0	0	0	0	0	0	0
'BUTt2rpp'	0	0	0	0	0	0	0	0	0
'ASO3t8pp'	0	0	0	0	0	0	0	0	0
'CITt3pp'	0	0	0	0	0	0	0	0	0
'ASNN'	0	0	0	0	0	0	0	0	0
'CLPNH120pp'	0	0	0	0	0	0	0	0	0
'ACACt2pp'	0	0	0	0	0	0	0	0	0
'CLPNH140pp'	0	0	0	0	0	0	0	0	0
'CBItonex'	0	0	0	0	0	0	0	0	0
'ACGS'	0	0	0	0	0	0	0	0	0
'ASNNpp'	0	0	0	0	0	0	0	0	0
'ASNS1'	0	0	0	0	0	0	0	0	0
'CLPNH141pp'	0	0	0	0	0	0	0	0	0
'CLPNH160pp'	0	0	0	0	0	0	0	0	0
'ASNS2'	0.3996	0.28256	0.1998	0.14128	0.0998999	0.0706399	0.04995	0.03532	0.024975
'CO2tpp'	-52.7132	-72.4167	-55.5093	49.1526	-103.136	-108.056	-111.536	-113.995	-84.288
'ASNTRS'	0	0	0	0	0	0	0	0	0
'ASNt2rpp'	0	0	0	0	0	0	0	0	0
'ASP1DC'	0.000982656	0.000694843	0.000491328	0.000347421	0.000245664	0.000173711	0.000122832	8.68553e-05	6.1416e-05
'ASPK'	1.77321	1.25385	0.886606	0.626925	0.443303	0.313463	0.221652	0.156731	0.110826
'ASPCT'	0.546473	0.386415	0.273236	0.193207	0.136618	0.0966036	0.0683091	0.0483018	0.0341545
'ASPO5'	0	0	0	0	0	0	0	0	0
'ASPTRS'	0	0	0	0	0	0	0	0	0
'ASPO6'	0.00388797	0.00274921	0.00194399	0.00137461	0.000971993	0.000687303	0.000485997	0.000343652	0.000242998
'ASPO3'	0	0	0	0	0	0	0	0	0
'CLPNH161pp'	0	0	0	0	0	0	0	0	0
'CLPNH180pp'	0	0	0	0	0	0	-1.84673e-17	0	0
'CLPNH181pp'	0	0	0	0	0	0	0	0	0
'CMPN'	0	0	0	0	0	0	0	0	0
'CHTBSptspp'	0	0	0	0	0	0	0	0	0
'CLIPAabctex'	0	0	0	0	0	0	0	0	0
'CBL1abcpp'	0.000380438	0.00026901	0.000190219	0.000134505	9.51095e-05	6.72526e-05	4.75547e-05	3.36263e-05	2.37774e-05
'CBIuabcpp'	0	0	0	0	0	0	0	0	0
'CGLYabcpp'	-5.45119e-26	0	0	0	0	0	0	0	0
'ASPO4'	0	0	0	0	0	0	0	0	0
'ASPT'	0	0	0	0	0	0	0	468.232	18.6419
'ASPTA'	-4.85133	-3.43041	-2.42566	-1.7152	-1.21283	-0.857601	-0.606416	-468.661	-18.9451
'CBLAT'	0.000380438	0.00026901	0.000190219	0.000134505	9.51095e-05	6.72526e-05	4.75547e-05	3.36263e-05	2.37774e-05
'ATHRDHr'	0	0	0	-240.722	-768.248	-828.202	0	0	0
'CDAPPA120'	0	0	0	0	0	0	0	0	0
'CPGNR1'	0	0	0	0	0	0	0	0	0
'CBPS'	0	0	0	0	0	0	0	0	0
'CBL1tonex'	0.000380438	0.00026901	0.000190219	0.000134505	9.51095e-05	6.72526e-05	4.75547e-05	3.36263e-05	2.37774e-05
'ASPt2_3pp'	0	0	0	0	0	0	0	0	0
'ASPabcpp'	0	0	0	0	0	0	0	0	0
'ASPt2_2pp'	0	0	0	0	0	0	0	0	0
'CCGS'	0	0	0	0	0	0	0	0	0
'CPGNR2'	0	0	0	0	0	0	0	0	0
'CBMKr'	1.03681	0.733136	0.518406	0.366568	0.259203	0.183284	0.129601	0.091642	0.0648007
'CD2abcpp'	0	0	0	0	0	0	0	0	0
'ASPt2pp'	0	0	0	0	0	0	0	0	0
'ATPPRT'	0.157048	0.111049	0.0785238	0.0555247	0.0392619	0.0277623	0.0196309	0.0138812	0.00981547
'ASR'	0	0	0	0	0	0	0	0	0
'CDAPPA140'	0	0	0	0	0	0	0	0	0
'CD2t3pp'	0	0	0	0	0	0	0	0	0
'CD2tpp'	0	0	0	0	0	0	0	0	0
'CDAPPA141'	0	0	0	0	0	0	0	0	0
'CDAPPA160'	0	0	0	0	0	0	0	0	0
'AST'	0	0	0	0	0	0	0	0	0
'BETALDHx'	0	0	0	0	0	0	0	0	0
'ATPS4rpp'	77.6967	32.4451	258.253	-8.76331	-38.1672	-49.4785	-57.4768	369.206	9.10778
'BETALDHy'	0	0	0	0	0	0	0	0	0
'CDAPPA161'	0	0	0	0	0	0	0	0	0
'CDAPPA180'	0	0	0	0	0	0	0	0	0
'BMOCOS'	0.000197896	0.000139934	9.8948e-05	6.99668e-05	4.9474e-05	3.49834e-05	2.4737e-05	1.74917e-05	1.23685e-05
'CDAPPA181'	0	0	0	0	0	0	0	0	0
'CPGNR3'	0	0	0	0	0	0	0	0	0
'CDGR'	0	0	0	0	0	0	0	0	0
'CDPMEK'	2.46115e-06	2.22841e-06	2.1524e-06	2.09866e-06	2.06066e-06	2.03379e-06	2.01479e-06	2.00136e-06	1.99186e-06
'CFAS160E'	0	0	0	0	0	0	0	0	0
'BWCOS'	0	0	0	0	0	0	0	0	0
'BPNT'	0.411339	0.29086	0.205669	0.14543	0.102835	0.0727151	0.0514173	0.0363576	0.0257087
'BSORx'	0	0	0	0	0	0	0	0	0
'BSORy'	0	0	0	0	0	0	0	0	0
'CFAS160G'	0	0	0	0	0	0	0	0	0
'CPGNUtex'	0	0	0	0	0	0	0	0	0
'CFAS180E'	0	0	0	0	0	0	0	0	0
'BTS5'	3.412e-06	2.41265e-06	1.706e-06	1.20632e-06	8.53e-07	6.03162e-07	4.265e-07	3.01581e-07	2.1325e-07
'BMOGDS2'	0.000197896	0.000139934	9.8948e-05	6.99668e-05	4.9474e-05	3.49834e-05	2.4737e-05	1.74917e-05	1.23685e-05
'BWCOGDS1'	0	0	0	0	0	0	0	0	0
'CFAS180G'	0	0	0	0	0	0	0	0	0
'CPGNUtpp'	0	0	0	0	0	0	0	0	0
'CHLt2pp'	0	0	0	0	0	0	0	0	0
'CHOLD'	0	0	0	0	0	0	0	0	0
'CITt7pp'	0	0	0	0	0	0	0	0	0
'BWCOGDS2'	0	0	0	0	0	0	0	0	0
'BMOGDS1'	0.000197896	0.000139934	9.8948e-05	6.99668e-05	4.9474e-05	3.49834e-05	2.4737e-05	1.74917e-05	1.23685e-05
'CHLabcpp'	0	0	0	0	0	0	0	0	0
'CA2t3pp'	0	0	0	0	0	0	0	0	0
'CPGNexs'	0	0	0	0	0	0	0	0	0
'BUTSO3abcpp'	0	0	0	0	0	0	0	0	0
'CADVtpp'	0	0	0	0	0	0	0	0	0
'CBIAT'	0	0	0	0	0	0	0	0	0
'CMtpp'	0	0	0	0	0	0	0	0	0
'CHORM'	0.536088	0.379072	0.268044	0.189536	0.134022	0.0947679	0.067011	0.047384	0.0335055
'CHORS'	0.634502	0.448661	0.317251	0.22433	0.158626	0.112165	0.0793128	0.0560826	0.0396564
'CAT'	0	0	0	0	0	0	0	0	0
'CRNBTCT'	0	0	0	0	0	0	0	0	0
'CAt6pp'	-0.00844811	-0.00597372	-0.00422406	-0.00298686	-0.00211203	-0.00149343	-0.00105601	-0.000746715	-0.000528007
'CHRPL'	0.000380438	0.00026901	0.000190219	0.000134505	9.51095e-05	6.72526e-05	4.75547e-05	3.36263e-05	2.37774e-05
'CLt3_2pp'	0.00422406	0.00298686	0.00211203	0.00149343	0.00105601	0.000746715	0.000528007	0.000373357	0.000264003
'CRNCBCT'	0	0	0	0	0	0	0	0	0
'CINNDO'	0	0	0	0	0	0	0	0	0
'CYSDabcpp'	0	0	0	0	0	0	0	0	0
'CITL'	0	0	0	0	0	0	0	0	0
'CLPNS120pp'	0	0	0	0	0	0	0	0	0
'CLPNS140pp'	0	0	0	0	0	0	0	0	4.63752e-26
'CLPNS141pp'	0	0	0	0	0	0	0	0	0
'CLPNS160pp'	0.00502246	0.00355142	0.00251123	0.00177571	0.00125562	0.000887855	0.000627808	0.000443927	0.000313904
'CLPNS161pp'	0.00390674	0.00276248	0.00195337	0.00138124	0.000976685	0.000690621	0.000488342	0.00034531	0.000244171
'CLPNS180pp'	0	0	0	0	0	0	-1.84673e-17	0	0
'CYSabcpp'	0	0	0	-1.76442e-27	-8.03381e-26	-1.65451e-25	0	0	0
'DAPabcpp'	0	0	0	0	0	0	0	0	0
'DATPHs'	0	0	0	0	0	0	0	0	0
'CLPNS181pp'	0.00201308	0.00142346	0.00100654	0.000711731	0.00050327	0.000355866	0.000251635	0.000177933	0.000125817
'COLIPAPabctex'	0	0	0	0	0	0	0	0	0
'CYTDt2pp'	0	0	0	0	0	0	0	0	0
'DADNt2pp'	0	0	0	0	0	0	0	0	0
'CYStpp'	0	0	0	0	0	0	0	0	0
'COLIPAabctex'	0	0	0	0	0	0	0	0	0
'DADA'	0	0	0	0	0	0	0	-6.9786e-29	1.14096e-26
'DADK'	0	0	0	-1.93538e-28	1.23865e-26	0	0	0	-1.89668e-26
'DHAtpp'	0	0	0	0	0	0	0	0	0
'DHBSH'	0	0	0	0	0	0	0	0	0
'DHORDfum'	0	0.386415	0.273236	0.193207	0.136618	0.0966036	0.0683091	0.0483018	0
'DHPTDCs2'	0.00228604	0	0	0.000808237	0.00057151	0.000404119	0	0.000202059	0
'DMSOtpp'	0	0	0	0	0	0	0	0	0
'DAGK140'	0	0	0	0	0	0	0	0	4.71314e-26
'CYTD'	0	0	0	0	0	0	0	0	0
'CYTBDpp'	0	0	0	0	0	0	0	0	199.566
'DAGK141'	0	0	0	0	0	0	0	0	0
'DNMPPA'	0.00152175	0.00107604	0.000760876	0.000538021	0.000380438	0.00026901	0.000190219	0.000134505	9.51095e-05
'DKGLCNR2x'	0	0	0	0	0	0	0	0	0
'DCYTt2pp'	0	0	0	0	0	0	0	0	0
'CPH4S'	0	0	0	0	0	0	0	0	0
'DGSNt2pp'	0	0	0	0	0	0	0	0	0
'DADNtex'	0	0	0	0	0	0	0	0	0
'DKGLCNR2y'	0	0	0	0	0	0	0	0	0
'DINSt2pp'	0	0	0	0	0	0	0	0	0
'DSERt2pp'	0	0	0	0	0	0	0	0	0
'DCYTtex'	0	0	0	0	0	0	0	0	0
'DALAt2pp'	0.0414251	0.029292	0.0207125	0.014646	0.0103563	0.00732299	0.00517814	0.0036615	0.00258907
'DHBD'	0.00114131	0.000807031	0.000570657	0.000403515	0.000285329	0.000201758	0.000142664	0.000100879	7.13321e-05
'COBALT2t3pp'	0	0	0	0	0	0	0	0	0
'DKGLCNR1'	0	0	0	0	0	0	0	0	0
'CYTDH'	0	0	0	0	0	0	0	0	0
'CYTDK2'	0	0	0	0	0	0	0	0	0
'DHPPDA2'	0.000760876	0.000538021	0.000380438	0.00026901	0.000190219	0.000134505	9.51095e-05	6.72526e-05	4.75547e-05
'CU2tpp'	0.00114984	0.000813062	0.000574922	0.000406531	0.000287461	0.000203266	0.00014373	0.000101633	7.18652e-05
'DSERDHr'	5.54413e-26	0	0	0	0	0	0	-5.07903e-27	0
'CYTBD2pp'	0	0	0	145.33	0	0	0	0	31.4823
'CYTK1'	0.226413	0.160098	0.113207	0.0800502	0.0566046	0.0400261	0.0283033	0.020014	0.0141526
'CYTBO3_4pp'	99.432	140.558	169.636	44.8609	204.727	215.006	222.274	227.414	0
'DHBS'	0.00114131	0.000807031	0.000570657	0.000403515	0.000285329	0.000201758	0.000142664	0.000100879	7.13321e-05
'DHCIND'	0	0	0	0	0	0	0	0	0
'DCYTD'	0	0	0	0	0	0	0	0	0
'CPGNabcpp'	0	0	0	0	0	0	0	0	0
'DOXRBCNtpp'	0	0	0	0	0	0	0	0	0
'CYTK2'	0	0	0	0	0	0	0	0	0
'DAGK160'	0	0	0	0	0	0	0	0	0
'DHPPD'	0	0	0	0	0	0	0	0	0
'DHCINDO'	0	0	0	0	0	0	0	0	0
'DHDPRy'	0.615909	0.435513	0.307954	0.217757	0.153977	0.108878	0.0769886	0.0544391	0.0384943
'CU2abcpp'	0	0	0	0	0	0	0	0	0
'DHDPS'	0.615909	0.435513	0.307954	0.217757	0.153977	0.108878	0.0769886	0.0544391	0.0384943
'DHNPTE'	0	0	0	0	0	0	0	0	0
'DHFR'	0.0438391	0.0309989	0.0219195	0.0154995	0.0109598	0.00774973	0.00547989	0.00387486	0.00273994
'D_LACt2pp'	0	0	0	0	0	0	0	0	0
'CUt3'	0	0	0	0	0	0	0	0	0
'DAAD'	0	0	0	0	0	0	0	0	0
'DAGK120'	0	0	0	0	0	0	0	0	0
'DHMPTR'	0	0	0	0	0	0	0	0	0
'DHFS'	0.00152175	0.00107604	0.000760876	0.000538021	0.000380438	0.00026901	0.000190219	0.000134505	9.51095e-05
'DAGK161'	0	0	0	9.67771e-49	2.23373e-48	1.11687e-48	0	0	0
'DHNAOT4'	0.000760876	0.000538021	0.000380438	0.00026901	0.000190219	0.000134505	9.51095e-05	6.72526e-05	4.75547e-05
'DAGK180'	0	0	0	0	0	0	0	0	0
'COBALT2abcpp'	0	0	0	0	0	0	0	0	0
'DAGK181'	0	0	0	6.77893e-51	2.62924e-33	1.31462e-33	0	0	0
'DAPAL'	0	0	0	0	0	0	0	0	0
'DHNCOAS'	0	0	0	0	0	0	0	0	0
'DHNCOAT'	0	0	0	0	0	0	0	0	0
'DAPDC'	0.568862	0.402246	0.284431	0.201123	0.142216	0.100562	0.0711078	0.0502808	0.0355539
'CTBTCAL2'	0	0	0	0	0	0	0	0	0
'DAPE'	0.615909	0.435513	0.307954	0.217757	0.153977	0.108878	0.0769886	0.0544391	0.0384943
'DASYN161'	0.0804788	0.0569071	0.0402394	0.0284536	0.0201197	0.0142268	0.0100599	0.00711339	0.00502993
'DHORD2'	0	0	0	0	0	0	0	0	0
'DHORD5'	0.546473	0	0	0	0	0	0	0	0.0341545
'DHORTS'	-0.546473	-0.386415	-0.273236	-0.193207	-0.136618	-0.0966036	-0.0683091	-0.0483018	-0.0341545
'DHPS2'	0.00152175	0.00107604	0.000760876	0.000538021	0.000380438	0.00026901	0.000190219	0.000134505	9.51095e-05
'DASYN180'	2.68923e-29	0	0	-2.18731e-33	0	0	-9.23365e-18	0	0
'DASYN181'	0.041478	0.0293294	0.020739	0.0146647	0.0103695	0.00733234	0.00518475	0.00366617	0.00259237
'DHPTDNR'	0	0	0	0	0	0	0	0	0
'CPMPS'	0.000419676	0.000296756	0.000209838	0.000148378	0.000104919	7.41889e-05	5.24595e-05	3.70945e-05	2.62297e-05
'DHPTDNRN'	0	0	0	0	0	0	0	0	0
'DHPTPE'	0	0	0	0	0	0	0	0	0
'DASYN120'	0	0	0	-9.43698e-49	-7.14874e-65	-3.57437e-65	0	0	2.82686e-33
'DASYN140'	0	0	0	0	0	0	-9.23365e-18	0	4.57915e-26
'DASYN141'	0	0	0	2.18731e-33	-4.79513e-49	-2.39757e-49	0	0	0
'DASYN160'	0.103471	0.0731648	0.0517353	0.0365824	0.0258677	0.0182912	0.0129338	0.0091456	0.00646691
'DB4PS'	0.00152175	0.00107604	0.000760876	0.000538021	0.000380438	0.00026901	0.000190219	0.000134505	9.51095e-05
'DHQS'	0.634502	0.448661	0.317251	0.22433	0.158626	0.112165	0.0793128	0.0560826	0.0396564
'DHQTi'	0.634502	0.448661	0.317251	0.22433	0.158626	0.112165	0.0793128	0.0560826	0.0396564
'DMATT'	0.00161558	0.00114239	0.000807791	0.000571194	0.000403896	0.000285597	0.000201948	0.000142799	0.000100974
'DMPPS'	2.46115e-06	2.22841e-06	2.1524e-06	2.09866e-06	2.06066e-06	2.03379e-06	2.01479e-06	2.00136e-06	1.99186e-06
'DMQMT'	0.000380438	0.00026901	0.000190219	0.000134505	9.51095e-05	6.72526e-05	4.75547e-05	3.36263e-05	2.37774e-05
'DBTS'	3.412e-06	2.41265e-06	1.706e-06	1.20632e-06	8.53e-07	6.03162e-07	4.265e-07	3.01581e-07	2.1325e-07
'DC6PH'	0	0	0	0	0	0	0	0	0
'DMSOR1'	0	0	0	0	0	0	0	0	0
'COBALT2tpp'	4.0944e-05	2.89518e-05	2.0472e-05	1.44759e-05	1.0236e-05	7.23795e-06	5.118e-06	3.61897e-06	2.559e-06
'DPCOAK'	0.000982656	0.000694843	0.000491328	0.000347421	0.000245664	0.000173711	0.000122832	8.68553e-05	6.1416e-05
'DMSOR2'	0	0	0	0	0	0	0	0	0
'DCTPD'	0	0	0	0	0	0	0	0	0
'DDCAtexi'	0	0	0	0	0	0	0	0	0
'DDGALK'	0	0	0	0	0	0	0	0	0
'DMSOR2pp'	0	0	0	0	0	0	0	0	0
'COLIPAKpp'	0	0	0	0	0	0	0	0	0
'DSBGGT'	0	0	0	0	0	0	0	0	0
'DMSOR1pp'	0	0	0	0	0	0	0	0	0
'DDGLCNt2rpp'	0	0	0	0	0	0	0	0	0
'DDGLK'	0	0	0	0	0	0	0	0	0
'DDPA'	0.634502	0.448661	0.317251	0.22433	0.158626	0.112165	0.0793128	0.0560826	0.0396564
'DPR'	0.000982656	0.000694843	0.000491328	0.000347421	0.000245664	0.000173711	0.000122832	8.68553e-05	6.1416e-05
'DDPGALA'	0	0	0	0	0	0	0	0	0
'COLIPAabcpp'	0	0	0	0	0	0	0	0	0
'DGK1'	0	0	0	0	0	0	0	0	0
'DHAD1'	1.44931	1.02482	0.724656	0.512409	0.362328	0.256205	0.181164	0.128102	0.090582
'DNTPPA'	0.00152175	0.00107604	0.000760876	0.000538021	0.000380438	0.00026901	0.000190219	0.000134505	9.51095e-05
'DOGULNR'	0	0	0	0	0	0	0	0	0
'DHAD2'	0.481614	0.340553	0.240807	0.170276	0.120404	0.0851381	0.0602018	0.0425691	0.0301009
'DRPA'	0	0	0	0	0	0	0	0	0
'DTARTD'	0	0	0	0	0	0	0	0	0
'DSBAO1'	0	0	0	0	0	0	0	0	0
'DSBAO2'	0	0	0	0	0	0	0	0	0
'DHAPT'	0	0	0	0	0	0	0	0	0
'DSBCGT'	0	0	0	0	0	0	0	0	0
'CPGNtonex'	0	0	0	0	0	0	0	0	0
'DSBDR'	0	0	0	0	0	0	0	0	0
'CPPPGO'	0.000760876	0.000538021	0.000380438	0.00026901	0.000190219	0.000134505	9.51095e-05	6.72526e-05	4.75547e-05
'CPPPGO2'	0	0	0	0	0	0	0	0	0
'ETHAt2pp'	0	0	0	0	0	0	0	0	0
'CRNDCAL2'	0	0	0	0	0	0	0	0	0
'ETOHtrpp'	0	0	0	0	0	0	0	0	0
'DTMPK'	0.0423173	0.0299229	0.0211587	0.0149614	0.0105793	0.00748072	0.00528967	0.00374036	0.00264483
'DURIK1'	0	0	0	0	0	0	0	0	0
'CRNCAL2'	0	0	0	0	0	0	0	0	0
'DURADx'	0	0	0	0	0	0	0	0	0
'ECA4COLIPAabctex'	0	0	0	0	0	0	0	0	0
'CRNCAR'	0	0	0	0	0	0	0	0	0
'ENLIPAabctex'	0	0	0	0	0	0	0	0	0
'CRNCDH'	0	0	0	0	0	0	0	0	0
'DURItex'	0	0	0	0	0	0	0	0	0
'DURIt2pp'	0	0	0	0	0	0	0	0	0
'CTBTabcpp'	0	0	0	0	0	0	0	0	0
'ETHSO3abcpp'	0	0	0	0	0	0	0	0	0
'EDTXS1'	0	0	0	9.67771e-49	7.78412e-49	3.89206e-49	0	0	0
'FALDtpp'	0	0	0	0	0	0	0	0	0
'CRNDt2rpp'	0	0	0	0	0	0	0	0	0
'FALGTHLs'	0	0	0	0	0	0	0	0	0
'EDTXS2'	0	0	0	9.67771e-49	7.78412e-49	3.89206e-49	0	0	0
'EDTXS4'	0	0	0	0	0	0	0	0	0
'FE3DHBZR'	0	0	0	0	0	0	0	0	0
'CRNt2rpp'	0	0	0	0	0	0	0	0	0
'FE3HOXR1'	0	0	0	0	0	0	0	0	0
'FE3HOXR2'	0	0	0	0	0	0	0	0	0
'EDTXS3'	0	0	0	0	0	0	0	0	0
'ENO'	32.8694	35.0232	36.4809	30.8449	38.2193	38.7409	39.1097	39.3697	1.43472
'DXPRIi'	2.46115e-06	2.22841e-06	2.1524e-06	2.09866e-06	2.06066e-06	2.03379e-06	2.01479e-06	2.00136e-06	1.99186e-06
'DURIPP'	0	0	0	3.48947e-29	8.93303e-27	4.46652e-27	0	0	0
'DUTPDP'	0.0423173	0.0299229	0.0211587	0.0149614	0.0105793	0.00748072	0.00528967	0.00374036	0.00264483
'DXPS'	0.000763337	0.000540249	0.00038259	0.000271109	0.00019228	0.000136539	9.71243e-05	6.92539e-05	4.95466e-05
'FE3HOXR3'	0	0	0	0	0	0	0	0	0
'FE3HOXUtex'	0	0	0	0	0	0	0	0	0
'FE3HOXUtpp'	0	0	0	0	0	0	0	0	0
'FE3HOXexs'	0	0	0	0	0	0	0	0	0
'FE3abcpp'	0	0	0.00633608	0	0	0	0	0	0
'DXYLK'	0	0	0	0	0	0	0	0	0
'FECRMR1'	0	0	0	0	0	0	0	0	0
'EAR100x'	0	0	0	0	0	0	0	0	0
'CTBTt2rpp'	0	0	0	0	0	0	0	0	0
'E4PD'	0.000380438	0.00026901	0.000190219	0.000134505	9.51095e-05	6.72526e-05	4.75547e-05	3.36263e-05	2.37774e-05
'EAR100y'	0	0	0	0	0	0	0	0	0
'EAR120x'	0	0	0	0	0	0	0	0	-2.19104e-34
'FECRMR2'	0	0	0	0	0	0	0	0	0
'FE3HOXtonex'	0	0	0	0	0	0	0	0	0
'FALDH2'	0	0	0	0	0	0	0	0	0
'FE3HOXabcpp'	0	0	0	0	0	0	0	0	0
'FE2t3pp'	0	0	0	0	0	0	0	0	0
'EAR120y'	0	0	0	0	0	0	0	0	0
'EAR121x'	0.243914	0.172473	0.121957	0.0862365	0.0609784	0.0431182	0	0.0215591	0.0152446
'FE2tpp'	0.0264891	0.0187306	0.00690845	0.0093653	0.00662227	0.00468265	0.00331113	0.00234132	0.00165557
'EAR121y'	0	0	0	0	0	0	0.0304892	0	0
'CRNt7pp'	0	0	0	0	0	0	0	0	0
'EAR140x'	0	0	0	0	0	0	0	0	0
'FA140ACPHi'	0	0	0	0	0	0	0	0	0
'CRNt8pp'	0	0	0	0	0	0	0	0	0
'FA141ACPHi'	0	0	0	0	0	0	0	0	0
'EAR140y'	0	0	0	0	0	0	0	0	0
'CRNDabcpp'	0	0	0	0	0	0	0	0	0
'EAR141x'	0.243914	0.172473	0.121957	0.0862365	0.0609784	0.0431182	0	0.0215591	0.0152446
'EAR141y'	0	0	0	0	0	0	0.0304892	0	0
'ENTCS'	0.000380438	0.00026901	0.000190219	0.000134505	9.51095e-05	6.72526e-05	4.75547e-05	3.36263e-05	2.37774e-05
'FA160ACPHi'	0	0	0	0	0	0	0	0	0
'FA161ACPHi'	0	0	0	0	0	0	0	0	0
'FA80ACPHi'	0	0	0	0	0	0	0	0	0
'FACOAE100'	0	0	0	0	0	0	0	0	-2.19104e-34
'FACOAE120'	4.62729e-18	0	0	6.41241e-49	7.78412e-49	3.89206e-49	0	0	0
'FACOAE140'	0	-1.69574e-28	0	0.0731648	0	0	0	0	6.86089e-27
'ENTERES2'	0	0	0	0	0	0	0	0	0
'ENTERES'	0	0	0	0	2.65043e-30	-2.38125e-29	0	0	0
'ECAP1pp'	0	0	0	0	0	0	0	0	0
'ECAP2pp'	0	0	0	0	0	0	0	0	0
'FACOAE141'	0	0	0	0	0	0	0	0	0
'FACOAE160'	0.206941	0.14633	0.103471	0	0.0517353	0.0365824	0.0258677	0.0182912	0.0129338
'ECAP3pp'	0	0	0	0	0	0	0	0	0
'FACOAE161'	1.06164e-27	0	0	1.75617e-48	-2.76392e-49	-1.38196e-49	0	0	0
'CRNabcpp'	0	0	0	0	0	0	0	0	0
'FACOAE180'	0	0	0	0	0	0	0	0	0
'FADRx'	2.18167	1.54267	1.09083	0.698171	0.545417	0.385668	0.272708	0.192834	0.136354
'ECAtpp'	0	0	0	0	0	0	0	0	0
'ECOAH1'	0.45086	0.318806	0.22543	0.159403	0.112715	0.0797015	0.0563575	0.0398508	0.0281787
'ECOAH2'	0.45086	0.318806	0.22543	0.159403	0.112715	0.0797015	0.0563575	0.0398508	0.0281787
'ECOAH3'	0.45086	0.318806	0.22543	0.159403	0.112715	0.0797015	0.0563575	0.0398508	0.0281787
'FE3Ri'	0	0	0	0	0	0	0	0	0
'CS'	17.319	24.018	28.6879	25.3233	34.3037	35.961	37.1328	37.9607	0.427197
'FBA3'	0	0	0	0	0	0	0	0	13.2328
'FADRx2'	0	0	0	0	0	0	0	0	0
'FCLK'	0	0	0	0	0	0	0	0	0
'ECOAH4'	0.206941	0.14633	0.103471	0.0731648	0.0517353	0.0365824	0.0258677	0.0182912	0.0129338
'ECOAH5'	0.206941	0.14633	0.103471	0.0731648	0.0517353	0.0365824	0.0258677	0.0182912	0.0129338
'EDA'	0	0	0	0	0	0	0	0	0
'EDD'	0	0	0	0	0	0	0	0	0
'FBA'	18.3918	18.8628	19.2013	12.7647	19.5979	19.7157	19.799	19.8588	0
'FCLPA'	0	0	0	0	0	0	0	0	0
'CSND'	0	0	0	0	0	0	0	0	0
'FBP'	0	0	0	0	0	0	0	0	0
'FACOAL100t2pp'	0	0	0	0	0	0	0	0	0
'FA120ACPHi'	0	0	0	0	0	0	0	0	0
'ETHAAL'	0	0	0	0	0	0	0	0	0
'CSNt2pp'	0	0	0	0	0	0	0	0	0
'F6PA'	0	0	-0.00547114	0	0	0	0	-0.00096717	0
'F6PP'	0	0	0	0	0	0	0	0	0
'F6Pt6_2pp'	0	0	0	0	0	0	0	0	0
'FACOAL120t2pp'	0	0	0	0	0	0	0	0	0
'FACOAL140t2pp'	0	0	0	0	0	0	0	0	0
'FACOAL141t2pp'	0	0	0	0	0	0	0	0	0
'FACOAL160t2pp'	0	0	0	0	0	0	0	0	0
'FA100ACPHi'	0	0	0	0	0	0	0	0	0
'FACOAL161t2pp'	1.06165e-27	0	0	0	0	0	0	0	0
'FACOAL180t2pp'	5.39261e-29	0	0	4.37461e-33	0	0	1.84673e-17	0	0
'FACOAL181t2pp'	-3.15068e-27	0	0	0	1.16183e-25	8.71369e-26	0	0	-2.19104e-34
'FCI'	0	0	0	0	0	0	0	0	0
'FECRMR3'	0	0	0	0	0	0	0	0	0
'FECRMUtex'	0	0	0	0	0	0	0	0	0
'FCLT'	0.000760876	0.000538021	0.000380438	0.00026901	0.000190219	0.000134505	9.51095e-05	6.72526e-05	4.75547e-05
'FDMO'	0	0	0	0	0	0	0	0	0
'FECRMUtpp'	0	0	0	0	0	0	0	0	0
'CTPS2'	0.265143	0.187484	0.132572	0.0937422	0.0662858	0.0468711	0.0331429	0.0234356	0.0165714
'FECRMexs'	0	0	0	0	0	0	0	0	0
'FDMO2'	0	0	0	0	0	0	0	0	0
'FDH4pp'	0.0160705	0	30.8256	0	0	0	0	0.00142045	0
'FDH5pp'	0	0	0	145.329	0	0	0	0	31.4482
'FEENTERR1'	0	0	0	0	0	0	0	0	0
'CU1Opp'	0	0	0	0	0	0	0	0	0
'FEENTERR2'	0	0	0	0	0	0	0	0	0
'FDMO3'	0	0	0	0	0	0	0	0	0
'FDMO4'	0	0	0	0	0	0	0	0	0
'FEENTERR3'	0	0	0	0	0	0	0	0	0
'FDMO6'	0	0	0	0	0	0	0	0	0
'CU1abcpp'	0	0	0	0	0	0	0	0	0
'FE2abcpp'	0	0	0	0	0	0	0	0	0
'FE2t2pp'	0	0	0	0	0	0	0	0	0
'FEENTERexs'	0	1.43159e-34	0	1.1762e-30	5.9544e-26	-5.28068e-26	7.36846e-35	0	0
'FEOXAMUtex'	0	0	0	0	0	0	0	0	0
'FEOXAMUtpp'	0	0	0	0	0	0	0	0	0
'FEOXAMexs'	0	0	0	0	0	0	0	0	0
'FE3DCITabcpp'	0	0	0	0	0	0	0	0	0
'FE3DCITtonex'	0	0	0	0	0	0	0	0	0
'FE3DHBZSabcpp'	0	0	0	0	0	0	0	0	0
'FESD1s'	0.00633608	0.00448029	1.90367e-28	0.00224014	0.00158402	0.00112007	0.00079201	0.000560036	0.000396005
'CYANST'	0	0	0	0	0	0	0	0	0
'FESD2s'	0	0	0	0	0	0	0	0	0
'FFSD'	0	0	0	0	0	0	0	0	0
'CYANSTpp'	0	0	0	0	0	0	0	0	0
'FTHFLi'	0	0	0	0	0	0	0	0	0
'G5SADs'	0.366445	0.259116	0.183223	0.129558	0.0916113	0.064779	0.0458057	0.0323895	0.0229028
'FEENTERtonex'	0	1.42535e-34	0	1.1762e-30	5.9544e-26	-5.28068e-26	7.34944e-35	0	0
'GALM2pp'	0	0	0	0	0	0	0	0	0
'CYNTAH'	0	0	0	0	0	0	0	0	0
'GALCTD'	0	0	0	0	0	0	0	0	0
'FRUpts2pp'	0	0	0	0	0	0	0	0	0
'FEENTERtpp'	8.79974e-36	0	0	8.28811e-36	-2.47156e-31	9.20169e-30	0	0	-5.60857e-37
'G3PEabcpp'	0	0	0	-3.21247e-49	0	0	0	0	0
'CYNTt2pp'	0	0	0	0	0	0	0	0	0
'G3PGabcpp'	-1.06177e-27	0	0	1.19933e-48	3.41317e-49	1.70659e-49	-9.23365e-18	0	0
'G3PD2'	-0.275765	-0.194995	-0.143353	-0.0974975	-0.0689412	-0.0487488	-0.0344706	-0.0253416	-0.0172353
'FRUptspp'	0	0	0	0	0	0	0	0	0
'FEOXAMR1'	0	0	0	0	0	0	0	0	0
'FEOXAMabcpp'	0	0	0	0	0	0	0	0	0
'GALCTLO'	0	0	0	0	0	0	0	0	0
'GALCTND'	0	0	0	0	0	0	0	0	0
'FUMt2_2pp'	0	0	0	0	0	0	0	0	0
'CYSTL'	0.255151	0.180419	0.127576	0.0902095	0.0637878	0.0451048	0.0318939	0.0225524	0.0159469
'FEROpp'	0	0	0	0	0	0	0	0	250
'GALCTNLt2pp'	0	0	0	0	0	0	0	0	0
'G3PAT120'	0	0	0	-2.40721e-50	-7.78412e-49	-3.89206e-49	0	0	1.70507e-33
'FECRMabcpp'	0	0	0	0	0	0	0	0	0
'FEENTERtex'	1.06174e-35	0	0	8.28811e-36	-2.47156e-31	9.20169e-30	0	0	-5.60857e-37
'FUM'	17.1901	23.9268	28.6234	25.2777	34.2715	35.9382	37.1167	506.182	19.061
'FLVR'	0	0	0	0	0	0	0	0	0
'GALURt2rpp'	0	0	0	0	0	0	0	0	0
'GLUNpp'	0	0	0	0	0	0	0	0	0
'FLVRx'	0	0	0	0	0	0	0	0	0
'CYSDS'	0	0	0	0	0	0	0	0	0
'FOMETRi'	0	0	0	0	0	0	0	0	0
'FUSAtpp'	0	0	0	0	0	0	0	0	0
'G3PAT140'	3.24916e-33	3.78298e-29	0	-5.70138e-28	-9.73036e-26	-2.43259e-26	9.27959e-32	0	3.43044e-27
'FORCT'	0	0	0	0	0	0	0	0	0
'G3PT'	0	0	0	0	0	0	0	0	0
'FECRMtonex'	0	0	0	0	0	0	0	0	0
'CYSTRS'	0	0	0	0	0	0	0	0	0
'FEOXAMtonex'	0	0	0	0	0	0	0	0	0
'FEENTERabcpp'	0	1.43579e-34	0	1.1762e-30	5.9544e-26	-5.28068e-26	7.17897e-35	0	0
'G6PP'	0	0	0	0	0	0	0	0	0
'G6Pt6_2pp'	0	0	0	0	0	0	0	0	0
'G1PACT'	0.0940927	0.0665336	0.0470464	0.0332668	0.0235232	0.0166334	0.0117616	0.0083167	0.0058808
'G1PPpp'	0	0	0	0	0	0	0	0	0
'FEOXAMR2'	0	0	0	0	0	0	0	0	0
'CYSS'	0.411339	0.29086	0.205669	0.14543	0.102835	0.0727151	0.0514173	0.0363576	0.0257087
'FEOXAMR3'	0	0	0	0	0	0	0	0	0
'FESR'	0.0126722	0.00896058	0	0.00448029	0.00316804	0.00224014	0.00158402	0.00112007	0.00079201
'GAL1PPpp'	0	0	0	0	0	0	0	0	0
'G3PAT141'	3.24916e-33	0	0	0	4.79513e-49	2.39757e-49	0	0	0
'G1PTT'	0	0	0	0	0	0	0	0	0
'FLDR2'	0	0	0	118.483	0	0	0	0	0
'CYSSADS'	0	0	0	0	0	0	0	0	0
'FHL'	0	0	0	0	0	0	0	0	0
'G1SAT'	0.00913051	0.00645625	0.00456526	0.00322812	0.00228263	0.00161406	0.00114131	0.000807031	0.000570657
'G2PP'	0	0	0	0	0	0	0	0	0
'G2PPpp'	0	0	0	0	0	0	0	0	0
'G3PAT160'	0.103471	0.0731648	0.0517353	0.0365824	0.0258677	0.0182912	0.0129338	0.0091456	0.00646691
'G3PAT161'	0.0804788	0.0569071	0.0402394	0.0284536	0.0201197	0.0142268	0.0100599	0.00711339	0.00502993
'FMETTRS'	0	0	0	0	0	0	0	0	0
'FMNAT'	0.000380438	0.00026901	0.000190219	0.000134505	9.51095e-05	6.72526e-05	4.75548e-05	3.36263e-05	2.37774e-05
'FMNRx'	0	0	0	0	0	0	0	0	0
'FMNRx2'	0	0	0	0	0	0	0	0	0
'G3PAT180'	2.69291e-29	0	0	0	5.75305e-26	0	9.23365e-18	0	0
'FORt2pp'	0	0	0	0	0	0	0	0	0
'G3PAT181'	0.041478	0.0293294	0.020739	0.0146647	0.0103695	0.00733234	0.00518475	0.00366617	0.00259237
'CYSabc2pp'	0	0	0	0	0	0	0	0	0
'GALCTNt2pp'	0	0	0	0	0	0	0	0	0
'G3PIabcpp'	0	0	0	0	0	0	0	0	0
'FORtppi'	0.0160705	0	30.8256	145.329	-6.84116e-25	-2.69429e-25	0	0.00142045	31.4482
'FRUK'	0	0	0	0	0	0	0	0	0
'FRULYSDG'	0	0	0	0	0	0	0	0	0
'G3PSabcpp'	0	0	0	0	0	0	0	0	0
'G3PCabcpp'	0	0	0	0	0	0	0	0	0
'GALUi'	0	0	0	0	0	0	0	0	0
'G3PD5'	0	0	0	0	0	0	0	0	0
'GALCTt2rpp'	0	0	0	0	0	0	0	0	0
'G3PD6'	0	0	0	0	0	0	0	0	0
'G3PD7'	0	0	0	0	0	0	0	0	0
'FRD2'	83.9511	0	0	0	0.000380438	0.00026901	0	0	0
'FRD3'	0	0	0	0	0	0	0	0	0
'FRULYSE'	0	0	0	0	0	0	0	0	0
'FRULYSK'	0	0	0	0	0	0	0	0	0
'FRULYSt2pp'	0	0	0	0	0	0	0	0	0
'FRUURt2rpp'	0	0	0	0	0	0	0	0	0
'FTHFD'	0	0	0	0	0	0	0	0	31.4472
'FUMt2_3pp'	0	0	0	0	0	0	0	0	0
'G5SD'	0.925048	0.654108	0.462524	0.327054	0.231262	0.163527	0.115631	0.0817634	0.0578155
'G6PDA'	0	0	0	0	0	0	0	0	0
'G6PDH2r'	0	0	0	0	0	0	0	0	0
'GALKr'	0	0	0	0	0	0	0	0	0
'GALS3'	0	0	0	0	0	0	0	0	0
'GLUPRT'	0.742255	0.524854	0.371128	0.262427	0.185564	0.131213	0.0927819	0.0656067	0.0463909
'GLYOX3'	0	0	0	0	0	0	0	0	31.4587
'GHBDHx'	0	0	0	0	0	0	0	0	0
'GLYCTO2'	0	0.00107604	0.000760876	0	0	0	0.000190219	0.000134505	9.51095e-05
'GLYK'	0.0109423	0.00773736	0	0.00386868	0.00273557	0.00193434	0.00136779	0	0.000683893
'GALTptspp'	0	0	0	0	0	0	0	0	0
'GLYCLTt4pp'	0	0	0	0	0	0	0	0	0
'GAMptspp'	0	0	0	0	0	0	0	0	0
'GLYTRS'	0	0	0	0	0	0	0	0	0
'GLYCLTt2rpp'	0	0	0	0	0	0	0	0	-1.62561e-28
'GTPHs'	0	0	0	0	0	0	0	0	0
'GUACYC'	0	0	0	0	0	0	0	0	0
'GLYt4pp'	0	0	0	0	0	0	0	0	0
'GLUDC'	0	0	0	-1.49206e-23	-8.6977e-22	-5.4355e-22	0	37.7196	0
'GLYCDx'	0	0	0.00547114	0	0	0	0	0.00096717	0
'GUAtpp'	0	0	0	0	0	0	0	0	0
'GUR1PPpp'	0	0	0	0	0	0	0	0	0
'GK1'	0.403565	0.285363	0.201782	0.142682	0.100891	0.0713408	0.0504456	0.0356704	0.0252228
'H2SO'	0	0	0	0	0	0	0	0	0
'GP4GH'	0	0	0	0	0	0	0	0	0
'GRTT'	0.00161558	0.00114239	0.000807791	0.000571194	0.000403896	0.000285597	0.000201948	0.000142799	0.000100974
'H2St1pp'	0	0	0	0	0	0	0	0	0
'GHMT2r'	1.85063	1.24324	0.879106	0.621622	0.46065	0.325728	0.230325	0.163574	31.5686
'H2tpp'	0	0	0	0	0	0	0	0	0
'GLYBabcpp'	0	0	0	0	0	0	0	0	0
'GLUabcpp'	0	0	0	0	0	0	0	0	0
'GLUt2rpp'	-308.233	-1000	-1000	-1000	-1000	-1000	-1000	-1000	-1000
'GART'	0	0.130704	0.0924217	0.065352	0.00401763	0.00284089	0.00200882	0	0
'GLYt2pp'	0	0	0	0	0	0	0	0	0
'GLYCAt2rpp'	0	0	0	0	0	0	0	0	0
'HEPK2'	0	0	0	0	0	0	0	0	0
'HEX4'	0	0	0	0	0	0	0	0	0
'HEXt2rpp'	0	0	0	0	0	0	0	0	0
'GUAt2pp'	0	0	0	0	0	0	0	0	0
'GSNt2pp'	0	0	0	0	0	0	0	0	0
'GOFUCR'	0	0	0	0	0	0	0	0	0
'GLYBt2pp'	0	0	0	0	0	0	0	0	0
'GLYC2Pabcpp'	0	0	0	0	0	0	0	0	0
'GLUR'	-0.0470464	-0.0332668	-0.0235232	-0.0166334	-0.0117616	-0.0083167	-0.0058808	-0.00415835	-0.0029404
'GLXCL'	0	0	0	0	0	0	0	0	0
'GUAtex'	0	0	0	0	0	0	0	0	0
'GAPD'	35.6543	36.9271	37.8272	31.7969	38.9136	39.2318	39.4568	39.6159	33.0617
'GTHOr'	0.411339	0	0	0	0	0	0	0	0
'GLYC3Pabcpp'	0	0	0	0	0	0	0	0	0
'GLYALDtpp'	0	0	0	0	0	0	0	0	0
'GGGABADr'	0	0	0	1.58796e-23	-2.56147e-21	-1.33358e-21	0	0	0
'GLUSy'	0	0	0	0	0	0	0	0	0
'HG2abcpp'	0	0	0	0	0	0	0	0	0
'HG2t3pp'	0	0	0	0	0	0	0	0	0
'GLUTRR'	0.00913051	0.00645625	0.00456526	0.00322812	0.00228263	0.00161406	0.00114131	0.000807031	0.000570657
'GALabcpp'	0	0	0	0	0	0	0	0	0
'GLUTRS'	0.00913051	0.00645625	0.00456526	0.00322812	0.00228263	0.00161406	0.00114131	0.000807031	0.000570657
'GTPDPK'	0	0	0	0	0	0	0	0	0
'GTHPi'	0	0	0	0	0	0	0	0	0
'GTHRDHpp'	0	0	0	0	0	0	0	0	0
'GLUt4pp'	308.233	0	0	0	0	0	0.00105601	1.24046e-13	0
'GLYCtpp'	-0.0109423	-0.00773736	-0.00547114	-0.00386868	-0.00273557	-0.00193434	-0.00136779	-0.00096717	-0.000683893
'GRXR'	0.411339	0	0	0	0	0	0	0	0
'GAM6Pt6_2pp'	0	0	0	0	0	0	0	0	0
'GSNK'	0	0	0	0	0	0	0	0	0
'GLYAT'	-3.62749e-33	0	0	240.722	768.248	828.202	0	0	31.4587
'GLYC3Pt6pp'	0	3.77473e-29	0	4.49457e-28	1.15061e-25	8.62957e-26	9.23365e-18	0	0
'GSPMDA'	0	0	0	0	0	0	0	0	0
'GLYCK'	0	0	0	0	-1.57309e-13	-1.57309e-13	0	-3.14618e-13	-3.14618e-13
'GSPMDS'	0	0	0	0	0	0	0	0	0
'GLCTR2'	0	0	0	0	0	0	0	0	0
'GTHS'	0.000380438	0.00026901	0.000190219	0.000134505	9.51095e-05	6.72526e-05	4.75547e-05	3.36263e-05	2.37774e-05
'HACD7'	0.206941	0.14633	0.103471	0	0.0517353	0.0365824	0.0258677	0.0182912	0.0129338
'GLYCK2'	0	0	0	0	0	0	0	0	0
'GMAND'	0	0	0	0	0	0	0	0	0
'GLYCL'	0.0924217	0	0	0	0.0210966	0.0149176	0.0105483	0.008169	0
'GTHRDabc2pp'	-5.45119e-26	0	0	0	0	0	0	0	0
'HDCAtexi'	0	0	0	0	0	0	0	0	0
'GLYCLTDx'	0	0	0	0	0	0	0	0	0
'HDCEAtexi'	0	0	0	0	0	0	0	0	0
'GALt2pp'	0	0	0	0	0	0	0	0	0
'HACD1'	0.45086	0.318806	0.22543	0.159403	0.112715	0.0797015	0.0563575	0.0398508	0.0281787
'HACD2'	0.45086	0.318806	0.22543	0.159403	0.112715	0.0797015	0.0563575	0.0398508	0.0281787
'GLYCLTDy'	0	0	0	0	0	0	0	0	0
'GLYOX'	0	0	0	0	0	0	0	0	0
'GMHEPAT'	0	0	0	0	0	0	0	0	0
'GLYCTO3'	0.00152175	0	0	0.000538021	0.000380438	0.00026901	0	0	0
'HACD3'	0.45086	0.318806	0.22543	0.159403	0.112715	0.0797015	0.0563575	0.0398508	0.0281787
'GLYCTO4'	0	0	0	0	0	0	0	0	0
'HACD4'	0.206941	0.14633	0.103471	0.0731648	0.0517353	0.0365824	0.0258677	0.0182912	0.0129338
'GLCRt2rpp'	0	0	0	0	0	0	0	0	0
'HACD5'	0.206941	0.14633	0.103471	0.0731648	0.0517353	0.0365824	0.0258677	0.0182912	0.0129338
'GND'	0	0	0	20	0	0	0	0	20
'HACD6'	0.206941	0.14633	0.103471	0.0731648	0.0517353	0.0365824	0.0258677	0.0182912	0.0129338
'GMHEPK'	0	0	0	0	0	0	0	0	0
'GLCURt2rpp'	0	0	0	0	0	0	0	0	0
'GMHEPPA'	0	0	0	0	0	0	0	0	0
'GMPR'	0	0	0	0	0	0	0	0	0
'HACD8'	3.09498e-27	0	0	0	0	0	-1.84673e-17	0	0
'GTPCI'	0.00152175	0.00107604	0.000760876	0.000538021	0.000380438	0.00026901	0.000190219	0.000134505	9.51095e-05
'GMPS2'	0.403565	0.285363	0.201782	0.142682	0.100891	0.0713408	0.0504456	0.0356704	0.0252228
'GTPCII2'	0.000760876	0.000538021	0.000380438	0.00026901	0.000190219	0.000134505	9.51095e-05	6.72526e-05	4.75547e-05
'GLCt2pp'	0	0	0	0	0	0	0	0	0
'GTHRDabcpp'	0	0	0	0	0	0	0	0	0
'GTPDPDP'	0	0	0	0	0	0	0	0	0
'GPDDA4'	0	0	0	0	0	0	0	0	0
'GNK'	0	0	0	20	9.70222e-21	5.04388e-21	0	0	20
'GPDDA1'	0	0	0	0	0	0	0	0	0
'GUAD'	0	0	0	0	0	0	0	0	0
'H2Otpp'	-96.3585	-103.272	-108.152	-131.606	-114.048	-115.774	-116.996	-117.858	-138.47
'GUAPRT'	0	0	0	0	0	0	0	0	0
'GUI1'	0	0	0	0	0	0	0	0	0
'GUI2'	0	0	0	0	0	0	0	0	0
'GPDDA2'	0	0	0	0	0	0	0	0	0
'GPDDA3'	0	0	0	0	0	0	0	0	0
'GPDDA5'	0	0	0	0	0	0	0	0	0
'GPDDA5pp'	0	0	0	0	0	0	0	0	0
'GPDDA1pp'	0	0	0	0	0	0	0	0	0
'HBZOPT'	0.000380438	0.00026901	0.000190219	0.000134505	9.51095e-05	6.72526e-05	4.75547e-05	3.36263e-05	2.37774e-05
'HCINNMt2rpp'	0	0	0	0	0	0	0	0	0
'GPDDA2pp'	0	0	0	0	0	0	0	0	0
'GDPDPK'	0	0	0	0	0	0	0	0	0
'GPDDA3pp'	0	0	0	0	0	0	0	0	0
'GPDDA4pp'	0	0	0	-1.88711e-48	0	0	0	0	0
'HEPT2'	0	0	0	0	0	0	0	0	0
'HCO3E'	1.80055	1.27318	0.900274	0.709755	0.450137	0.318295	0.225069	0.159147	0.112534
'HEMEOS'	0.000380438	0.00026901	0.000190219	0.000134505	9.51095e-05	6.72526e-05	4.75547e-05	3.36263e-05	2.37774e-05
'HEPK1'	0	0	0	0	0	0	0	0	0
'GLCabcpp'	0	0	0	0	0	0	0	0	0
'HEPT1'	0	0	0	0	0	0	0	0	0
'HEPT3'	0	0	0	0	0	0	0	0	0
'HETZK'	0	0	0	0	0	0	0	0	0
'GARFT'	0.742255	0.39415	0.278706	0.197075	0.181546	0.128372	0.0907731	0.0656067	0.0463909
'HEX1'	0	0	0	0	0	0	0	0	0
'HEX7'	0	0	0	0	0	0	0	0	0
'HYPOE'	0	0	0	0	0	0	0	0	0
'HYXNtpp'	0	0	0	0	0	0	0	0	0
'HISTD'	0.157048	0.111049	0.0785238	0.0555247	0.0392619	0.0277623	0.0196309	0.0138812	0.00981547
'GCALDD'	0.00152175	0.00107604	0.000760876	0.000538021	0.000380438	0.00026901	0.000190219	0.000134505	9.51095e-05
'HISTP'	0.157048	0.111049	0.0785238	0.0555247	0.0392619	0.0277623	0.0196309	0.0138812	0.00981547
'HISt2rpp'	0	0	0	0	0	0	0	0	0
'HISTRS'	0	0	0	0	0	0	0	0	0
'GDMANE'	0	0	0	0	0	0	0	0	0
'HKNDDH'	0	0	0	0	0	0	0	0	0
'IDONt2rpp'	0	0	0	0	0	0	0	0	0
'INDOLEt2rpp'	0	0	0	0	0	0	0	0	0
'HXCT'	0	0	0	0	0	0	0	0	0
'IMPC'	-0.898922	-0.635634	-0.449461	-0.317817	-0.224731	-0.158908	-0.112365	-0.0794542	-0.0561826
'LALDO3'	0	0	0	0	0	0	0	0	-5.58305e-27
'GDPTPDP'	0	0	0	0	0	0	0	0	0
'LCARR'	0	0	0	0	0	0	0	0	0
'HPPPNDO'	0	0	0	0	0	0	0	0	0
'HKNTDH'	0	0	0	0	0	0	0	0	0
'LGTHL'	0	0	0	0	0	0	0	0	0
'GDPMNH'	0	0	0	0	0	0	0	0	0
'KAS14'	0	0	0	0	0	0	0	0	0
'HPYRRx'	0	0	0	0	1000	1000	0	1000	1000
'KAS15'	0	0	0	0	0	0	0	0	0
'ILEabcpp'	0	0	0	0	0	0	0	0	0
'K2L4Aabctex'	0	0	0	-9.67771e-49	-7.78412e-49	-3.89206e-49	0	0	0
'GDPMNP'	0	0	0	0	0	0	0	0	0
'INSH'	0	0	0	0	0	0	0	0	0
'HSDy'	-1.1573	-0.818338	-0.578652	-0.409169	-0.289326	-0.204584	-0.144663	-0.102292	-0.0723315
'LALDO2x'	0	0	0	0	0	0	0	0	0
'GF6PTA'	0.0940927	0.0665336	0.0470464	0.0332668	0.0235232	0.0166334	0.0117616	0.0083167	0.0058808
'I2FE2SS'	0.000465738	0.000329326	0.000232869	0.000164663	0.000116435	8.23316e-05	5.82173e-05	4.11658e-05	2.91086e-05
'HPYRRy'	0	0	0	0	0	0	0	0	0
'INSt2pp'	0	0	0	0	0	0	0	0	0
'HMBS'	0.00114131	0.000807031	0.000570657	0.000403515	0.000285329	0.000201758	0.000142664	0.000100879	7.13321e-05
'INStex'	0	0	0	0	0	0	0	0	0
'GGGABAH'	0	0	0	1.49205e-23	8.6977e-22	5.4355e-22	0	0	0
'LALGP'	0	0	0	0	0	0	0	0	0
'HXPRT'	0	0	0	0	0	0	0	0	0
'HPPPNt2rpp'	0	0	0	0	0	0	0	0	0
'LIPACabcpp'	0	0	0	0	0	0	0	0	0
'GGPTRCO'	0	0	0	0	0	0	0	0	0
'LCTSt3ipp'	0	0	0	0	0	0	0	0	0
'ISETACabcpp'	0	0	0	0	0	0	0	0	0
'LACZpp'	0	0	0	0	0	0	0	0	0
'IGPDH'	0.157048	0.111049	0.0785238	0.0555247	0.0392619	0.0277623	0.0196309	0.0138812	0.00981547
'HISabcpp'	0	0	0	0	0	0	0	0	0
'HOMt2pp'	0	0	0	0	0	0	0	0	0
'HMPK1'	0	0	0	0	0	0	0	0	0
'HYD2pp'	0	0	0	0	0	0	0	0	0
'LCADi'	0	0	0	0	0	0	0	0	0
'K2L4Aabcpp'	0	0	0	-9.67771e-49	-7.78412e-49	-3.89206e-49	0	0	0
'HOPNTAL'	0	0	0	0	0	0	0	0	0
'GLUDy'	-14.2384	-10.0027	-7.073	-5.00136	-3.55759	-2.5156	-1.7788	-469.491	-50.9847
'HPPK2'	0.00152175	0.00107604	0.000760876	0.000538021	0.000380438	0.00026901	0.000190219	0.000134505	9.51095e-05
'HPYRI'	0	0	0	0	-1000	-1000	0	-1000	-1000
'HSK'	0.902153	0.637919	0.451077	0.318959	0.225538	0.15948	0.112769	0.0797398	0.0563846
'HSST'	0.255151	0.180419	0.127576	0.0902095	0.0637878	0.0451048	0.0318939	0.0225524	0.0159469
'HSTPT'	0.157048	0.111049	0.0785238	0.0555247	0.0392619	0.0277623	0.0196309	0.0138812	0.00981547
'L_LACt2rpp'	0	0	0	0	0	0	0	0	0
'IPDPS'	0	0	0	0	0	0	0	0	0
'KARA1'	-1.44931	-1.02482	-0.724656	-0.512409	-0.362328	-0.256205	-0.181164	-0.128102	-0.090582
'KARA2'	0.481614	0.340553	0.240807	0.170276	0.120404	0.0851381	0.0602018	0.0425691	0.0301009
'HYD3pp'	0	0	0	0	0	0	0	0	0
'HXAND'	0	0	0	0	0	0	0	0	0
'INSK'	0	0	0	0	0	0	0	0	0
'GGPTRCS'	0	0	0	1.58796e-23	-2.56147e-21	-1.33358e-21	0	0	0
'LEUt2rpp'	0	0	0	-8.67098e-28	0	0	0	0	0
'INOSTt4pp'	0	0	0	0	0	0	0	0	0
'HYD1pp'	0	0	0	0	0	0	0	0	0
'I2FE2ST'	4.0944e-05	2.89518e-05	2.0472e-05	1.44759e-05	1.0236e-05	7.23795e-06	5.118e-06	3.61897e-06	2.559e-06
'I4FE4ST'	0.000428206	0.000302787	0.000214103	0.000151394	0.000107052	7.56968e-05	5.35258e-05	3.78484e-05	2.67629e-05
'ICDHyr'	17.319	24.018	28.6879	25.3233	34.3037	35.961	37.1328	37.9607	0.116024
'IPDDI'	0.00621312	0.00754701	0.0090625	0.0101341	0.0108918	0.0114276	0.0118065	0.0120744	0.0122639
'IPMD'	0.746849	0.528102	0.373425	0.264051	0.186712	0.132026	0.0933562	0.0660128	0.0466781
'KDOPP'	0	0	0	5.62458e-64	5.62458e-64	2.81229e-64	0	0	0
'GLBRAN2'	0	0	0	0	0	0	0	0	0
'KDOPS'	0	0	0	0	5.71324e-64	2.85662e-64	0	0	0
'I4FE4SR'	0.000428206	0.000302787	0.000214103	0.000151394	0.000107052	7.56968e-05	5.35258e-05	3.78484e-05	2.67629e-05
'I2FE2SR'	3.412e-06	2.41265e-06	1.706e-06	1.20632e-06	8.53e-07	6.03162e-07	4.265e-07	3.01581e-07	2.1325e-07
'ICHORS'	0.00190219	0.00134505	0.000951095	0.000672526	0.000475548	0.000336263	0.000237774	0.000168131	0.000118887
'ICHORT'	0.00114131	0.000807031	0.000570657	0.000403515	0.000285329	0.000201758	0.000142664	0.000100879	7.13321e-05
'IPPMIa'	-0.746849	-0.528102	-0.373425	-0.264051	-0.186712	-0.132026	-0.0933562	-0.0660128	-0.0466781
'IPPMIb'	-0.746849	-0.528102	-0.373425	-0.264051	-0.186712	-0.132026	-0.0933562	-0.0660128	-0.0466781
'IPPS'	0.746849	0.528102	0.373425	0.264051	0.186712	0.132026	0.0933562	0.0660128	0.0466781
'KDOCT2'	0	0	0	2.60004e-64	2.60004e-64	1.30002e-64	0	0	0
'ICYSDS'	0.00263065	0.00186015	0.00131533	0.000930076	0.000657663	0.000465038	0.000328832	0.000232519	0.000164416
'I2FE2SS2'	0.000428206	0.000302787	0.000214103	0.000151394	0.000107052	7.56968e-05	5.35258e-05	3.78484e-05	2.67629e-05
'GLCATr'	0	0	0	0	0	0	0	0	0
'KG6PDC'	0	0	0	0	0	0	0	0	0
'Kt2pp'	0.316787	0.224002	0.158394	0.112001	0.0791968	0.0560006	0.0395984	0.0280003	0.0197992
'LA4NTpp'	0	0	0	0	0	0	0	0	0
'ICL'	0	0	0	0	0	0	0	0	0.311174
'IDOND'	0	-393.89	-274.861	0	0	0	0	0	0
'IDOND2'	0	393.89	274.861	0	0	0	0	0	0
'Kabcpp'	0	0	0	0	0	0	0	0	0
'ILETA'	-0.481614	-0.340553	-0.240807	-0.170276	-0.120404	-0.0851381	-0.0602018	-0.0425691	-0.0301009
'Kt3pp'	0	0	0	0	0	0	0	0	0
'GLCP'	0	0	0	0	0	0	0	0	0
'LADGMDH'	0	0	0	0	0	0	0	0	0
'LACZ'	0	0	0	0	0	0	0	0	0
'IG3PS'	0.157048	0.111049	0.0785238	0.0555247	0.0392619	0.0277623	0.0196309	0.0138812	0.00981547
'IGPS'	0.0942292	0.0666301	0.0471146	0.0333151	0.0235573	0.0166575	0.0117787	0.00832876	0.00588933
'ILETRS'	0	0	0	0	0	0	0	0	0
'ILEt2rpp'	0	0	0	0	0	0	0	0	0
'IMPD'	0.403565	0.285363	0.201782	0.142682	0.100891	0.0713408	0.0504456	0.0356704	0.0252228
'LCTStpp'	0	0	0	0	0	0	0	0	0
'LALADGLUtpp'	0	0	0	0	0	0	0	0	0
'LALALGLUtpp'	0	0	0	0	0	0	0	0	0
'GLCDpp'	0	0	0	20	2.05043e-21	1.0442e-21	0	0	20
'LCARS'	0	0	0	0	0	0	0	0	0
'LEUTAi'	0.746849	0.528102	0.373425	0.264051	0.186712	0.132026	0.0933562	0.0660128	0.0466781
'LEUTRS'	0	0	0	0	0	0	0	0	0
'LDH_D2'	0	0	0	0	0	0	0	0	179.254
'LDH_D'	0	0	0	4.36073e-23	-3.53851e-21	-1.69003e-21	0	5.84763e-27	-147.796
'LIPAMPL'	0	0	0	0	0	0	0	0	0
'LIPATPT'	0	0	0	0	0	0	0	0	0
'GLCP2'	0	0	0	0	0	0	0	0	0
'LEUabcpp'	0	0	0	0	0	0	0	0	0
'GLCNt2rpp'	0	0	0	20	9.70222e-21	5.04388e-21	0	0	20
'GLCptspp'	20	20	20	0	20	20	20	20	0
'GLCRAL'	0	0	0	0	0	0	0	0	0
'MALt3pp'	0	0	0	0	0	0	0	0	0
'LIPOt2pp'	0	0	0	0	0	0	0	0	0
'LIPAabctex'	0	0	0	0	0	0	0	0	0
'MALTHXtexi'	0	0	0	0	0	0	0	0	0
'MALTPTtexi'	0	0	0	0	0	0	0	0	0
'MALTTRtexi'	0	0	0	0	0	0	0	0	0
'LYSt3pp'	0	0	0	0	0	0	0	0	0
'MALTTTRtexi'	0	0	0	0	0	0	0	0	0
'GLCRD'	0	0	0	0	0	0	0	0	0
'MALTtexi'	0	0	0	0	0	0	0	0	0
'MALTHXabcpp'	0	0	0	0	0	0	0	0	0
'LYSabcpp'	0	0	0	0	0	0	0	0	0
'LSERDHr'	-5.54413e-26	0	0	0	0	0	0	5.07903e-27	0
'LIPAabcpp'	0	0	0	9.67771e-49	7.78412e-49	3.89206e-49	0	0	0
'MALTPTabcpp'	0	0	0	0	0	0	0	0	0
'GLCS1'	0.263043	0.186	0.131522	0.0929998	0.0657608	0.0464999	0.0328804	0.0232499	0.0164402
'MALTTRabcpp'	0	0	0	0	0	0	0	0	0
'LIPAHT2ex'	0	0	0	0	0	0	0	0	0
'LIPAHTex'	0	0	0	0	0	0	0	0	0
'LIPOCT'	5.118e-06	0	0	0	0	0	0	0	0
'LIPOS'	5.118e-06	3.61897e-06	2.559e-06	1.80949e-06	1.2795e-06	9.04743e-07	6.3975e-07	4.52372e-07	3.19875e-07
'MALTTTRabcpp'	0	0	0	0	0	0	0	0	0
'MALTabcpp'	0	0	0	0	0	0	0	0	0
'MACPD'	0	0	0	0	0	0	0	0	0
'LPADSS'	0	0	0	0	9.17231e-65	4.58616e-65	0	0	0
'GLCTR1'	0	0	0	0	0	0	0	0	0
'LPLIPAL1A120pp'	0	0	0	0	0	0	0	0	0
'MCPST'	0	0	0	0	0	0	0	0	0
'MANptspp'	0	0	0	0	0	0	0	0	0
'LPLIPAL1A140pp'	4.28025e-33	3.76928e-29	0	0	-1.1763e-25	0	9.23365e-18	0	0
'MELIBt3ipp'	0	0	0	0	0	0	0	0	0
'GLGC'	0.263043	0.186	0.131522	0.0929998	0.0657608	0.0464999	0.0328804	0.0232499	0.0164402
'M1PD'	0	0	0	0	0	0	0	0	0
'LPLIPAL1A141pp'	0	0	0	0	0	0	0	0	0
'LPLIPAL1A160pp'	0	0	0	0	0	0	0	0	0
'GLNS'	2.93635	2.07632	1.46818	1.03816	0.734088	0.519079	0.367044	0.259539	0.183522
'MALDt2_2pp'	0	0	0	0	0	0	0	0	0
'LPLIPAL2A141'	0	0	0	0	0	0	0	0	0
'MANPGH'	0	0	0	0	0	0	0	0	0
'GLNTRS'	0	0	0	0	0	0	0	0	0
'MALt2_2pp'	0	0	0	0	0	0	0	0	0
'MAN6Pt6_2pp'	0	0	0	0	0	0	0	0	0
'LPLIPAL2A160'	0	0	0	0	0	0	0	0	0
'LPLIPAL2A161'	0	0	0	1.61573e-64	0	0	0	0	0
'LPLIPAL2A180'	0	0	0	4.37461e-33	0	0	0	0	0
'LPLIPAL2A181'	0	0	0	-8.72666e-50	0	0	0	0	0
'MALt2_3pp'	0	0	0	0	0	0	0	0	0
'GLNabcpp'	0	0	0	0	0	0	0	0	0
'MALTATr'	0	0	0	0	0	0	0	0	0
'LPLIPAL2ATE120'	0	0	0	0	0	0	0	0	0
'LPLIPAL2ATE140'	0	0	0	0	0	0	0	0	0
'LPLIPAL2ATE141'	0	0	0	0	0	0	0	0	0
'LPLIPAL2ATE160'	0	0	0	0	0	0	0	0	0
'LPLIPAL2ATE161'	0	0	0	0	0	0	0	0	0
'LPLIPAL2ATE180'	0	0	0	0	0	0	0	0	0
'GLTPD'	0	0	0	0	0	0	0	0	0
'LPLIPAL2ATE181'	0	0	0	0	0	0	0	0	0
'LPLIPAL2ATG120'	0	0	0	0	0	0	0	0	0
'LPLIPAL2ATG140'	0	0	0	0	0	0	0	0	0
'PAPA141pp'	0	0	0	0	0	0	0	0	0
'MALTptspp'	0	0	0	0	0	0	0	0	0
'MALCOAMT'	3.412e-06	2.41265e-06	1.706e-06	1.20632e-06	8.53e-07	6.03162e-07	4.265e-07	3.01581e-07	2.1325e-07
'LPLIPAL2ATG141'	0	0	0	0	0	0	0	0	0
'GLU5K'	0.925048	0.654108	0.462524	0.327054	0.231262	0.163527	0.115631	0.0817634	0.0578155
'LPLIPAL2ATG160'	0	0	0	0	0	0	0	0	0
'MALDDH'	0	0	0	0	0	0	0	0	0
'MAN1PT2'	0	0	0	0	0	0	0	0	0
'LPLIPAL2ATG161'	0	0	0	0	0	0	0	0	0
'MALS'	0.00152175	0.00107604	0.000760876	0.000538021	0.000380438	0.00026901	0.000190219	0.000134505	0.311269
'GLUABUTt7pp'	0	1000	1000	1000	1000	1000	999.999	1000	1000
'MAN6PI'	0	0	0	0	0	0	0	0	0
'LPLIPAL2ATG180'	0	0	0	0	0	0	0	0	0
'LPLIPAL2ATG181'	0	0	0	0	0	0	0	0	0
'LPLIPAL2E120'	0	0	0	-6.17169e-49	-3.1942e-64	-1.5971e-64	0	0	0
'MANAO'	0	0	0	0	0	0	0	0	0
'GLUCYS'	0.000380438	0.00026901	0.000190219	0.000134505	9.51095e-05	6.72526e-05	4.75547e-05	3.36263e-05	2.37774e-05
'MANGLYCptspp'	0	0	0	0	0	0	0	0	0
'MCITD'	0	1.10993e-13	-1.77228e-14	0	0	0	1.77228e-14	0	0
'LYSDC'	0	0	0	0	0	0	0	0	0
'LYSTRS'	0	0	0	0	0	0	0	0	0
'LYSt2pp'	0	0	0	0	0	0	0	0	0
'MCITL2'	0	1.10993e-13	-1.77228e-14	0	0	0	1.77228e-14	0	0
'GLUN'	0	0	0	0	0	0	0	0	0
'MCITS'	0	1.10993e-13	-1.77228e-14	0	0	0	1.77228e-14	0	0
'MCOATA'	1.05862	0.748556	0.529309	0.447443	0.264654	0.187139	0.132327	0.0935694	0.0661636
'LYXI'	0	0	0	0	0	0	0	0	0
'LYXt2pp'	0	0	0	0	0	0	0	0	0
'ME1'	0	0	0	0	0	0	0	0	0
'MDDEP1pp'	0.00917999	0.00649123	0.00458999	0.00324562	0.002295	0.00162281	0.0011475	0.000811404	0.000573749
'MDH'	17.1895	23.9264	28.6263	25.2775	34.2714	35.9381	37.1166	506.182	50.8309
'MOX'	0.00206767	0.00146206	-0.00213421	0.000731032	0.000516918	0.000365516	0.000258459	0.000182758	-31.4586
'MCTP1App'	0.0195064	0.0137931	0.0097532	0.00689656	0.0048766	0.00344828	0.0024383	0.00172414	0.00121915
'MCTP1Bpp'	0.00229457	0.00162251	0.00114729	0.000811253	0.000573643	0.000405627	0.000286821	0.000202813	0.000143411
'MCTP2App'	0.00114814	0.000811856	0.000574069	0.000405928	0.000287035	0.000202964	0.000143517	0.000101482	7.17586e-05
'MDH2'	0	0	0	0	0	0	0	0	0
'MDDCP1pp'	0.0184743	0.0130633	0.00923714	0.00653164	0.00461857	0.00326582	0.00230928	0.00163291	0.00115464
'MEOHtrpp'	-3.412e-06	-2.41265e-06	-1.706e-06	-1.20632e-06	-8.53e-07	-6.03162e-07	-4.265e-07	-3.01581e-07	-2.1325e-07
'METOX1s'	0	0	0	0	0	0	0	0	0
'METOX2s'	0	0	0	0	0	0	0	0	0
'METSOX1abcpp'	0	0	0	0	0	0	0	0	0
'METSOX2abcpp'	0	0	0	0	0	0	0	0	0
'MG2t3_2pp'	0.0140796	0.00995579	0.00703981	0.0049779	0.0035199	0.00248895	0.00175995	0.00124447	0.000879976
'MDDCP2pp'	0.00114814	0.000811856	0.000574069	0.000405928	0.000287035	0.000202964	0.000143517	0.000101482	7.17586e-05
'MDDCP3pp'	0	0	0	0	0	0	0	0	0
'MDDCP4pp'	0	0	0	0	0	0	0	0	0
'MINOHPtexi'	0	0	0	0	0	0	0	0	0
'MTHTHFSs'	0.00228604	0	0	0.000808237	0.00057151	0.000404119	0	0.000202059	0
'MLDCP1App'	0.00103213	0.000729826	0.000516065	0.000364913	0.000258033	0.000182457	0.000129016	9.12283e-05	6.45081e-05
'MLDCP1Bpp'	0	1.15305e-33	2.31132e-33	0	0	0	0	0	0
'MLDCP2App'	0	0	0	0	0	0	0	0	0
'ME2'	0	0	0	0	0	0	0	0	0
'MDH3'	0	0	0	0	0	0	0	0	0
'MECDPDH5'	0	2.22841e-06	2.1524e-06	0	0	0	0	2.00136e-06	1.99186e-06
'MECDPS'	2.46115e-06	2.22841e-06	2.1524e-06	2.09866e-06	2.06066e-06	2.03379e-06	2.01479e-06	2.00136e-06	1.99186e-06
'MLDCP2Bpp'	0	0	0	0	0	0	0	0	0
'MLDCP3App'	0.00229457	0.00162251	0.00114729	0.000811253	0.000573643	0.000405627	0.000286821	0.000202813	0.000143411
'MELIBt2pp'	0	0	0	0	0	0	0	0	0
'N2Otpp'	0	0	0	0	0	0	0	0	0
'MLDEP1pp'	0.00229457	0.00162251	0.00114729	0.000811253	0.000573643	0.000405627	0.000286821	0.000202813	0.000143411
'MLDEP2pp'	0	0	0	0	0	0	0	0	0
'NACtpp'	0	0	0	0	0	0	0	0	0
'MN2tpp'	0.00112255	0.000793761	0.000561274	0.000396881	0.000280637	0.00019844	0.000140318	9.92202e-05	7.01592e-05
'MN6PP'	0	0	0	0	0	0	0	0	0
'NMNDA'	0	0	0	0	0	0	0	0	0
'NMNN'	0	0	0	0	0	0	0	0	0
'NMNt7pp'	0	0	0	0	0	0	0	0	0
'NOVBCNtex'	0	0	0	0	0	0	0	0	0
'NOtpp'	0	0	0	0	0	0	0	0	0
'NI2tpp'	0.000523742	0.000370342	0.000261871	0.000185171	0.000130936	9.25854e-05	6.54678e-05	4.62927e-05	3.27339e-05
'NADN'	0	0	0	0	0	0	0	0	0
'NI2t3pp'	0	0	0	0	0	0	0	0	0
'NOVBCNtpp'	0	0	0	0	0	0	0	0	0
'NI2abcpp'	0	0	0	0	0	0	0	0	0
'MG2tpp'	0	0	0	0	0	0	0	0	0
'MN2t3pp'	0	0	0	0	0	0	0	0	0
'NTPP11'	0	0	0	0	0	0	0	0	0
'NADPPPS'	0	0	0	0	0	0	0	0	0
'NTP10'	0	0	0	0	0	0	0	0	0
'MNt2pp'	0	0	0	0	0	0	0	0	0
'MI1PP'	0	0	0	0	0	0	0	0	0
'NTP5'	0	0	0	0	0	0	0	0	0
'MTAN'	0.0115053	0.00813545	0.00575263	0.00406773	0.00287632	0.00203386	0.00143816	0.00101693	0.000719079
'NTP3'	0	0	0	0	0	0	0	0	0
'MINCYCtpp'	0	0	0	0	0	0	0	0	0
'MG2uabcpp'	0	0	0	0	0	0	0	0	0
'MGSA'	0	0	0	0	0	0	0	0	0
'NTP11'	0	0	0	0	0	0	0	0	0
'NACODA'	0	0	0	0	0	0	0	0	0
'NTP12'	0	0	0	0	0	0	0	0	0
'NO3t7pp'	0	0	0	0	0	0	0	0	0
'MLTP1'	0	0	0	0	0	0	0	0	0
'MLTP2'	0	0	0	0	0	0	0	0	0
'MLTP3'	0	0	0	0	0	0	0	0	0
'NNATr'	0.00388797	0.00274921	0.00194399	0.00137461	0.000971993	0.000687303	0.000485997	0.000343652	0.000242998
'NMNAT'	5.07682e-35	0	0	0	0	0	0	0	0
'NHFRBO'	0	0	0	0	0	0	0	0	0
'NI2uabcpp'	0	0	0	0	0	0	0	0	0
'NMNPtpp'	0	0	0	0	0	0	0	0	0
'NNAM'	0	0	0	0	0	0	0	0	0
'NNDMBRT'	0	0	0	0	0	0	0	0	0
'MEPCT'	2.46115e-06	2.22841e-06	2.1524e-06	2.09866e-06	2.06066e-06	2.03379e-06	2.01479e-06	2.00136e-06	1.99186e-06
'METAT'	0.0141888	0.010033	0.0070944	0.0050165	0.0035472	0.00250825	0.0017736	0.00125412	0.0008868
'MLTG1'	0	0	0	0	0	0	0	0	0
'METS'	0.257437	0.182036	0.128719	0.0910178	0.0643593	0.0455089	0.0321796	0.0227544	0.0160898
'NNDPR'	0.00388797	0.00274921	0.00194399	0.00137461	0.000971993	0.000687303	0.000485997	0.000343652	0.000242998
'NTD12pp'	0	0	0	0	0	0	0	0	0
'NH4tpp'	17.8959	12.6543	8.94795	6.32716	4.47398	3.16358	2.23699	1.58179	1.11849
'NO2t2rpp'	0	0	0	0	0	0	0	0	0
'NO3R2bpp'	0	0	0	0	0	0	0	0	0
'NODOx'	0	0	0	0	0	0	0	0	0
'METSOXR1'	0	0	0	0	0	0	0	0	0
'METSOXR2'	0	0	0	0	0	0	0	0	0
'METDabcpp'	0	0	0	0	0	0	0	0	0
'METabcpp'	0	0	0	0	0	0	0	0	0
'METTRS'	0	0	0	0	0	0	0	0	0
'NO3R1bpp'	0	0	0	0	0	0	0	0	0
'NO3R2pp'	0	0	0	0	0	0	0	0	0
'MLTG2'	0	0	0	0	0	0	0	0	0
'NO3R1pp'	0	0	0	0	0	0	0	0	0
'MTHFD'	1.64156	1.03005	0.728357	0.515026	0.406372	0.287348	0.203186	0.145095	31.5498
'NODOy'	0	0	0	0	0	0	0	0	0
'MLTG3'	0	0	0	0	0	0	0	0	0
'MLTG4'	0	0	0	0	0	0	0	0	0
'NTD1pp'	0	0	0	0	0	0	0	0	0
'MLTG5'	0	0	0	0	0	0	0	0	0
'MOCOS'	0.00022178	0.000156822	0.00011089	7.84111e-05	5.5445e-05	3.92055e-05	2.77225e-05	1.96028e-05	1.38612e-05
'MLTGY2pp'	0	0	0	0	0	0	0	0	0
'MLTGY3pp'	0	0	0	0	0	0	0	0	0
'MLTGY4pp'	0	0	0	0	0	0	0	0	0
'MLTGY1pp'	0	0	0	0	0	0	0	0	0
'NTD3'	0	0	0	0	0	0	0	0	0
'NTD2pp'	0	0	0	0	0	0	0	0	0
'NTD4'	0	0	0	0	0	0	0	0	0
'NTD3pp'	0	0	0	0	0	0	0	0	0
'NTD4pp'	0	0	0	0	0	0	0	0	0
'NTD5pp'	0	0	0	0	0	0	0	0	0
'MMCD'	0	0	0	-1.28715e-13	-1.10993e-13	-1.28715e-13	0	0	0
'MMM'	0	0	0	0	0	0	0	0	0
'NTD6pp'	0	0	0	0	0	0	0	0	0
'MNLptspp'	0	0	0	0	0	0	0	0	0
'NTD2'	0	0	0	0	0	4.46652e-27	0	-2.89754e-33	1.4242e-27
'MSAR'	0	0	0	0	0	0	0	0	0
'NTD5'	0	0	0	0	0	1.08636e-33	0	0	0
'NTD6'	0	0	0	1.93383e-28	-1.23765e-26	-6.18824e-27	0	2.95078e-33	1.93383e-26
'MNNH'	0	0	0	0	0	0	0	0	0
'MOADSUx'	0.000839352	0.000593511	0.000419676	0.000296756	0.000209838	0.000148378	0.000104919	7.41889e-05	5.24595e-05
'MOAT'	0	0	0	1.30002e-64	1.30002e-64	6.50011e-65	0	0	0
'NTD7'	0	0	0	0	0	0	0	0	0
'MOAT2'	0	0	0	1.42975e-64	1.42975e-64	7.14874e-65	0	0	0
'NTD8'	0	0	0	0	0	0	0	0	0
'MOGDS'	1.1942e-05	8.44427e-06	5.971e-06	4.22213e-06	2.9855e-06	2.11107e-06	1.49275e-06	1.05553e-06	7.46375e-07
'NTD9'	0	0	0	0	0	0	0	0	0
'NAt3pp'	0	1000	1000	1000	1000	1000	1000	1000	1000
'NTD1'	0	0	0	0	0	0	0	0	0
'NTD10'	0	0	0	0	0	0	0	0	0
'O16GLCT2'	0	0	0	0	0	0	0	0	0
'MSO3abcpp'	0	0	0	0	0	0	0	0	0
'O2tpp'	49.7231	70.2846	84.8183	95.0978	102.365	107.504	111.138	113.708	115.525
'NTP3pp'	0	0	0	0	0	0	0	0	0
'NTPP1'	0	0	0	0	0	0	0	0	0
'OCTNLL'	0	3.61897e-06	2.559e-06	1.80949e-06	1.2795e-06	9.04743e-07	6.3975e-07	4.52372e-07	3.19875e-07
'MOCDS'	1.1942e-05	8.44427e-06	5.971e-06	4.22213e-06	2.9855e-06	2.11107e-06	1.49275e-06	1.05553e-06	7.46375e-07
'OMCDC'	0.746849	0.528102	0.373425	0.264051	0.186712	0.132026	0.0933562	0.0660128	0.0466781
'NTPP10'	0	0	0	0	0	0	0	0	0
'PDX5PO2'	0	0	0	0	0	0	0	0	0
'OMMBLHX3'	0.000380438	0	0.000190219	0.000134505	0	0	0	0	2.37774e-05
'OMPHHX3'	0.000380438	0	0.000190219	0.000134505	0	0	0	0	2.37774e-05
'PEAMNOpp'	0	0	0	0	0	0	0	0	0
'OPHHX3'	0.000380438	0	0.000190219	0.000134505	0	0	0	0	2.37774e-05
'MPTG'	0.0229491	0.0162275	0.0114746	0.00811374	0.00573728	0.00405687	0.00286864	0.00202843	0.00143432
'OXAMTC'	0	0	0	0	0	0	0	0	0
'PFK_2'	0	0	0	0	0	0	0	0	0
'PG120abcpp'	0	0	0	0	0	0	0	0	0
'PACALDt2rpp'	0	0	0	0	0	0	0	0	0
'MPTG2'	0.00114814	0.000811856	0.000574069	0.000405928	0.000287035	0.000202964	0.000143517	0.000101482	7.17586e-05
'OPMEACPD'	3.412e-06	2.41265e-06	1.706e-06	1.20632e-06	8.53e-07	6.03162e-07	4.265e-07	3.01581e-07	2.1325e-07
'PG140abcpp'	0	0	0	0	0	0	-9.23365e-18	0	-5.9538e-27
'PG141abcpp'	0	0	0	0	0	0	0	0	0
'MOBDabcpp'	0.000233722	0.000165266	0.000116861	8.26332e-05	5.84305e-05	4.13166e-05	2.92153e-05	2.06583e-05	1.46076e-05
'PG160abcpp'	0.0183907	0.0130042	0.00919534	0.00650209	0.00459767	0.00325104	0.00229883	0.00162552	0.00114942
'PG161abcpp'	0.0143048	0.010115	0.0071524	0.00505751	0.0035762	0.00252876	0.0017881	0.00126438	0.000894051
'OGMEACPD'	3.412e-06	2.41265e-06	1.706e-06	1.20632e-06	8.53e-07	6.03162e-07	4.265e-07	3.01581e-07	2.1325e-07
'OPMEACPR'	3.412e-06	2.41265e-06	1.706e-06	1.20632e-06	8.53e-07	6.03162e-07	4.265e-07	3.01581e-07	2.1325e-07
'OGMEACPR'	3.412e-06	2.41265e-06	1.706e-06	1.20632e-06	8.53e-07	6.03162e-07	4.265e-07	3.01581e-07	2.1325e-07
'MOHMT'	0.000982656	0.000694843	0.000491328	0.000347421	0.000245664	0.000173711	0.000122832	8.68553e-05	6.1416e-05
'OPMEACPS'	3.412e-06	2.41265e-06	1.706e-06	1.20632e-06	8.53e-07	6.03162e-07	4.265e-07	3.01581e-07	2.1325e-07
'OGMEACPS'	3.412e-06	2.41265e-06	1.706e-06	1.20632e-06	8.53e-07	6.03162e-07	4.265e-07	3.01581e-07	2.1325e-07
'OMBZLM'	0.000380438	0.00026901	0.000190219	0.000134505	9.51095e-05	6.72526e-05	4.75547e-05	3.36263e-05	2.37774e-05
'PGPP120pp'	0	0	0	0	0	0	0	0	0
'PFK_3'	0	0	0	0	0	0	0	0	13.2328
'O16A4COLIPAabctex'	0	0	0	0	0	0	0	0	0
'PGSA120'	-5.42184e-33	0	0	0	0	0	0	0	0
'MPTAT'	0.000419676	0.000296756	0.000209838	0.000148378	0.000104919	7.41889e-05	5.24595e-05	3.70945e-05	2.62297e-05
'PGSA140'	0	0	0	0	0	0	-9.23365e-18	0	4.67435e-26
'ORNabcpp'	0	0	0	0	0	0	0	0	0
'OROTt2_2pp'	0	0	0	0	0	0	0	0	0
'MPTS'	0.000419676	0.000296756	0.000209838	0.000148378	0.000104919	7.41889e-05	5.24595e-05	3.70945e-05	2.62297e-05
'PA120abcpp'	0	0	0	0	0	0	0	0	0
'PA140abcpp'	3.24916e-33	3.79535e-29	0	-5.70138e-28	-9.73036e-26	-2.43259e-26	9.23365e-18	0	0
'PA141abcpp'	0	0	0	0	0	0	0	0	0
'PAPA160'	0	0	0	0	0	0	0	0	0
'PAPA160pp'	0	0	0	0	0	0	0	0	0
'PAPPT3'	0.0470464	0.0332668	0.0235232	0.0166334	0.0117616	0.0083167	0.0058808	0.00415835	0.0029404
'PA160abcpp'	0	0	0	0	0	0	0	0	0
'PA161abcpp'	0	0	0	8.78083e-49	1.31712e-48	6.58562e-49	0	0	0
'PAPSR'	0	0.29086	0.205669	0.14543	0.102835	0.0727151	0.0514173	0.0363576	0.0257087
'MPTSS'	0.000839352	0.000593511	0.000419676	0.000296756	0.000209838	0.000148378	0.000104919	7.41889e-05	5.24595e-05
'PDE1'	0	0	0	0	0	0	0	0	0
'PDE4'	0	0	0	0	0	0	0	0	0
'PGM'	-32.8694	-35.0232	-36.4809	-30.8449	-38.2193	-38.7409	-39.1097	-39.3697	-1.43472
'PA180abcpp'	0	0	0	0	0	0	1.84673e-17	0	0
'PA181abcpp'	-1.9495e-32	0	0	-4.34478e-34	0	0	0	0	0
'OCDCAtexi'	0	0	0	0	0	0	0	0	0
'PDH'	21.7275	27.0254	0	0	0	0	37.7169	0	0
'MTHFC'	1.64156	1.03005	0.728357	0.515026	0.406372	0.287348	0.203186	0.145095	31.5498
'PDX5POi'	0.000380438	0.00026901	0.000190219	0.000134505	9.51095e-05	6.72526e-05	4.75547e-05	3.36263e-05	2.37774e-05
'OCDCEAtexi'	0	0	0	0	0	0	0	0	0
'OHPHM'	0.000380438	0.00026901	0.000190219	0.000134505	9.51095e-05	6.72526e-05	4.75547e-05	3.36263e-05	2.37774e-05
'MTHFR2'	0.257818	0.182305	0.128909	0.0911523	0.0644544	0.0455761	0.0322272	0.0227881	0.0161136
'NTPP9'	0	0	0	0	0	0	0	0	0
'PFL'	0	0.11934	30.91	145.389	0	0	0	0	0
'PDX5PS'	0.000380438	0.00026901	0.000190219	0.000134505	9.51095e-05	6.72526e-05	4.75547e-05	3.36263e-05	2.37774e-05
'PERD'	0.000380438	0.00026901	0.000190219	0.000134505	9.51095e-05	6.72526e-05	4.75547e-05	3.36263e-05	2.37774e-05
'NTPP3'	0	0	0	0	0	0	0	0	0
'MTRPOX'	0	0	0	0	0	0	0	0	0
'NTPP4'	0	0	0	0	0	0	0	0	0
'PETNT161pp'	0	0	0	9.67771e-49	7.78412e-49	3.89206e-49	0	0	0
'NTPTP1'	0	0	0	0	0	0	0	0	0
'NADH5'	0	0	0	0	0	0	0	0	0
'OAADC'	0	0	0	0	0	0	0	0	0
'PETNT181pp'	0	0	0	0	0	0	0	0	0
'PGPP140'	0	0	0	0	0	0	-9.23365e-18	0	-5.96929e-27
'PFK'	18.3918	18.8628	19.2013	12.7647	19.5979	19.7157	19.799	19.8588	0
'PGAMT'	-0.0940927	-0.0665336	-0.0470464	-0.0332668	-0.0235232	-0.0166334	-0.0117616	-0.0083167	-0.0058808
'PGCD'	2.78498	1.90393	1.34628	0.951964	0.694237	0.4909	0.347118	0.24616	31.627
'NTPP6'	0	0	0	0	0	0	0	0	0
'NTPP7'	0	0	0	0	0	0	0	0	0
'NTPP8'	0	0	0	0	0	0	0	0	0
'NTPP2'	0	0	0	0	0	0	0	0	0
'NTPTP2'	0	0	0	0	0	0	0	0	0
'PGI'	19.737	19.814	19.8685	-0.0929998	19.9342	19.9535	19.9671	19.9768	-0.0164402
'NADDP'	0	0	0	0	0	0	0	0	0
'PGK'	-35.6543	-36.9271	-37.8272	-31.7969	-38.9136	-39.2318	-39.4568	-39.6159	-33.0617
'PGLYCP'	0	0	0	0	0	0	0	0	0
'PGPP140pp'	0	0	0	0	0	0	0	0	0
'OCBT'	0.490339	0.346722	0.245169	0.173361	0.122585	0.0866804	0.0612923	0.0433402	0.0306462
'NTPP5'	0	0	0	0	0	0	0	0	0
'NTRIR2x'	0	0	0	0	0	0	0	0	0
'OBTFL'	0	0	0	0	0	0	0	0	0
'NTRIR4pp'	0	0	0	0	0	0	0	0	0
'PGMT'	-0.263043	-0.186	-0.131522	-0.0929998	-0.0657608	-0.0464999	-0.0328804	-0.0232499	-0.0164402
'PGPP160pp'	0	0	0	0	0	0	0	0	0
'PGPP161'	0.0218777	0.0154699	0.0109389	0.00773495	0.00546944	0.00386748	0.00273472	0.00193374	0.00136736
'NADH9'	0	0	0	0	0	0	0	0	0
'PGPP161pp'	0	0	0	0	0	0	0	0	0
'NTRIR3pp'	0	0	0	0	0	0	0	0	0
'OCTDPS'	0.00114131	0.000807031	0.000570657	0.000403515	0.000285328	0.000201758	0.000142664	0.000100879	7.13321e-05
'OHPBAT'	0.000380438	0.00026901	0.000190219	0.000134505	9.51095e-05	6.72526e-05	4.75547e-05	3.36263e-05	2.37774e-05
'PGPP180'	-5.92483e-32	0	0	0	0	0	-9.23365e-18	0	0
'NADH10'	0	0	0	0	0	0	0	0	0
'PGPP180pp'	0	0	0	0	0	0	0	0	0
'PGPP181'	0.011275	0.0079726	0.00563748	0.0039863	0.00281874	0.00199315	0.00140937	0.000996575	0.000243958
'OMMBLHX'	0	0.00026901	0	0	9.51095e-05	6.72526e-05	4.75547e-05	3.36263e-05	0
'OMPDC'	0.546473	0.386415	0.273236	0.193207	0.136618	0.0966036	0.0683091	0.0483018	0.0341545
'PGPP181pp'	0	0	0	0	0	0	0	0	0.000460727
'OMPHHX'	0	0.00026901	0	0	9.51095e-05	6.72526e-05	4.75547e-05	3.36263e-05	0
'OP4ENH'	0	0	0	0	0	0	0	0	0
'OPHHX'	0	0.00026901	0	0	9.51095e-05	6.72526e-05	4.75547e-05	3.36263e-05	0
'PGPP120'	0	0	0	0	0	0	0	0	0
'PGPP141'	0	0	0	0	0	0	0	0	0
'PGPP141pp'	0	0	0	0	0	0	0	0	0
'PGPP160'	0.0281268	0.0198887	0.0140634	0.00994433	0.00703171	0.00497217	0.00351585	0.00248608	0.00175793
'OPHBDC'	0.000380438	0.00026901	0.000190219	0.000134505	9.51095e-05	6.72526e-05	4.75547e-05	3.36263e-05	2.37774e-05
'ORPT'	-0.546473	-0.386415	-0.273236	-0.193207	-0.136618	-0.0966036	-0.0683091	-0.0483018	-0.0341545
'NADH16pp'	0	117.464	110.775	0	170.75	179.276	185.305	189.567	0
'ORNDC'	0.0682639	0.0482699	0.0341319	0.0241349	0.017066	0.0120675	0.00853299	0.00603373	0.00426649
'OXCDC'	0	0	0	0	0	0	0	0	0
'PHEMEtiex'	0	0	0	0	0	0	0	0	0
'P5CD'	0	0	0	0	0	0	0	0	0
'PMDPHT'	0.000760876	0.000538021	0.000380438	0.00026901	0.000190219	0.000134505	9.51095e-05	6.72526e-05	4.75547e-05
'NADH17pp'	83.4031	0	0	0	0	0	0	0	0
'P5CR'	0.366445	0.259116	0.183223	0.129558	0.0916113	0.064779	0.0458057	0.0323895	0.0229028
'PANTS'	0.000982656	0.000694843	0.000491328	0.000347421	0.000245664	0.000173711	0.000122832	8.68553e-05	6.1416e-05
'PPALtpp'	0	0	0	0	0	0	0	0	0
'NADK'	0.000762582	0.000539227	0.000381291	0.000269613	0.000190645	0.000134807	9.53227e-05	6.74034e-05	4.76614e-05
'PAPA120'	0	0	0	0	0	0	0	0	0
'PAPA120pp'	0	0	0	0	0	0	0	0	0
'NADPHQR3'	0	0	0	0	0	0	0	0	0
'PAPA140'	0	0	0	0	0	0	0	0	0
'NADPHQR4'	0	0	0	0	0	0	0	0	0
'PAPA140pp'	0	0	0	0	0	0	0	0	0
'PAPA141'	0	0	0	0	0	0	0	0	0
'NADPHQR2'	0	0	0	0	0	0	0	0	0
'NADS1'	0.00388797	0.00274921	0.00194399	0.00137461	0.000971993	0.000687303	0.000485997	0.000343652	0.000242998
'O6MANT2'	0	0	0	0	0	0	0	0	0
'PPAKr'	0	0	0	0	0	0	0	0	0
'NAMNPP'	0	0	0	0	0	0	0	0	0
'PHETA1'	-0.307116	-0.217164	-0.153558	-0.108582	-0.076779	-0.0542909	-0.0383895	-0.0271455	-0.0191947
'PPNDH'	0.307116	0.217164	0.153558	0.108582	0.076779	0.0542909	0.0383895	0.0271455	0.0191947
'PHEt2rpp'	0	0	0	0	0	0	0	0	0
'PMPK'	0.000380438	0.00026901	0.000190219	0.000134505	9.51095e-05	6.72526e-05	4.75547e-05	3.36263e-05	2.37774e-05
'PHYTSpp'	0	0	0	0	0	0	0	0	0
'PROGLYabcpp'	0	0	0	0	0	0	0	0	0
'PSCLYSt2pp'	0	0	0	0	0	0	0	0	0
'PPND'	0.228972	0.161908	0.114486	0.080954	0.0572431	0.040477	0.0286216	0.0202385	0.0143108
'PGSA141'	0	0	0	0	0	0	0	0	0
'PGSA160'	0.0281268	0.0198887	0.0140634	0.00994433	0.00703171	0.00497217	0.00351585	0.00248608	0.00175793
'PROabcpp'	0	0	0	0	0	0	0	0	0
'PGSA161'	0.0218777	0.0154699	0.0109389	0.00773495	0.00546944	0.00386748	0.00273472	0.00193374	0.00136736
'NAt3_1p5pp'	0	0	0	0	0	0	0	0	456.028
'PGSA180'	0	0	0	0	0	0	-9.23365e-18	0	0
'PGSA181'	0.011275	0.0079726	0.00563748	0.0039863	0.00281874	0.00199315	0.00140937	0.000996575	0.000704685
'PPPNDO'	0	0	0	0	0	0	0	0	0
'NADTRHD'	0	0	0	0	0	0	870.535	0	0
'PSP_Lpp'	0	0	0	0	0	0	0	0	0
'PHEMEabcpp'	0	0	0	0	0	0	0	0	0
'PLIPA1A120pp'	0	0	0	0	0	0	0	0	0
'NAt3_2pp'	308.224	0	0	0	0	0	0	0	0
'PHETRS'	0	0	0	0	0	0	0	0	0
'PROt2rpp'	0	-0.00597372	-0.00422406	-0.00298686	-0.00211203	-0.00149343	0	-0.000746715	-912.057
'NDPK1'	-994.461	-999.074	-999.345	-999.537	-999.672	-999.768	-999.836	-999.884	-999.918
'PTHRpp'	0	0	0	0	0	0	0	0	0
'PIt2rpp'	1.52609	1.07911	0.763044	0.539554	0.381522	0.269777	0.190761	0.134888	0.0958413
'PIuabcpp'	0	0	0	0	0	0	0	0	0
'PLIPA1A140pp'	0	0	0	0	0	0	0	0	0
'PPGPPDP'	0	0	0	0	0	0	0	0	0
'NDPK2'	0.640565	0.452948	0.320283	0.226474	0.160141	0.113237	0.0800707	0.0566185	0.0400353
'PRAIi'	0.0942292	0.0666301	0.0471146	0.0333151	0.0235573	0.0166575	0.0117787	0.00832876	0.00588933
'PLIPA1A141pp'	0	0	0	0	0	0	0	0	0
'PLIPA1A160pp'	0	0	0	0	0	0	0	0	0
'PLIPA1A161pp'	0	0	0	0	0	0	0	0	0
'PSERT'	2.78498	1.90393	1.34628	0.951964	0.694237	0.4909	0.347118	0.24616	31.627
'PROD2'	0	0	0	0	0	0	0	0	0
'PMANM'	0	0	0	0	0	0	0	0	0
'PROt4pp'	0	0.00597372	0.00422406	0.00298686	0.00211203	0.00149343	0	0.000746715	912.057
'PPBNGS'	0.00456526	0.00322812	0.00228263	0.00161406	0.00114131	0.000807031	0.000570657	0.000403515	0.000285328
'PPC'	4.97878	3.52053	2.48939	1.76026	1.24469	0.880132	0.622347	0.440066	0
'PMEACPE'	3.412e-06	2.41265e-06	1.706e-06	1.20632e-06	8.53e-07	6.03162e-07	4.265e-07	3.01581e-07	2.1325e-07
'PNTK'	0.000982656	0.000694843	0.000491328	0.000347421	0.000245664	0.000173711	0.000122832	8.68553e-05	6.1416e-05
'PPNCL2'	0.000982656	0.000694843	0.000491328	0.000347421	0.000245664	0.000173711	0.000122832	8.68553e-05	6.1416e-05
'PNTOt4pp'	0	0	0	0	0	0	0	0	0
'NDPK3'	0.226413	0.160098	0.113207	0.0800502	0.0566046	0.0400261	0.0283033	0.020014	0.0141526
'POAACR'	0	0	0	0	0	0	0	0	1.45887e-27
'POR5'	0.172023	0.121641	0.0860136	-118.422	0.0430057	0.0304096	0.0215029	0.0152068	0.0107534
'PPCDC'	0.000982656	0.000694843	0.000491328	0.000347421	0.000245664	0.000173711	0.000122832	8.68553e-05	6.1416e-05
'PPCK'	0	0	0	0	0	0	0	0	0
'PPCSCT'	0	977.911	972.676	975.641	966.378	964.521	963.208	1000	1000
'PPK2'	-0.000380438	-0.00026901	-0.000190219	-0.000134505	-9.51095e-05	-6.72526e-05	-4.75547e-05	-3.36263e-05	-2.37774e-05
'PPK'	-5.82106	-4.11926	-2.91649	-2.07088	-1.46806	-1.0418	-0.738665	-0.527263	-0.376558
'POX'	0	0	0	0	0	0	0	0	0
'NDPK4'	0.0423173	0.0299229	0.0211587	0.0149614	0.0105793	0.00748072	0.00528967	0.00374036	0.00264483
'PPA'	0	0	0	0	0	0	0	0	0
'PPPNt2rpp'	0	0	0	0	0	0	0	0	0
'PPM'	-0.013805	-1000	-1000	-1000	-1000	-1000	-1000	-1000	-1000
'PPA2'	0	0	0	0	0	0	0	0	0
'NDPK5'	0	0	0	0	0	0	0	0	0
'PPAt4pp'	0	0	0	0	0	0	0	0	0
'PPM2'	0	0	0	0	0	0	0	0	1.91743e-26
'PPPGO'	0	0	0	0	0	0	0	0	4.75547e-05
'PPPGO3'	0.000760876	0.000538021	0.000380438	0.00026901	0.000190219	0.000134505	9.51095e-05	6.72526e-05	0
'PPS'	0	0	0	0	0	0	0	0	0
'NDPK6'	0	0	0	0	0	0	0	0	0
'PPTHpp'	0	0	0	0	0	0	0	0	0
'PRAGSr'	0.742255	0.524854	0.371128	0.262427	0.185564	0.131213	0.0927819	0.0656067	0.0463909
'PRAIS'	0.742255	0.524854	0.371128	0.262427	0.185564	0.131213	0.0927819	0.0656067	0.0463909
'PYDAMtpp'	0	0	0	0	0	0	0	0	0
'PYDXNtpp'	0	0	0	0	0	0	0	0	0
'NDPK7'	0	0	0	0	0	0	0	0	0
'PYDXtpp'	0	0	0	0	0	0	0	0	0
'PRAMPC'	0.157048	0.111049	0.0785238	0.0555247	0.0392619	0.0277623	0.0196309	0.0138812	0.00981547
'PRATPP'	0.157048	0.111049	0.0785238	0.0555247	0.0392619	0.0277623	0.0196309	0.0138812	0.00981547
'PYRt2rpp'	0	0	0	0	0	0	0	0	0
'PRASCSi'	0.741875	0.524585	0.370937	0.262292	0.185469	0.131146	0.0927343	0.0655731	0.0463672
'NDPK8'	0	0	0	-7.74153e-28	2.97275e-25	0	0	0	-1.90667e-26
'PRFGS'	0.742255	0.524854	0.371128	0.262427	0.185564	0.131213	0.0927819	0.0656067	0.0463909
'PRMICI'	0.157048	0.111049	0.0785238	0.0555247	0.0392619	0.0277623	0.0196309	0.0138812	0.00981547
'PROTRS'	0	0	0	0	0	0	0	0	0
'PRPPS'	1.54389	-998.899	-999.221	-999.449	-999.611	-999.725	-999.805	-999.862	-999.903
'PSCVT'	0.634502	0.448661	0.317251	0.22433	0.158626	0.112165	0.0793128	0.0560826	0.0396564
'QUIN2tpp'	0	0	0	0	0	0	0	0	0
'R1PK'	0	999.99	999.993	1000	1000	1000	999.998	1000	1000
'RFAMPtex'	0	0	0	0	0	0	0	0	0
'PYROX'	0	0	0	0	0	0	0	0	1.55613e-27
'RMK'	0	0	0	0	0	0	0	0	0
'PYDXPP'	0	0	0	0	0	0	0	0	0
'PSD161'	0.0586011	0.0414372	0.0293006	0.0207186	0.0146503	0.0103593	0.00732514	0.00517965	0.00366257
'PSD180'	2.69595e-29	0	0	-2.18731e-33	0	0	0	0	0
'PYDXNK'	0	0	0	0	0	0	0	0	0
'SELGTHR'	0	0	0	0	0	0	0	0	0
'RFAMPtpp'	0	0	0	0	0	0	0	0	0
'PUNP1'	-0.013805	-0.00976158	-0.00690248	-1.32611e-29	2.01483e-25	1.00702e-25	-0.00172562	-2.89987e-33	-2.85069e-28
'PUNP2'	1.61207e-28	0	0	1.04248e-25	-9.72057e-26	4.86028e-26	0	6.97891e-29	7.78405e-27
'PUNP3'	0	0	0	0	0	0	0	0	0
'RNDR1'	0	0	0	0	0	0	0	0	0
'PSD181'	0.030203	0.0213568	0.0151015	0.0106784	0.00755076	0.00533919	0.00377538	0.0026696	0.00188769
'PSD120'	0	0	0	-9.43698e-49	-5.45365e-65	-2.72683e-65	0	0	3.18013e-33
'PSD140'	0	0	0	0	0	0	0	0	0
'PSD141'	0	0	0	2.18731e-33	-4.79513e-49	-2.39757e-49	0	0	0
'PSD160'	0.0753438	0.0532761	0.0376719	0.0266381	0.0188359	0.013319	0.00941797	0.00665951	0.00470899
'PSP_L'	2.78498	1.90393	1.34628	0.951964	0.694237	0.4909	0.347118	0.24616	31.627
'PSSA120'	0	0	0	-9.43698e-49	0	0	0	0	3.16862e-33
'RNDR2'	0	0	0	0	0	0	0	0	0
'RNDR3'	0	0	0	0	0	0	0	0	0
'PUNP4'	0	0	0	0	0	0	0	0	0
'PSSA140'	0	0	0	0	0	0	0	0	0
'SELGTHR2'	0	0	0	0	0	0	0	0	0
'PSSA141'	0	0	0	2.18731e-33	-4.79513e-49	-2.39757e-49	0	0	0
'PUNP5'	1.61212e-28	0	0	1.32613e-29	-1.26175e-28	-2.36578e-29	0	0	1.39578e-28
'PUNP6'	-1.61207e-28	0	0	-1.05146e-25	-1.42928e-25	-2.14392e-25	0	-6.97901e-29	1.13058e-26
'R5PP'	0	0	0	0	0	0	0	0	0
'RBFK'	0.000380438	0.00026901	0.000190219	0.000134505	9.51095e-05	6.72526e-05	4.75548e-05	3.36263e-05	2.37774e-05
'R5PPpp'	0	0	0	0	0	0	0	0	0
'RNDR1b'	0	0	0	0	0	0	0	0	0
'PSSA160'	0.0753438	0.0532761	0.0376719	0.0266381	0.0188359	0.013319	0.00941797	0.00665951	0.00470899
'PSSA161'	0.0586011	0.0414372	0.0293006	0.0207186	0.0146503	0.0103593	0.00732514	0.00517965	0.00366257
'PSSA180'	2.69791e-29	0	0	-2.18731e-33	0	0	0	0	0
'PSSA181'	0.030203	0.0213568	0.0151015	0.0106784	0.00755076	0.00533919	0.00377538	0.0026696	0.00188769
'RNDR2b'	0	0	0	0	0	0	0	0	0
'SELGTHR3'	0	0	0	0	0	0	0	0	0
'PYDAMK'	0	0	0	0	0	0	0	0	0
'RMI'	0	0	0	0	0	0	0	0	0
'RMNtpp'	0	0	0	0	0	0	0	0	0
'PYAM5PO'	0	0	0	0	0	0	0	0	0
'PTA2'	0	0	0	0	0	0	0	0	0
'PTRCORNt7pp'	0	0	0	0	0	0	0	0	0
'PTAr'	-0.411339	-0.29086	-257.999	-0.14543	-0.102835	-0.0727151	-0.0514173	-394.656	-0.0257087
'PTPATi'	0.000982656	0.000694843	0.000491328	0.000347421	0.000245664	0.000173711	0.000122832	8.68553e-05	6.1416e-05
'PYDXK'	0	0	0	0	0	0	0	0	0
'QMO2'	0	0	0	0	0	0	0	0	0
'SHKK'	0.634502	0.448661	0.317251	0.22433	0.158626	0.112165	0.0793128	0.0560826	0.0396564
'SDPTA'	-0.615909	-0.435513	-0.307954	-0.217757	-0.153977	-0.108878	-0.0769886	-0.0544391	-0.0384943
'PTRCTA'	0	0	0	0	0	0	0	0	0
'PYK'	6.57452	10.5721	13.3335	28.6194	16.6456	17.6281	18.3228	18.8133	1.35247
'PTRCt2pp'	0	0	0	0	0	0	0	0	0
'PYNP2r'	0	0	0	0	1.9445e-25	-1.45838e-25	0	0	1.53537e-27
'SEPHCHCS'	0	0	0	0	0	0	0	0	0
'RBFSa'	0.00152175	0.00107604	0.000760876	0.000538021	0.000380438	0.00026901	0.000190219	0.000134505	9.51095e-05
'PTRCabcpp'	0	0	0	0	0	0	0	0	0
'S7PI'	0	0	0	0	0	0	0	0	0
'QMO3'	0	0	0	0	0	0	0	0	0
'QUINDH'	0	0	0	0	0	0	0	0	0
'SADH'	0	0	0	0	0	0	0	0	0
'QULNS'	0.00388797	0.00274921	0.00194399	0.00137461	0.000971993	0.000687303	0.000485997	0.000343652	0.000242998
'R15BPK'	0	999.99	999.993	1000	1000	1000	999.998	1000	1000
'RBFSb'	0.000760876	0.000538021	0.000380438	0.00026901	0.000190219	0.000134505	9.51095e-05	6.72526e-05	4.75547e-05
'RBK'	0	0	0	0	0	0	0	0	0
'RBK_L1'	0	0	0	0	0	0	0	0	0
'SO2tpp'	0	0	0	0	0	0	0	0	0
'SUCCt3pp'	0	0	0	0	0	0	0	0	0
'TDP'	0	0	0	0	0	0	0	0	0
'RBP4E'	0	0	0	0	0	0	0	0	0
'RIBabcpp'	0	0	0	0	0	0	0	0	0
'T2DECAI'	0.243914	0.172473	0.121957	0.0862365	0.0609784	0.0431182	0.0304892	0.0215591	0.0152446
'SERD_L'	0	0	0	0	0	0	0	0	0
'SULR'	0.411339	0.29086	0.205669	0.14543	0.102835	0.0727151	0.0514173	0.0363576	0.0257087
'RHCCE'	0.00228604	0.00161647	0.00114302	0.000808237	0.00057151	0.000404119	0.000285755	0.000202059	0.000142878
'RMPA'	0	0	0	0	0	0	0	0	0
'SHSL1'	0.255151	0.180419	0.127576	0.0902095	0.0637878	0.0451048	0.0318939	0.0225524	0.0159469
'SUCMALtpp'	0	0	0	0	0	0	0	0	0
'RNTR1c2'	0.0423173	0.0299229	0.0211587	0.0149614	0.0105793	0.00748072	0.00528967	0.00374036	0.00264483
'SULFACabcpp'	0	0	0	0	0	0	0	0	0
'SUCptspp'	0	0	0	0	0	0	0	0	0
'SKMt2pp'	0	0	0	0	0	0	0	0	0
'SELR'	0	0	0	0	0	0	0	0	0
'SOTA'	0	0	0	0	0	0	0	0	0
'SPMS'	0.0115053	0.00813545	0.00575263	0.00406773	0.00287632	0.00203386	0.00143816	0.00101693	0.000719079
'RNDR4'	0	0	0	0	0	0	0	0	0
'SUCCt2_2pp'	0	0	0	0	0	0	0	0	0
'THYMt3pp'	0	0	0	0	0	0	0	0	0
'SUCTARTtpp'	0	0	0	0	0	0	0	0	0
'S2FE2SS'	0	0	0	0	0	0	0	0	0
'TARTt2_3pp'	0	0	0	0	0	0	0	0	0
'URIC'	0	0	0	0	0	0	0	0	1.19018e-26
'SUCASPtpp'	0	0	0	0	0	0	0	0	0
'RPE'	-1.25111	-0.884666	-0.625554	12.891	-0.312777	-0.221167	-0.156388	-0.110583	13.2551
'SPODM'	0	0	0	0	0	0	0	0	0
'SUCCt2_3pp'	0	0	0	0	0	0	0	0	0
'SPMDabcpp'	0	0	0	0	0	0	0	0	0
'SLNTtpp'	0	0	0	0	0	0	0	0	0
'THRS'	0.902153	0.637919	0.451077	0.318959	0.225538	0.15948	0.112769	0.0797398	0.0563846
'TRPAS2'	-0.0942292	-0.0666301	-0.0471146	-0.0333151	-0.0235573	-0.0166575	-0.0117787	-0.00832876	-0.00588933
'TMAOR2'	0	0	0	0	0	0	0	0	0
'TRPS1'	0	0	0	0	0	0	0	0	0
'THRA2'	0	0	0	240.722	768.248	828.202	0	0	0
'THMDt2pp'	0	0	0	0	0	0	0	0	0
'SUCFUMtpp'	0	0	0	0	0	0	0	0	0
'TAURabcpp'	0	0	0	0	0	0	0	0	0
'THRA'	0	0	0	0	0	0	0	0	0
'S2FE2SS2'	0	0	0	0	0	0	0	0	0
'TMAOR1pp'	0	0	0	0	0	0	0	0	0
'UREAtpp'	0	0	0	0	0	0	0	0	0
'TDSR1'	0	0	0	0	0	0	0	0	0
'SULabcpp'	0	0	0	0	0	0	0	0	0
'TMAOR1'	0	0	0	0	0	0	0	0	0
'TDSR2'	0	0	0	0	0	0	0	0	0
'THRabcpp'	0	0	0	0	0	0	0	0	0
'RNTR2c2'	0.0436941	0.0308964	0.021847	0.0154482	0.0109235	0.00772409	0.00546176	0.00386205	0.00273088
'TRE6PH'	0	0	0	0	0	0	0	0	0
'TSULabcpp'	0	0	0	0	0	0	0	0	0
'TMDS'	0.0423173	0.0299229	0.0211587	0.0149614	0.0105793	0.00748072	0.00528967	0.00374036	0.00264483
'SO4t2pp'	0.418378	0.295838	0.209189	0.147919	0.104594	0.0739594	0.0522972	0.0369797	0.0261486
'SPMDAT1'	0	0	0	0	0	0	0	0	0
'SPMDAT2'	0	0	0	0	0	0	0	0	0
'TMPK'	0.000380438	0.00026901	0.000190219	0.000134505	9.51095e-05	6.72526e-05	4.75547e-05	3.36263e-05	2.37774e-05
'THZPSN3'	0	0	0	0	0	0	0	0	0
'TMDK1'	0	0	0	0	0	0	0	0	0
'SPODMpp'	0	0	0	0	0	0	0	0	0
'SSALx'	0	0	0	0	0	0	0	0	0
'SPMDt3pp'	0	0	0	0	0	0	0	0	0
'SUCDi'	99.4159	23.0933	28.034	24.8609	33.9772	35.73	36.9693	37.8451	0.311163
'TMDPP'	0	0	0	0	1.21507e-26	1.21507e-26	0	0	0
'THRTRS'	0	0	0	0	0	0	0	0	0
'RNDR3b'	0	0	0	0	0	0	0	0	0
'THRt2rpp'	0	0	0	0	0	0	0	0	0
'THRt4pp'	0	0	0	0	0	0	0	0	0
'TDPADGAT'	0	0	0	0	0	0	0	0	0
'SSALy'	0	0	0	0	0	0	0	37.7196	0
'SUCBZL'	0.000760876	0.000538021	0.000380438	0.00026901	0.000190219	0.000134505	9.51095e-05	6.72526e-05	4.75547e-05
'TGBPA'	0	0	0	0	0	0	0	0	0
'THD2pp'	5.79505	386.288	0	322.175	739.744	796.349	836.375	0	0
'SUCBZS'	0.000760876	0.000538021	0.000380438	0.00026901	0.000190219	0.000134505	9.51095e-05	6.72526e-05	4.75547e-05
'SELtpp'	0	0	0	0	0	0	0	0	0
'SUCOAS'	-14.5914	-1000	-1000	-1000	-1000	-1000	-1000	-1000	-999.946
'TAGURr'	0	0	0	0	0	0	0	0	0
'TDPAGTA'	0	0	0	0	0	0	0	0	0
'THDPS'	0.615909	0.435513	0.307954	0.217757	0.153977	0.108878	0.0769886	0.0544391	0.0384943
'THMabcpp'	0	0	0	0	0	0	0	0	0
'TDPDRE'	0	0	0	0	0	0	0	0	0
'SARCOX'	0	0	0	0	0	0	0	0	0
'TALA'	-0.308112	-0.217868	-0.154056	6.55773	-0.077028	-0.054467	-0.038514	-0.0272335	-6.58541
'TDPDRR'	0	0	0	0	0	0	0	0	0
'THIORDXi'	0	0	0	0	0	0	0	0	0
'THRt2pp'	0	0	0	0	0	0	0	0	0
'THRD'	0	0	0	0	0	0	0	0	0
'TARTD'	0	0	0	0	0	0	0	0	0
'TARTRt7pp'	0	0	0	0	0	0	0	0	0
'TMAOR2pp'	0	0	0	0	0	0	0	0	0
'THRD_L'	0.481614	0.340553	0.240807	0.170276	0.120404	0.0851381	0.0602018	0.0425691	0.0301009
'TKT1'	-0.308112	-0.217868	-0.154056	6.55773	-0.077028	-0.054467	-0.038514	-0.0272335	6.64741
'TKT2'	-0.942995	-0.666798	-0.471497	6.33327	-0.235749	-0.1667	-0.117874	-0.0833498	6.60773
'TAUDO'	0	0	0	0	0	0	0	0	0
'TDPGDH'	0	0	0	0	0	0	0	0	0
'TDSK'	0	0	0	0	9.17231e-65	4.58616e-65	0	0	0
'TMPPP'	0.000380438	0.00026901	0.000190219	0.000134505	9.51095e-05	6.72526e-05	4.75547e-05	3.36263e-05	2.37774e-05
'RPI'	-1.24959	-0.88359	-0.624793	-7.10846	-0.312396	-0.220898	-0.156198	-0.110449	-6.74477
'TMK'	0	0	0	0	0	0	0	0	0
'TPI'	18.1121	18.6651	19.0561	12.6659	19.528	19.6663	19.764	19.8331	13.2153
'TPRDCOAS'	0	0	0	0	0	0	0	0	0
'ThDPAT'	0	0	0	0	0	0	0	0	0
'RZ5PP'	0	0	0	0	0	0	0	0	0
'TRDR'	0	0.29086	0.205669	0.14543	0.102835	0.0727151	0.0514173	0.0363576	0.0257087
'TRE6PP'	0	0	0	0	0	0	0	0	0
[truncated: 737 more rows]

## Sheet: Sheet2
The metabolic flux distribution under various simulations 2 Fig 2-C Sorting results of FVA between BL21_WT and BL21_CS3.
Reactions ID	minFlux-WT	maxFlux-WT		minFlux-CS3	maxFlux-CS3
'DM_4crsol_c'	0	0.00112347		0	0.000493722
'DM_5drib_c'	4.0304e-05	0.115032		1.7712e-05	6.30291
'DM_aacald_c'	0	0		0	0
'DM_amob_c'	1.0076e-05	1.0076e-05		4.428e-06	4.428e-06
'DM_mththf_c'	0	0.00675092		0	0.00296676
'DM_oxam_c'	0	0.998268		0	54.5553
'BIOMASS_Ec_iJO1366_WT_53p95M'	5.038	5.038		2.214	2.214
'EX_12ppd__R_e'	0	0.750788		0	41.0937
'EX_12ppd__S_e'	0	0.729026		0	39.9196
'EX_14glucan_e'	0	0		0	0
'EX_15dap_e'	0	0.384254		0	21.9116
'EX_23camp_e'	0	0		0	0
'EX_23ccmp_e'	0	0		0	0
'EX_ala__L_e'	0	0		0	0
'EX_alaala_e'	0	0.122056		0	6.22387
'EX_23cgmp_e'	0	0		0	0
'EX_all__D_e'	0	0		0	0
'EX_alltn_e'	0	0.800265		0	45.0554
'EX_23cump_e'	0	0		0	0
'EX_amp_e'	0	0		0	0
'EX_anhgm_e'	0	0.139126		0	7.91341
'EX_23dappa_e'	0	0		0	0
'EX_arab__L_e'	0	0		0	0
'EX_arbt_e'	0	0		0	0
'EX_26dap__M_e'	0	0		0	0
'EX_arbtn_e'	0	0		0	0
'EX_arbtn_fe3_e'	0	0		0	0
'EX_2ddglcn_e'	0	0		0	0
'EX_arg__L_e'	0	0.444184		0	25.329
'EX_ascb__L_e'	0	0		0	0
'EX_asn__L_e'	0	0.864572		0	49.0076
'EX_aso3_e'	0	0		0	0
'EX_asp__L_e'	0	0.864572		0	49.0076
'EX_btn_e'	0	0		0	0
'EX_but_e'	0	0		0	0
'EX_butso3_e'	0	0		0	0
'EX_ca2_e'	-0.0249482	-0.0249482		-0.0109637	-0.0109637
'EX_feoxam_un_e'	0	0		0	0
'EX_for_e'	0	6.0609		0	291.349
'EX_fru_e'	0	0		0	0
'EX_frulys_e'	0	0		0	0
'EX_fruur_e'	0	0		0	0
'EX_fuc__L_e'	0	0		0	0
'EX_fum_e'	0	0		0	0
'EX_cbi_e'	0	0		0	0
'EX_cbl1_e'	-0.00112347	-0.00112347		-0.000493722	-0.000493722
'EX_cd2_e'	0	0		0	0
'EX_fusa_e'	0	0		0	0
'EX_34dhpac_e'	0	0		0	0
'EX_g1p_e'	0	0		0	0
'EX_g3pc_e'	0	0		0	0
'EX_g3pe_e'	0	0.372431		0	21.1624
'EX_g3pg_e'	0	0.327135		0	18.6229
'EX_cgly_e'	0	0.357314		0	19.6804
'EX_chol_e'	0	0		0	0
'EX_chtbs_e'	0	0		0	0
'EX_cit_e'	0	0.628779		0	35.3505
'EX_3amp_e'	0	0		0	0
'EX_cl_e'	-0.0249482	-0.0249482		-0.0109637	-0.0109637
'EX_cm_e'	0	0		0	0
'EX_cmp_e'	0	0		0	0
'EX_g3pi_e'	0	0		0	0
'EX_g3ps_e'	0	0		0	0
'EX_g6p_e'	0	0		0	0
'EX_co2_e'	95.3495	101.41		-78.6213	212.728
'EX_3cmp_e'	0	0		0	0
'EX_cobalt2_e'	-0.000120912	-0.000120912		-5.3136e-05	-5.3136e-05
'EX_colipa_e'	-0.0410647	-0.0410647		-0.0180463	-0.0180463
'EX_colipap_e'	0	0		0	0
'EX_cpgn_e'	0	0		0	0
'EX_gal_e'	0	0		0	0
'EX_gal_bD_e'	0	0		0	0
'EX_gal1p_e'	0	0		0	0
'EX_galct__D_e'	0	0		0	0
'EX_galctn__D_e'	0	0		0	0
'EX_galctn__L_e'	0	0		0	0
'EX_galt_e'	0	0		0	0
'EX_cpgn_un_e'	0	0		0	0
'EX_crn_e'	0	0		0	0
'EX_crn__D_e'	0	0		0	0
'EX_csn_e'	0	0		0	0
'EX_galur_e'	0	0		0	0
'EX_3gmp_e'	0	0		0	0
'EX_gam_e'	0	0		0	0
'EX_gam6p_e'	0	0		0	0
'EX_gbbtn_e'	0	0		0	0
'EX_cu_e'	0	0		0	0
'EX_cu2_e'	-0.00339561	-0.00339561		-0.00149224	-0.00149224
'EX_cyan_e'	0	0		0	0
'EX_cynt_e'	0	0		0	0
'EX_gdp_e'	0	0		0	0
'EX_glc__D_e'	-50	-49.506		-50	-21.828
'EX_cys__D_e'	0	0		0	0
'EX_3hcinnm_e'	0	0		0	0
'EX_cys__L_e'	0	0.504333		0	28.759
'EX_cytd_e'	0	0		0	0
'EX_glcn_e'	0	0.515064		0	29.3708
'EX_glcr_e'	0	0		0	0
'EX_glcur_e'	0	0		0	0
'EX_dad_2_e'	0	0		0	0
'EX_3hpp_e'	0	0.620718		0	35.3599
'EX_damp_e'	0	0		0	0
'EX_dca_e'	0	0		0	0
'EX_glcur1p_e'	0	0		0	0
'EX_gln__L_e'	0	0		0	0
'EX_glu__L_e'	0	0.65427		0	36.328
'EX_gly_e'	0	0		0	0
'EX_glyald_e'	0	0.882641		0	49.8837
'EX_dcmp_e'	0	0		0	0
'EX_dcyt_e'	0	0		0	0
'EX_ddca_e'	0	0		0	0
'EX_dgmp_e'	0	0		0	0
'EX_dgsn_e'	0	0		0	0
'EX_dha_e'	0	0.988082		0	55.2799
'EX_glyb_e'	0	0		0	0
'EX_glyc_e'	0	0.782988		0	44.3411
'EX_glyc__R_e'	0	1.03032		0	47.8796
'EX_dimp_e'	0	0		0	0
'EX_glyc2p_e'	0	0		0	0
'EX_din_e'	0	0		0	0
'EX_3hpppn_e'	0	0		0	0
'EX_dms_e'	0	0		0	0
'EX_dmso_e'	0	0		0	0
'EX_glyc3p_e'	0	0.583325		0	33.2551
'EX_glyclt_e'	0	1.79402		0	88.9897
'EX_gmp_e'	0	0		0	0
'EX_dopa_e'	0	0		0	0
'EX_gsn_e'	0	0		0	0
'EX_doxrbcn_e'	0	0		0	0
'EX_3ump_e'	0	0		0	0
'EX_dtmp_e'	0	0		0	0
'EX_dump_e'	0	0		0	0
'EX_gthox_e'	0	0		0	0
'EX_gthrd_e'	0	0.231103		0	12.8784
'EX_gtp_e'	0	0		0	0
'EX_duri_e'	0	0		0	0
'EX_gua_e'	0	0.57297		0	32.4818
'EX_4abut_e'	0	0.663233		0	36.6524
'EX_h_e'	-957.419	50.7551		-1000	320.2
'EX_eca4colipa_e'	0	0		0	0
'EX_enlipa_e'	0	0.0207053		0	1.1807
'EX_h2_e'	0	0		0	0
'EX_enter_e'	0	0.092221		0	5.19225
'EX_etha_e'	0	0.712		0	40.4845
'EX_ethso3_e'	0	0		0	0
'EX_etoh_e'	0	1.07591		0	61.3524
'EX_h2o_e'	224.071	733.041		-22.054	931.725
'EX_h2o2_e'	0	0		0	0
'EX_h2s_e'	0	1.03013		0	58.7417
'EX_hacolipa_e'	0	0		0	0
'EX_f6p_e'	0	0		0	0
'EX_fald_e'	0	0		0	0
'EX_halipa_e'	0	0		0	0
'EX_4hoxpacd_e'	0	0		0	0
'EX_hdca_e'	0	0		0	0
'EX_hdcea_e'	0	0		0	0
'EX_fe2_e'	-1000	5.05401		-1000	282.05
'EX_fe3_e'	-5.13223	999.922		-282.084	999.966
'EX_hg2_e'	0	0		0	0
'EX_5dglcn_e'	0	0.5696		0	32.2849
'EX_his__L_e'	0	0.43948		0	24.8673
'EX_hom__L_e'	0	0.645547		0	36.7557
'EX_hxa_e'	0	0.400132		0	22.8022
'EX_fe3dcit_e'	0	0		0	0
'EX_fe3dhbzs_e'	0	0		0	0
'EX_5mtr_e'	0	0.156934		0	7.91377
'EX_fe3hox_e'	0	0		0	0
'EX_hxan_e'	0	0.586861		0	33.2551
'EX_fe3hox_un_e'	0	0		0	0
'EX_LalaDglu_e'	0	0		0	0
'EX_fecrm_e'	0	0		0	0
'EX_fecrm_un_e'	0	0		0	0
'EX_feenter_e'	0	0.092221		0	5.19225
'EX_idon__L_e'	0	0.526261		0	29.7739
'EX_ile__L_e'	0	0.36403		0	20.7583
'EX_feoxam_e'	0	0		0	0
'EX_imp_e'	0	0		0	0
'EX_LalaDgluMdap_e'	0	0.0805591		0	4.59378
'EX_indole_e'	0	0.286485		0	16.147
'EX_LalaDgluMdapDala_e'	0	0.0744862		0	4.24748
'EX_inost_e'	0	0		0	0
'EX_ins_e'	0	0		0	0
'EX_isetac_e'	0	0		0	0
'EX_k_e'	-0.935506	-0.935506		-0.411118	-0.411118
'EX_mal__L_e'	0	0.931077		0	52.7063
'EX_malt_e'	0	0		0	0
'EX_malthx_e'	0	0		0	0
'EX_LalaLglu_e'	0	0		0	0
'EX_maltpt_e'	0	0		0	0
'EX_malttr_e'	0	0		0	0
'EX_kdo2lipid4_e'	0	0.028127		0	1.60391
'EX_lac__D_e'	0	1.07591		0	61.3524
'EX_maltttr_e'	0	0		0	0
'EX_man_e'	0	0		0	0
'EX_lac__L_e'	0	0.914596		0	49.8995
'EX_lcts_e'	0	0		0	0
'EX_ac_e'	0	1.79319		0	88.989
'EX_leu__L_e'	0	0.410305		0	23.2219
'EX_man6p_e'	0	0		0	0
'EX_manglyc_e'	0	0		0	0
'EX_lipa_e'	0	0.0212134		0	1.20967
'EX_lipa_cold_e'	0	0.0202634		0	1.15549
'EX_melib_e'	0	0		0	0
'EX_lipoate_e'	0	0		0	0
'EX_acac_e'	0	0		0	0
'EX_lys__L_e'	0	0.384254		0	21.9116
'EX_lyx__L_e'	0	0		0	0
'EX_meoh_e'	1.0076e-05	1.0076e-05		4.428e-06	4.428e-06
'EX_met__D_e'	0	0		0	0
'EX_met__L_e'	0	0		0	0
'EX_metsox_R__L_e'	0	0		0	0
'EX_mal__D_e'	0	0		0	0
'EX_acald_e'	0	1.27411		0	71.4183
'EX_metsox_S__L_e'	0	0		0	0
'EX_mg2_e'	-0.0415786	-0.0415786		-0.0182721	-0.0182721
'EX_mincyc_e'	0	0		0	0
'EX_minohp_e'	0	0		0	0
'EX_mmet_e'	0	0		0	0
'EX_mn2_e'	-0.003315	-0.003315		-0.00145681	-0.00145681
'EX_mnl_e'	0	0		0	0
'EX_tcynt_e'	0	0		0	0
'EX_thm_e'	0	0		0	0
'EX_thr__L_e'	0	0.628779		0	35.8132
'EX_thrp_e'	0	0		0	0
'EX_thym_e'	0	0.540961		0	30.6971
'EX_thymd_e'	0	0		0	0
'EX_tma_e'	0	0		0	0
'EX_mobd_e'	-0.000690206	-0.000690206		-0.000303318	-0.000303318
'EX_mso3_e'	0	0		0	0
'EX_acgal_e'	0	0		0	0
'EX_n2o_e'	0	0		0	0
'EX_tmao_e'	0	0		0	0
'EX_tre_e'	0	0		0	0
'EX_na1_e'	4.78437e-15	4.78437e-15		0	0
'EX_trp__L_e'	0	0.232769		0	13.1766
'EX_nac_e'	0	0		0	0
'EX_acgal1p_e'	0	0		0	0
'EX_nh4_e'	-57.8514	-52.8485		-233.541	-23.2248
'EX_ni2_e'	-0.00154667	-0.00154667		-0.000679698	-0.000679698
'EX_tsul_e'	0	0		0	0
'EX_nmn_e'	0	0		0	0
'EX_acgam_e'	0	0		0	0
'EX_no_e'	0	0		0	0
'EX_no2_e'	0	0		0	0
'EX_no3_e'	0	0		0	0
'EX_ttdca_e'	0	0		0	0
'EX_ttdcea_e'	0	0		0	0
'EX_ttrcyc_e'	0	0		0	0
'EX_tungs_e'	0	0		0	0
'EX_novbcn_e'	0	0		0	0
'EX_tym_e'	0	0		0	0
'EX_o16a4colipa_e'	0	0		0	0
'EX_acgam1p_e'	0	0		0	0
'EX_o2_e'	-342.54	-88.9674		-458.83	-17.087
'EX_o2s_e'	0	0		0	0
'EX_ocdca_e'	0	0		0	0
'EX_ocdcea_e'	0	0		0	0
'EX_octa_e'	0	0		0	0
'EX_orn_e'	0	0.499134		0	28.4625
'EX_tyr__L_e'	0	0.28762		0	16.2724
'EX_tyrp_e'	0	0		0	0
'EX_uacgam_e'	0	0		0	0
'EX_udpacgal_e'	0	0		0	0
'EX_acmana_e'	0	0		0	0
'EX_udpg_e'	0	0		0	0
'EX_udpgal_e'	0	0		0	0
'EX_orot_e'	0	0		0	0
'EX_acmum_e'	0	0		0	0
'EX_pacald_e'	0	0		0	0
'EX_udpglcur_e'	0	0		0	0
'EX_peamn_e'	0	0		0	0
'EX_ump_e'	0	0		0	0
'EX_phe__L_e'	0	0.276137		0	15.6349
'EX_ura_e'	0	0.864572		0	49.0076
'EX_acnam_e'	0	0		0	0
'EX_urea_e'	0	2.50144		0	103.662
'EX_uri_e'	0	0		0	0
'EX_val__L_e'	0	0.515064		0	29.3708
'EX_pheme_e'	0	0.0703721		0	4.01288
'EX_pi_e'	-5.09003	-4.5067		-35.2357	-1.98052
'EX_pnto__R_e'	0	0		0	0
'EX_acolipa_e'	0	0		0	0
'EX_ppa_e'	0	0		0	0
'EX_xan_e'	0	0.641272		0	36.2783
'EX_xmp_e'	0	0		0	0
'EX_ppal_e'	0	0		0	0
'EX_xtsn_e'	0	0		0	0
'EX_acser_e'	0	0.637053		0	35.6809
'EX_xyl__D_e'	0	0		0	0
'EX_xylu__L_e'	0	0		0	0
'EX_pppn_e'	0	0		0	0
'EX_ppt_e'	0	0		0	0
'EX_pro__L_e'	0	0.509642		0	29.0617
'EX_progly_e'	0	0		0	0
'EX_psclys_e'	0	0		0	0
'EX_pser__L_e'	0	0		0	0
'EX_ptrc_e'	0	0.504333		0	28.759
'EX_zn2_e'	-0.00163231	-0.00163231		-0.000717336	-0.000717336
'12DGR120tipp'	0	5.37956		0	297.739
'12DGR140tipp'	0	5.37956		0	297.739
'12DGR141tipp'	0	5.37956		0	297.739
'12DGR160tipp'	0	5.37956		0	297.739
'12DGR161tipp'	0	5.37956		0	297.739
'12DGR180tipp'	0	5.37956		0	297.739
'EX_pydam_e'	0	0		0	0
'EX_pydx_e'	0	0		0	0
'EX_pydxn_e'	0	0		0	0
'12DGR181tipp'	0	5.37956		0	297.739
'EX_ade_e'	0	0.548916		0	31.0389
'12PPDRtpp'	-0.750788	0		-41.0937	0
'12PPDStpp'	-0.729026	0		-39.9196	0
'EX_pyr_e'	0	1.27411		0	71.4183
'EX_quin_e'	0	0.409149		0	23.15
'EX_r5p_e'	0	0		0	0
'EX_rfamp_e'	0	0		0	0
'EX_adn_e'	0	0		0	0
'EX_rib__D_e'	0	0		0	0
'EX_adocbl_e'	0	0		0	0
'EX_rmn_e'	0	0		0	0
'EX_sbt__D_e'	0	0		0	0
'EX_sel_e'	0	0		0	0
'EX_ag_e'	0	0		0	0
'EX_ser__D_e'	0	0		0	0
'EX_agm_e'	0	0.448296		0	25.5635
'23DAPPAt2pp'	0	0		0	0
'EX_ser__L_e'	0	1.10036		0	62.0763
'14GLUCANtexi'	0	0		0	0
'EX_skm_e'	0	0		0	0
'EX_akg_e'	0	0.744862		0	39.455
'EX_slnt_e'	0	0		0	0
'EX_so2_e'	0	0		0	0
'EX_so3_e'	0	0		0	0
'EX_so4_e'	-2.26564	-1.23551		-59.2847	-0.542959
'23PDE2pp'	0	0		0	0
'23PDE4pp'	0	0		0	0
'14GLUCANabcpp'	0	0		0	0
'23PDE7pp'	0	0		0	0
'23PDE9pp'	0	0		0	0
'EX_spmd_e'	0	0.264328		0	14.9928
'EX_succ_e'	0	0.864572		0	49.0076
'2AGPE180tipp'	0	4.03467		0	223.304
'EX_ala_B_e'	0	0		0	0
'2AGPE181tipp'	0	4.03467		0	223.304
'EX_sucr_e'	0	0		0	0
'EX_sulfac_e'	0	0		0	0
'2AGPA120tipp'	0	2.848		0	157.626
'EX_ala__D_e'	0	0.335768		0	12.488
'2AGPA140tipp'	0	2.848		0	157.626
'EX_tartr__D_e'	0	0		0	0
'EX_tartr__L_e'	0	0		0	0
'EX_taur_e'	0	0		0	0
'2AGPA141tipp'	0	2.848		0	157.626
'4PCPpp'	0	0.138331		0	7.86882
'2AGPA160tipp'	0	2.848		0	157.626
'2AGPA161tipp'	0	2.848		0	157.626
'2AGPA180tipp'	0	2.848		0	157.626
'2AGPA181tipp'	0	2.848		0	157.626
'2AGPE120tipp'	0	4.03467		0	223.304
'2AGPE140tipp'	0	4.03467		0	223.304
'2AGPE141tipp'	0	4.03467		0	223.304
'3HPPtpp'	0	0.620718		0	35.3599
'3NTD2pp'	0	0		0	0
'2AGPE160tipp'	0	4.03467		0	223.304
'5MTRtpp'	0	0.156934		0	7.91377
'2AGPEAT120'	0	4.03467		0	223.304
'2AGPEAT140'	0	4.03467		0	223.304
'2AGPEAT141'	0	4.03467		0	223.304
'2AGPEAT160'	0	4.03467		0	223.304
'3NTD4pp'	0	0		0	0
'3NTD7pp'	0	0		0	0
'3NTD9pp'	0	0		0	0
'2AGPG120tipp'	0	4.03467		0	223.304
'2AGPG140tipp'	0	4.03467		0	223.304
'2AGPG141tipp'	0	4.03467		0	223.304
'2AGPG160tipp'	0	4.03467		0	223.304
'ACONIs'	0	0		0	0
'AACTOOR'	0	5.64985		0	166.247
'ACt2rpp'	-1000	0		-1000	0
'ACOLIPAabctex'	0	0		0	0
'2AGPG161tipp'	0	4.03467		0	223.304
'2AGPG180tipp'	0	4.03467		0	223.304
'2AGPG181tipp'	0	4.03467		0	223.304
'ACNAMtex'	0	0		0	0
'ACt4pp'	0	1000		0	1000
'2AGPEAT161'	0	4.03467		0	223.304
'ACALDtpp'	-1.27411	0		-71.4183	0
'2AGPEAT180'	0	4.03467		0	223.304
'2AGPEAT181'	0	4.03467		0	223.304
'ACPS1'	0	0		0	0
'ACSERtpp'	0	0.637053		0	35.6809
'ACGAL1PPpp'	0	0		0	0
'ADA'	0	4.85791		0	276.093
'2AGPGAT120'	0	4.03467		0	223.304
'2AGPGAT140'	0	4.03467		0	223.304
'ADCL'	0.0044939	0.0044939		0.00197489	0.00197489
'ACGAM1PPpp'	0	0		0	0
'ADOCBIK'	0	0		0	0
'2AGPGAT141'	0	4.03467		0	223.304
'2AGPGAT160'	0	4.03467		0	223.304
'2AGPGAT161'	0	4.03467		0	223.304
'2DGULRGx'	0	0		0	0
'2DGULRGy'	0	0		0	0
'2DGULRx'	0	0		0	0
'ACS'	0	994.894		0	1000
'ACKr'	-993.679	25.4227		-1000	670.446
'ACNML'	0	0		0	0
'ACMAMUT'	0	0		0	0
'ACMUMptspp'	0	0		0	0
'2DGULRy'	0	0		0	0
'3AMACHYD'	0	0.620718		0	35.3599
'ACLS'	4.27997	4.79504		1.88088	31.2517
'AB6PGH'	0	0		0	0
'ACM6PH'	0	0		0	0
'ACMANAptspp'	0	0		0	0
'2MAHMP'	0	12.104		0	669.912
'3HCINNMH'	0	0		0	0
'3HPPPNH'	0	0		0	0
'ACNAMt2pp'	0	0		0	0
'ACALD'	-24.208	70.2044		-669.912	1000
'ACOAD1f'	-1.73157	0.311659		-23.3873	25.8607
'ACOAD2f'	-1.73157	0.311659		-23.3873	25.8607
'3KGK'	0	0		0	0
'3OAR60'	0	1.6431		0	26.4459
'ABTA'	0	24.208		0	174.926
'3OAR80'	0	1.6431		0	26.4459
'3OAR100'	0.720303	2.87213		0.316544	55.7719
'3OAR120'	0	2.9343		0	91.8196
'ACOAD3f'	-1.45872	0.311659		-7.84311	25.8607
'ACOAD4f'	-0.7384	1.5407		-7.52655	55.1868
'ACOAD5f'	-0.7384	2.32318		-7.52655	91.551
'3HAD100'	0.720303	2.87213		0.316544	55.7719
'ABUTD'	0	6.052		0	144.027
'3HAD120'	0	2.9343		0	91.8196
'3HAD121'	0.720303	2.41911		0.316544	49.8829
'3HAD140'	0	3.10097		0	91.8196
'3HAD141'	0.720303	2.41911		0.316544	49.8829
'3HAD160'	0	3.3232		0	91.9121
'ACOAD6f'	-0.632333	2.48985		-1.47823	91.551
'ACOAD7f'	-0.611119	2.71208		-0.268563	91.6435
'ACOAD8f'	0	2.9343		0	91.8196
'ACOATA'	-12.104	1.6431		-669.912	26.4459
'3HAD161'	0.720303	2.12367		0.316544	36.9244
'ABUTt2pp'	0	1000		0	1000
'3OAR121'	0.720303	2.41911		0.316544	49.8829
'3OAR140'	0	3.10097		0	91.8196
'ACODA'	0	6.48066		0	276.806
'ACONMT'	0	0		0	0
'ACPPAT120'	0	12.104		0	669.912
'3OAR141'	0.720303	2.41911		0.316544	49.8829
'3OAR160'	0	3.3232		0	91.9121
'ACOTA'	-6.48066	0		-276.806	0
'3OAR161'	0.720303	2.12367		0.316544	36.9244
'ACANTHAT'	0	0		0	0
'3OAR180'	0	2.9343		0	91.8196
'3OAR181'	0.244978	1.44043		0.107658	29.1284
'ACONTa'	27.7179	38.6652		2.40916	289.864
'ACONTb'	27.7179	38.6652		2.40916	289.864
'ACPPAT140'	0	12.104		0	669.912
'ACACCT'	0	0		0	0
'ACPPAT141'	0	12.104		0	669.912
'ACPPAT160'	0	12.4096		0	670.046
'3OAR40'	0	1.6431		0	26.4459
'ACPPAT161'	0	12.3417		0	670.017
'ACHBS'	1.42226	1.78629		0.625025	21.3834
'ADD'	0	4.85791		0	276.093
'ACACT2r'	-0.311659	1.73157		-25.8607	23.3873
'ADCS'	0.0044939	0.0044939		0.00197489	0.00197489
'3OAS121'	0.720303	2.41911		0.316544	49.8829
'3OAS141'	0.720303	2.41911		0.316544	49.8829
'3OAS161'	0.720303	2.12367		0.316544	36.9244
'3OAS100'	0.720303	2.87213		0.316544	55.7719
'ADNK1'	0	12.1448		0	669.93
'ADEt2rpp'	-0.548916	0		-31.0389	0
'ADK1'	-1000	1000		-1000	1000
'3OAS120'	0	2.9343		0	91.8196
'ADK3'	-1000	996.26		-1000	998.356
'3OAS140'	0	3.10097		0	91.8196
'ACBIPGT'	0	0		0	0
'3OAS160'	0	3.3232		0	91.9121
'ADK4'	-12.104	0		-669.912	0
'ADMDC'	0.0339763	0.298304		0.0149312	15.0077
'3OAS180'	0	2.9343		0	91.8196
'42A12BOOXpp'	0	0		0	0
'3OAS181'	0.244978	1.44043		0.107658	29.1284
'3OAS60'	0	1.6431		0	26.4459
'ADNCYC'	0	12.104		0	669.912
'ADNUC'	0	12.104		0	669.912
'ADNtex'	0	0		0	0
'ADNt2pp'	0	0		0	0
'3OAS80'	0	1.6431		0	26.4459
'4HTHRS'	0	0		0	0
'ADOCBLS'	0	0		0	0
'ADOCBLabcpp'	0	0		0	0
'4PCP'	0	0.138728		0	7.89105
'ADOCBLtonex'	0	0		0	0
'ADPT'	0	12.1448		0	669.93
'AGM4PCPpp'	0	0.138331		0	7.86882
'4PEPTabcpp'	0	0.138728		0	7.89105
'ADPRDP'	0	3.026		0	167.478
'ADSK'	1.21473	2.24486		0.533824	59.2755
'ADSL1r'	1.46284	6.32075		0.642861	276.736
'5DGLCNR'	-0.5696	0		-32.2849	0
'ADSL2r'	2.19083	3.41656		0.962784	66.3573
'ADSS'	1.46284	6.32075		0.642861	276.736
'5DGLCNt2rpp'	-0.5696	0		-32.2849	0
'AGDC'	0	0		0	0
'AACPS4'	0	12.104		0	669.912
'AOBUTDs'	0	5.64985		0	166.247
'5DOAN'	4.0304e-05	0.115032		1.7712e-05	6.30291
'ALDD4'	0	0		0	0
'AGM4PCP'	0	0		0	0
'ARBTNR1'	0	1.93977		0	107.187
'ARBTNR2'	0	1.93977		0	107.187
'ARBTNR3'	0	1.93977		0	107.187
'3PEPTabcpp'	0	0.139126		0	7.91341
'ARBTNexs'	0	3.87954		0	214.375
'AHCYSNS'	0.00675092	0.00675092		0.00296676	0.00296676
'ALCD2x'	-1.07591	0		-61.3524	0
'ARBTNtex'	0	3.87954		0	214.375
'AACPS5'	0	12.104		0	669.912
'ARBTNtonex'	0	3.87954		0	214.375
'AGM4PA'	0	0		0	0
'AGM3PA'	0	0		0	0
'A5PISO'	0	0.0562541		0	3.20782
'ARBTNtpp'	0	3.87954		0	214.375
'AGM3PApp'	0	0.139126		0	7.91341
'AM4PCP'	0	0		0	0
'AACPS1'	0	12.104		0	669.912
'AM3PA'	0	0		0	0
'AM4PA'	0	0		0	0
'AGM4PApp'	0	0.138728		0	7.89105
'AGMH'	0	0		0	0
'AGM3PH'	0	0		0	0
'AGM4PH'	0	0		0	0
'ARBTptspp'	0	0		0	0
'APPLDHr'	0	0		0	0
'AGM4Pt2pp'	0	0		0	0
'AMALT4'	0	0		0	0
'AACPS2'	0	12.104		0	669.912
'AMALT1'	0	0		0	0
'AMALT2'	0	0		0	0
'AMALT3'	0	0		0	0
'AMANAPEr'	0	0		0	0
'AMANK'	0	0		0	0
'AMAOTr'	1.0076e-05	1.0076e-05		4.428e-06	4.428e-06
'AGM3Pt2pp'	0	0		0	0
'AGMt2pp'	0	0		0	0
'AGMHE'	0	0		0	0
'AGMT'	0	2.50144		0	103.662
'AGPAT141'	0	2.848		0	157.626
'AMMQLT8'	0.00112347	0.00112347		0.000493722	0.000493722
'AMPMS2'	0.00112347	0.00112347		0.000493722	0.000493722
'AGPAT160'	0.30556	3.15356		0.134281	157.761
'AACPS3'	0	12.7151		0	670.181
'AGPAT161'	0.237663	3.08566		0.104443	157.731
'AGPAT180'	0	2.848		0	157.626
'AMPN'	0	12.104		0	669.912
'ANHMK'	0	0		0	0
'ANPRT'	0.278269	0.564754		0.122288	16.2693
'AGPAT181'	0.122489	2.97049		0.053829	157.68
'AMPTASEPG'	0	0		0	0
'AGPAT120'	0	2.848		0	157.626
'AACPS6'	0	12.104		0	669.912
'AGPAT140'	0	2.848		0	157.626
'AMPTASECG'	0	2.848		0	157.626
'AOXSr2'	1.0076e-05	1.0076e-05		4.428e-06	4.428e-06
'AGPR'	-6.48066	0		-276.806	0
'AACPS7'	0	12.104		0	669.912
'AICART'	2.65461	3.88033		1.1666	66.5611
'AGt3'	0	0		0	0
'ANS'	0.278269	0.564754		0.122288	16.2693
'AP4AH'	0	12.104		0	669.912
'AACPS8'	0	12.104		0	669.912
'AP5AH'	0	0		0	0
'AP4AS'	0	12.104		0	669.912
'APCS'	0	0		0	0
'APG3PAT120'	0	2.848		0	157.626
'AIRC2'	2.19083	3.41656		0.962784	66.3573
'AIRC3'	-3.41656	-2.19083		-66.3573	-0.962784
'AKGt2rpp'	-0.744862	0		-39.455	0
'ALAALAD'	0	12.104		0	669.912
'APG3PAT140'	0	2.848		0	157.626
'AKGDH'	3.41659	31.0651		0	187.884
'APG3PAT141'	0	2.848		0	157.626
'APG3PAT160'	0	3.15356		0	157.761
'ALAGLUE'	-4.69372e-29	0.136		0	7.73804
'AACPS9'	0	12.8243		0	670.229
'ALAALAabcpp'	0	0.155727		0	7.9207
'ALAALAr'	0.122333	12.2331		0.0537603	669.969
'APG3PAT161'	0	3.08566		0	157.731
'APG3PAT180'	0	2.848		0	157.626
'APG3PAT181'	0	2.97049		0	157.68
'ALATRS'	0	0		0	0
'ALAR'	0.122333	24.3303		0.0537603	998.838
'AADDGT'	0	0		0	0
'ALATA_L'	-1000	-2.7671		-1000	-1.21603
'ALATA_D2'	0	24.208		0	998.784
'APH120'	0	12.104		0	669.912
'APH140'	0	12.104		0	669.912
'APH141'	0	12.104		0	669.912
'ALATA_L2'	0	24.208		0	998.784
'ALAabcpp'	0	0		0	0
'APH160'	0	12.104		0	669.912
'AAMYLpp'	0	0		0	0
'APH161'	0	12.104		0	669.912
'ALAt2pp'	0	0		0	0
'ACGAMT'	0	0		0	0
'ALAt4pp'	0	0		0	0
'APH180'	0	12.104		0	669.912
'APH181'	0	12.104		0	669.912
'ALCD19'	-0.882641	0		-49.8837	0
'ALDD2x'	0	12.104		0	669.912
'ALDD2y'	0	24.208		0	669.912
'ALDD3y'	0	0		0	0
'APRAUR'	0.00224695	0.00224695		0.000987444	0.000987444
'ARAI'	0	0		0	0
'ARBTNabcpp'	0	3.87954		0	214.375
'ARBabcpp'	0	16.1387		0	893.216
'ARBt2rpp'	-16.1387	24.208		-893.216	1000
'ALLK'	0	0		0	0
'ALLPI'	0	0		0	0
'ARBt3ipp'	0	24.208		0	1000
'ALLTAMH'	0	1.22572		0	65.3945
'ACGAptspp'	0	0		0	0
'ALLTN'	0	1.22572		0	65.3945
'ALLTNt2rpp'	-0.800265	0		-45.0554	0
'ARGAGMt7pp'	-2.38232	0.448296		-101.293	25.5635
'ARGDC'	0	2.50144		0	103.662
'ARGDCpp'	0	2.38232		0	101.293
'ARGORNt7pp'	0	24.208		0	1000
'ACGK'	0	6.48066		0	276.806
'ARGSL'	1.44802	3.94946		0.636348	138.715
'ARGSS'	1.44802	3.94946		0.636348	138.715
'ALLULPE'	0	0		0	0
'ALLabcpp'	0	0		0	0
'ACCOAC'	3.12638	15.2304		1.37392	671.871
'ALR4x'	0	0.729026		0	39.9196
'ARGTRS'	0	0		0	0
'ARGabcpp'	0	9.6832		0	535.93
'ALR2'	0	0.729026		0	39.9196
'ARGt3pp'	0	24.208		0	1000
'ALPATE160pp'	0	0		0	0
'ACCOAL'	0	1000		0	1000
'ALPATG160pp'	0	0		0	0
'ASAD'	-8.82286	-5.23649		-159.323	-2.30123
'ASCBPL'	0	0		0	0
'ASCBptspp'	0	0		0	0
'ALTRH'	0	0		0	0
'ACACT1r'	-0.311659	1.73157		-25.8607	24.3546
'ASNabcpp'	0	16.1387		0	893.216
'ACACT3r'	-0.311659	1.45872		-25.8607	7.84311
'ACACT4r'	-1.5407	0.7384		-55.1868	7.52655
'ACACT5r'	-2.32318	0.7384		-91.551	7.52655
'ATPHs'	0	4.8416		0	276.086
'ACACT6r'	-2.48985	0.632333		-91.551	1.47823
'ATPM'	3.15	15.254		3.15	673.062
'BTNt2ipp'	0	0		0	0
'ACACT7r'	-2.71208	0.611119		-91.6435	0.268563
'BALAt2pp'	0	0		0	0
'BUTCT'	0	0		0	0
'CBMD'	0	0.620718		0	35.3599
'CDGS'	0	0		0	0
'BUTt2rpp'	0	0		0	0
'ASO3t8pp'	0	0		0	0
'CITt3pp'	0	16.1387		0	893.216
'ASNN'	0	12.104		0	669.912
'CLPNH120pp'	0	3.026		0	167.478
'ACACt2pp'	0	0		0	0
'CLPNH140pp'	0	3.026		0	167.478
'CBItonex'	0	0		0	0
'ACGS'	0	6.48066		0	276.806
'ASNNpp'	0	12.104		0	669.912
'ASNS1'	0	6.64203		0	335.215
'CLPNH141pp'	0	3.026		0	167.478
'CLPNH160pp'	0	3.026		0	167.478
'ASNS2'	0	13.2841		0	670.431
'CO2tpp'	-101.41	-77.1668		-212.728	275.141
'ASNTRS'	0	0		0	0
'ASNt2rpp'	-16.1387	0		-893.216	0
'ASP1DC'	0.00290189	0.00290189		0.00127526	0.00127526
'ASPK'	5.23649	8.82286		2.30123	159.323
'ASPCT'	1.61379	2.47836		0.709197	49.7168
'ASPO5'	0	0.0114816		0	0.00504571
'ASPTRS'	0	0		0	0
'ASPO6'	0	0.0114816		0	0.00504571
'ASPO3'	0	0.0114816		0	0.00504571
'CLPNH161pp'	0	3.026		0	167.478
'CLPNH180pp'	0	3.026		0	167.478
'CLPNH181pp'	0	3.026		0	167.478
'CMPN'	0	4.03467		0	223.304
'CHTBSptspp'	0	0		0	0
'CLIPAabctex'	0	0.0202295		0	1.15356
'CBL1abcpp'	0.00112347	0.00112347		0.000493722	0.000493722
'CBIuabcpp'	0	0		0	0
'CGLYabcpp'	0	2.848		0	157.626
'ASPO4'	0	0.0114816		0	0.00504571
'ASPT'	0	24.208		0	990.606
'ASPTA'	-38.5345	-14.3265		-996.902	-6.29592
'CBLAT'	0.00112347	0.00112347		0.000493722	0.000493722
'ATHRDHr'	-24.208	0		-1000	0
'CDAPPA120'	0	12.104		0	669.912
'CPGNR1'	0	1.93977		0	107.187
'CBPS'	0	6.052		0	334.956
'CBL1tonex'	0.00112347	0.00112347		0.000493722	0.000493722
'ASPt2_3pp'	0	8.06933		0	446.608
'ASPabcpp'	0	6.91657		0	382.807
'ASPt2_2pp'	0	9.6832		0	535.93
'CCGS'	0	0		0	0
'CPGNR2'	0	1.93977		0	107.187
'CBMKr'	-2.99019	5.56325		-333.611	139.424
'CD2abcpp'	0	12.104		0	669.912
'ASPt2pp'	0	12.104		0	669.912
'ATPPRT'	0.463778	0.903258		0.203812	25.0712
'ASR'	0	0		0	0
'CDAPPA140'	0	12.104		0	669.912
'CD2t3pp'	0	48.416		0	1000
'CD2tpp'	0	48.416		0	1000
'CDAPPA141'	0	12.104		0	669.912
'CDAPPA160'	0	12.104		0	669.912
'AST'	0	2.4208		0	138.043
'BETALDHx'	0	0		0	0
'ATPS4rpp'	259.468	283.691		3.68361	896.947
'BETALDHy'	0	0		0	0
'CDAPPA161'	0	12.104		0	669.912
'CDAPPA180'	0	12.104		0	669.912
'BMOCOS'	0.000584408	0.000584408		0.000256824	0.000256824
'CDAPPA181'	0	12.104		0	669.912
'CPGNR3'	0	1.93977		0	107.187
'CDGR'	0	0		0	0
'CDPMEK'	0.0333818	0.460582		0	0.1
'CFAS160E'	0	0		0	0
'BWCOS'	0	0		0	0
'BPNT'	1.21473	2.24486		0.533824	59.2755
'BSORx'	0	0		0	0
'BSORy'	0	0		0	0
'CFAS160G'	0	0		0	0
'CPGNUtex'	0	3.87954		0	214.375
'CFAS180E'	0	0		0	0
'BTS5'	1.0076e-05	1.0076e-05		4.428e-06	4.428e-06
'BMOGDS2'	0.000584408	0.000584408		0.000256824	0.000256824
'BWCOGDS1'	0	0		0	0
'CFAS180G'	0	0		0	0
'CPGNUtpp'	0	3.87954		0	214.375
'CHLt2pp'	0	0		0	0
'CHOLD'	0	0		0	0
'CITt7pp'	0	16.1387		0	893.216
'BWCOGDS2'	0	0		0	0
'BMOGDS1'	0.000584408	0.000584408		0.000256824	0.000256824
'CHLabcpp'	0	0		0	0
'CA2t3pp'	0	999.975		0	999.989
'CPGNexs'	0	3.87954		0	214.375
'BUTSO3abcpp'	0	0		0	0
'CADVtpp'	0	0.384254		0	21.9116
'CBIAT'	0	0		0	0
'CMtpp'	0	48.416		0	1000
'CHORM'	1.58313	1.87075		0.695721	16.9681
'CHORS'	1.87375	2.16137		0.82344	17.0959
'CAT'	0	0		0	0
'CRNBTCT'	0	0		0	0
'CAt6pp'	-1000	-0.0249482		-1000	-0.0109637
'CHRPL'	0.00112347	0.00112347		0.000493722	0.000493722
'CLt3_2pp'	0.0124741	0.0124741		0.00548186	0.00548186
'CRNCBCT'	0	0		0	0
'CINNDO'	0	0		0	0
'CYSDabcpp'	0	0		0	0
'CITL'	0	12.104		0	669.912
'CLPNS120pp'	0	3.026		0	167.478
'CLPNS140pp'	0	3.026		0	167.478
'CLPNS141pp'	0	3.026		0	167.478
'CLPNS160pp'	0.0148319	3.04083		0.00651802	167.485
'CLPNS161pp'	0.011537	3.03754		0.00507006	167.483
'CLPNS180pp'	0	3.026		0	167.478
'CYSabcpp'	0	12.104		0	669.912
'DAPabcpp'	0	0		0	0
'DATPHs'	0	3.10368		0	140.214
'CLPNS181pp'	0.00594484	3.03195		0.00261252	167.481
'COLIPAPabctex'	0	0		0	0
'CYTDt2pp'	0	0		0	0
'DADNt2pp'	0	0		0	0
'CYStpp'	0	12.104		0	669.912
'COLIPAabctex'	0	0		0	0
'DADA'	0	4.85791		0	276.093
'DADK'	-8.58076	12.104		-238.038	669.912
'DHAtpp'	-0.988082	0		-55.2799	0
'DHBSH'	0	6.052		0	334.956
'DHORDfum'	0	2.47836		0	49.7168
'DHPTDCs2'	0	0.00675092		0	0.00296676
'DMSOtpp'	0	0		0	0
'DAGK140'	0	12.104		0	669.912
'CYTD'	0	4.03467		0	223.304
'CYTBDpp'	0	24.208		0	417.666
'DAGK141'	0	12.104		0	669.912
'DNMPPA'	0.0044939	0.0044939		0.00197489	0.00197489
'DKGLCNR2x'	0	0		0	0
'DCYTt2pp'	0	0		0	0
'CPH4S'	0	0		0	0
'DGSNt2pp'	0	0		0	0
'DADNtex'	0	0		0	0
'DKGLCNR2y'	0	0		0	0
'DINSt2pp'	0	0		0	0
'DSERt2pp'	0	0		0	0
'DCYTtex'	0	0		0	0
'DALAt2pp'	0	0.425945		0	15.8033
'DHBD'	0.00337042	0.280033		0.00148117	15.5782
'COBALT2t3pp'	0	48.416		0	1000
'DKGLCNR1'	0	0		0	0
'CYTDH'	0	3.026		0	167.478
'CYTDK2'	0	12.104		0	669.912
'DHPPDA2'	0.00224695	0.00224695		0.000987444	0.000987444
'CU2tpp'	0.00339561	12.1074		0.00149224	669.914
'DSERDHr'	-8.06933	0		-305.423	0
'CYTBD2pp'	0	24.208		0	417.664
'CYTK1'	-3.33267	12.806		-223.01	670.21
'CYTBO3_4pp'	160.866	185.097		0	417.666
'DHBS'	0.00337042	6.05537		0.00148117	334.958
'DHCIND'	0	0		0	0
'DCYTD'	0	3.59445		0	152.781
'CPGNabcpp'	0	3.87954		0	214.375
'DOXRBCNtpp'	0	48.416		0	1000
'CYTK2'	-3.59445	12.104		-152.781	669.912
'DAGK160'	0	12.104		0	669.912
'DHPPD'	0	0		0	0
'DHCINDO'	0	0		0	0
'DHDPRy'	1.81884	2.2031		0.799309	22.7109
'CU2abcpp'	0	12.104		0	669.912
'DHDPS'	1.81884	2.2031		0.799309	22.7109
'DHNPTE'	0	0		0	0
'DHFR'	0.129461	0.670422		0.0568932	30.7539
'D_LACt2pp'	-1.07591	0		-61.3524	0
'CUt3'	0	0		0	0
'DAAD'	0	8.66336		0	175.031
'DAGK120'	0	12.104		0	669.912
'DHMPTR'	0	0		0	0
'DHFS'	0.0044939	0.0044939		0.00197489	0.00197489
'DAGK161'	0	12.104		0	669.912
'DHNAOT4'	0.00224695	0.00224695		0.000987444	0.000987444
'DAGK180'	0	12.104		0	669.912
'COBALT2abcpp'	0	12.104		0	669.912
'DAGK181'	0	12.104		0	669.912
'DAPAL'	0	0		0	0
'DHNCOAS'	0	0.00224695		0	0.000987444
'DHNCOAT'	0	0.00224695		0	0.000987444
'DAPDC'	1.67991	2.06417		0.738254	22.6498
'CTBTCAL2'	0	0		0	0
'DAPE'	1.81884	2.2031		0.799309	22.7109
'DASYN161'	0.237663	12.3417		0.104443	670.017
'DHORD2'	0	2.47836		0	49.7168
'DHORD5'	0	2.47836		0	49.7168
'DHORTS'	-2.47836	-1.61379		-49.7168	-0.709197
'DHPS2'	0.0044939	0.0044939		0.00197489	0.00197489
'DASYN180'	0	12.104		0	669.912
'DASYN181'	0.122489	12.2265		0.053829	669.966
'DHPTDNR'	0	0		0	0
'CPMPS'	0.00123935	0.00123935		0.000544644	0.000544644
'DHPTDNRN'	0	0		0	0
'DHPTPE'	0	0		0	0
'DASYN120'	0	12.104		0	669.912
'DASYN140'	0	12.104		0	669.912
'DASYN141'	0	12.104		0	669.912
'DASYN160'	0.30556	12.4096		0.134281	670.046
'DB4PS'	0.0044939	0.0044939		0.00197489	0.00197489
'DHQS'	1.87375	2.2829		0.82344	23.9734
'DHQTi'	1.87375	2.16137		0.82344	17.0959
'DMATT'	0.00477099	0.209924		0.00209666	11.5464
'DMPPS'	0	0.460582		0	0.1
'DMQMT'	0.00112347	0.00112347		0.000493722	0.000493722
'DBTS'	1.0076e-05	1.0076e-05		4.428e-06	4.428e-06
'DC6PH'	0	0		0	0
'DMSOR1'	0	0		0	0
'COBALT2tpp'	0.000120912	48.4161		5.3136e-05	1000
'DPCOAK'	0.00290189	0.00290189		0.00127526	0.00127526
'DMSOR2'	0	0		0	0
'DCTPD'	0	2.80891		0	129.249
'DDCAtexi'	0	0		0	0
'DDGALK'	0	0		0	0
'DMSOR2pp'	0	0		0	0
'COLIPAKpp'	0	0		0	0
'DSBGGT'	0	0		0	0
'DMSOR1pp'	0	0		0	0
'DDGLCNt2rpp'	0	0		0	0
'DDGLK'	0	0		0	0
'DDPA'	1.87375	2.2829		0.82344	23.9734
'DPR'	0.00290189	0.00290189		0.00127526	0.00127526
'DDPGALA'	0	0		0	0
'COLIPAabcpp'	0	0		0	0
'DGK1'	-8.58076	12.104		-238.038	669.912
'DHAD1'	4.27997	4.79504		1.88088	31.2517
'DNTPPA'	0.0044939	0.0044939		0.00197489	0.00197489
'DOGULNR'	0	0		0	0
'DHAD2'	1.42226	1.78629		0.625025	21.3834
'DRPA'	0	8.544		0	237.999
'DTARTD'	0	0		0	0
'DSBAO1'	0	0		0	0
'DSBAO2'	0	0		0	0
'DHAPT'	0	47.9654		0	397.208
'DSBCGT'	0	0		0	0
'CPGNtonex'	0	3.87954		0	214.375
'DSBDR'	0	0		0	0
'CPPPGO'	0	0.072619		0	4.01386
'CPPPGO2'	0	0.0570776		0	3.15126
'ETHAt2pp'	0	1.56181		0	86.8379
'CRNDCAL2'	0	0		0	0
'ETOHtrpp'	-1.07591	0		-61.3524	0
'DTMPK'	0.124968	12.229		0.0549183	669.967
'DURIK1'	0	12.104		0	669.912
'CRNCAL2'	0	0		0	0
'DURADx'	0	0		0	0
'ECA4COLIPAabctex'	0	0		0	0
'CRNCAR'	0	0		0	0
'ENLIPAabctex'	0	0.02067		0	1.17868
'CRNCDH'	0	0		0	0
'DURItex'	0	0		0	0
'DURIt2pp'	0	0		0	0
'CTBTabcpp'	0	16.1387		0	893.216
'ETHSO3abcpp'	0	0		0	0
'EDTXS1'	0	0.0212134		0	1.20967
'FALDtpp'	0	0		0	0
'CRNDt2rpp'	-16.1387	1000		-893.216	1000
'FALGTHLs'	0	0		0	0
'EDTXS2'	0	0.0212134		0	1.20967
'EDTXS4'	0	0.0202634		0	1.15549
'FE3DHBZR'	0	0		0	0
'CRNt2rpp'	-1000	0		-1000	0
'FE3HOXR1'	0	1.93977		0	107.187
'FE3HOXR2'	0	1.93977		0	107.187
'EDTXS3'	0	0.0202634		0	1.15549
'ENO'	70.8437	84.4795		-214.671	234.884
'DXPRIi'	0.0333818	0.460582		0	0.1
'DURIPP'	-0.660343	5.00855		-30.7496	186.072
'DUTPDP'	0	5.13352		0	186.127
'DXPS'	0.0356287	0.462829		0.000987444	0.100987
'FE3HOXR3'	0	1.93977		0	107.187
'FE3HOXUtex'	0	3.87954		0	214.375
'FE3HOXUtpp'	0	3.87954		0	214.375
'FE3HOXexs'	0	3.87954		0	214.375
'FE3abcpp'	0	5.13223		0	282.084
'DXYLK'	0	0		0	0
'FECRMR1'	0	1.93977		0	107.187
'EAR100x'	0	2.15182		0	55.4554
'CTBTt2rpp'	-16.1387	0		-893.216	0
'E4PD'	0.00112347	0.00112347		0.000493722	0.000493722
'EAR100y'	0	1.97616		0	53.3428
'EAR120x'	0	2.9343		0	91.8196
'FECRMR2'	0	1.93977		0	107.187
'FE3HOXtonex'	0	3.87954		0	214.375
'FALDH2'	0	0		0	0
'FE3HOXabcpp'	0	3.87954		0	214.375
'FE2t3pp'	0	48.416		0	1000
'EAR120y'	0	2.61708		0	86.1692
'EAR121x'	0	2.41911		0	49.8829
'FE2tpp'	0	48.4942		0	1000
'EAR121y'	0	2.26048		0	48.1775
'CRNt7pp'	0	0		0	0
'EAR140x'	0	3.10097		0	91.8196
'FA140ACPHi'	0	12.104		0	669.912
'CRNt8pp'	0	1000		0	1000
'FA141ACPHi'	0	12.104		0	669.912
'EAR140y'	0	2.76573		0	86.1692
'CRNDabcpp'	0	16.1387		0	893.216
'EAR141x'	0	2.41911		0	49.8829
'EAR141y'	0	2.26048		0	48.1775
'ENTCS'	0.00112347	2.01846		0.000493722	111.653
'FA160ACPHi'	0	12.104		0	669.912
'FA161ACPHi'	0	12.104		0	669.912
'FA80ACPHi'	0	12.104		0	669.912
'FACOAE100'	0	2.9343		0	91.8196
'FACOAE120'	0	4.61105		0	255.269
'FACOAE140'	0	4.87296		0	255.371
'ENTERES2'	0	1.33579		0	73.4191
'ENTERES'	0	2.01733		0	111.652
'ECAP1pp'	0	0		0	0
'ECAP2pp'	0	0		0	0
'FACOAE141'	0	4.61105		0	255.205
'FACOAE160'	0	5.22217		0	255.473
'ECAP3pp'	0	0		0	0
'FACOAE161'	0	4.61105		0	255.205
'CRNabcpp'	0	16.1387		0	893.216
'FACOAE180'	0	4.61105		0	255.205
'FADRx'	0	9.90098		0	187.143
'ECAtpp'	0	0		0	0
'ECOAH1'	-0.311659	1.73157		-25.8607	23.3873
'ECOAH2'	-0.311659	1.73157		-25.8607	23.3873
'ECOAH3'	-0.311659	1.45872		-25.8607	7.84311
'FE3Ri'	0	3.45829		0	184.312
'CS'	27.7179	45.2848		2.40916	740.537
'FBA3'	0	57.3708		0	717.839
'FADRx2'	0	8.66336		0	175.031
'FCLK'	0	0		0	0
'ECOAH4'	-1.5407	0.7384		-55.1868	7.52655
'ECOAH5'	-2.32318	0.7384		-91.551	7.52655
'EDA'	0	6.91657		0	50
'EDD'	0	6.91657		0	50
'FBA'	-12.104	53.3416		-669.912	508.066
'FCLPA'	0	0		0	0
'CSND'	0	4.03467		0	223.304
'FBP'	0	12.104		0	669.912
'FACOAL100t2pp'	0	0		0	0
'FA120ACPHi'	0	12.104		0	669.912
'ETHAAL'	0	1.86215		0	100.614
'CSNt2pp'	0	0		0	0
'F6PA'	-8.09088	47.9524		-460.153	397.2
'F6PP'	0	12.104		0	669.912
'F6Pt6_2pp'	0	0		0	0
'FACOAL120t2pp'	0	4.61105		0	255.205
'FACOAL140t2pp'	0	4.61105		0	255.205
'FACOAL141t2pp'	0	4.61105		0	255.205
'FACOAL160t2pp'	0	4.61105		0	255.205
'FA100ACPHi'	0	12.104		0	669.912
'FACOAL161t2pp'	3.13572e-29	4.61105		0	255.205
'FACOAL180t2pp'	0	4.61105		0	255.205
'FACOAL181t2pp'	0	4.61105		0	255.205
'FCI'	0	0		0	0
'FECRMR3'	0	1.93977		0	107.187
'FECRMUtex'	0	3.87954		0	214.375
'FCLT'	0.00224695	0.072619		0.000987444	4.01386
'FDMO'	0	0		0	0
'FECRMUtpp'	0	3.87954		0	214.375
'CTPS2'	0.782996	4.85932		0.344095	223.666
'FECRMexs'	0	3.87954		0	214.375
'FDMO2'	0	0		0	0
'FDH4pp'	0	24.2436		0	416.953
'FDH5pp'	0	24.2436		0	416.953
'FEENTERR1'	0	1.93977		0	107.187
'CU1Opp'	0	0		0	0
'FEENTERR2'	0	1.93977		0	107.187
'FDMO3'	0	0		0	0
'FDMO4'	0	0		0	0
'FEENTERR3'	0	1.93977		0	107.187
'FDMO6'	0	0		0	0
'CU1abcpp'	0	0		0	0
'FE2abcpp'	0	9.69885		0	535.937
'FE2t2pp'	0	24.2471		0	1000
'FEENTERexs'	0	3.87954		0	214.375
'FEOXAMUtex'	0	3.87954		0	214.375
'FEOXAMUtpp'	0	3.87954		0	214.375
'FEOXAMexs'	0	3.87954		0	214.375
'FE3DCITabcpp'	0	0		0	0
'FE3DCITtonex'	0	0		0	0
'FE3DHBZSabcpp'	0	0		0	0
'FESD1s'	5.04871e-28	3.477		0	179.001
'CYANST'	0	0		0	0
'FESD2s'	0	0		0	0
'FFSD'	0	0		0	0
'CYANSTpp'	0	0		0	0
'FTHFLi'	0	12.463		0	670.07
'G5SADs'	1.08215	9.15149		0.475563	460.619
'FEENTERtonex'	0	3.87954		0	214.375
'GALM2pp'	0	0		0	0
'CYNTAH'	0	0		0	0
'GALCTD'	0	0		0	0
'FRUpts2pp'	0	0		0	0
'FEENTERtpp'	0	3.87954		0	214.375
'G3PEabcpp'	0	1.424		0	79.7147
'CYNTt2pp'	0	0		0	0
'G3PGabcpp'	0	1.513		0	83.739
'G3PD2'	-10.517	-0.814362		-518.635	-0.35788
'FRUptspp'	0	0		0	0
'FEOXAMR1'	0	1.93977		0	107.187
'FEOXAMabcpp'	0	3.87954		0	214.375
'GALCTLO'	0	0		0	0
'GALCTND'	0	0		0	0
'FUMt2_2pp'	0	0		0	0
'CYSTL'	0.753488	0.910423		0.331128	8.2449
'FEROpp'	0	251.264		0	320.512
'GALCTNLt2pp'	0	0		0	0
'G3PAT120'	0	2.848		0	157.626
'FECRMabcpp'	0	3.87954		0	214.375
'FEENTERtex'	0	3.87954		0	214.375
'FUM'	27.337	56.9457		-43.0802	1000
'FLVR'	0	1.79608		0	102.255
'GALURt2rpp'	0	0		0	0
'GLUNpp'	0	0		0	0
'FLVRx'	0	1.93977		0	107.187
'CYSDS'	0	4.8416		0	218.159
'FOMETRi'	0	0		0	0
'FUSAtpp'	0	48.416		0	1000
'G3PAT140'	0	2.848		0	157.626
'FORCT'	0	0		0	0
'G3PT'	0	12.104		0	669.912
'FECRMtonex'	0	3.87954		0	214.375
'CYSTRS'	0	0		0	0
'FEOXAMtonex'	0	3.87954		0	214.375
'FEENTERabcpp'	0	3.87954		0	214.375
'G6PP'	0	12.104		0	669.912
'G6Pt6_2pp'	0	0		0	0
'G1PACT'	0.277866	0.556119		0.122111	15.9489
'G1PPpp'	0	0		0	0
'FEOXAMR2'	0	1.93977		0	107.187
'CYSS'	1.21473	6.05633		0.533824	218.693
'FEOXAMR3'	0	1.93977		0	107.187
'FESR'	0	6.95399		0	358.002
'GAL1PPpp'	0	0		0	0
'G3PAT141'	0	2.848		0	157.626
'G1PTT'	0	0		0	0
'FLDR2'	0	24.208		0	1000
'CYSSADS'	0	0		0	0
'FHL'	0	0		0	0
'G1SAT'	0.0269634	0.58994		0.0118493	32.1149
'G2PP'	0	0		0	0
'G2PPpp'	0	0		0	0
'G3PAT160'	0	3.15356		0	157.761
'G3PAT161'	0	3.08566		0	157.731
'FMETTRS'	0	0		0	0
'FMNAT'	0.00112347	0.00112347		0.000493722	0.000493722
'FMNRx'	0	1.93977		0	107.187
'FMNRx2'	0	1.79608		0	102.255
'G3PAT180'	0	2.848		0	157.626
'FORt2pp'	0	48.416		0	1000
'G3PAT181'	0	2.97049		0	157.68
'CYSabc2pp'	0	6.052		0	334.956
'GALCTNt2pp'	0	0		0	0
'G3PIabcpp'	0	0		0	0
'FORtppi'	0	48.4397		0	1000
'FRUK'	0	0		0	0
'FRULYSDG'	0	0		0	0
'G3PSabcpp'	0	0		0	0
'G3PCabcpp'	0	0		0	0
'GALUi'	0	12.104		0	669.912
'G3PD5'	0	9.6832		0	385.605
'GALCTt2rpp'	0	0		0	0
'G3PD6'	0	9.6832		0	385.605
'G3PD7'	0	9.6832		0	385.605
'FRD2'	0	162.848		0	417.664
'FRD3'	0	158.185		0	416.955
'FRULYSE'	0	0		0	0
'FRULYSK'	0	0		0	0
'FRULYSt2pp'	0	0		0	0
'FRUURt2rpp'	0	0		0	0
'FTHFD'	0	12.104		0	669.912
'FUMt2_3pp'	0	0		0	0
'G5SD'	0	10.8011		0	461.344
'G6PDA'	0	12.104		0	669.912
'G6PDH2r'	0	0		0	0
'GALKr'	0	0		0	0
'GALS3'	0	0		0	0
'GLUPRT'	2.19196	3.41768		0.963278	66.3578
'GLYOX3'	0	6.28785		0	251.791
'GHBDHx'	0	0		0	0
'GLYCTO2'	0	16.1432		0	414.252
'GLYK'	0	12.1363		0	669.926
'GALTptspp'	0	0		0	0
'GLYCLTt4pp'	0	1000		0	1000
'GAMptspp'	0	0		0	0
'GLYTRS'	0	0		0	0
'GLYCLTt2rpp'	-1000	0		-1000	0
'GTPHs'	0	4.03467		0	223.304
'GUACYC'	0	12.104		0	669.912
'GLYt4pp'	0	0		0	0
'GLUDC'	0	24.208		0	174.926
'GLYCDx'	0	8.09088		0	460.153
'GUAtpp'	-48.416	0		-1000	0
'GUR1PPpp'	0	0		0	0
'GK1'	1.19177	13.2958		0.523735	670.436
'H2SO'	0	1.00867		0	57.5179
'GP4GH'	0	0		0	0
'GRTT'	0.00477099	0.147171		0.00209666	7.92372
'H2St1pp'	0	1.03013		0	58.7417
'GHMT2r'	2.01429	10.842		-123.538	115.217
'H2tpp'	0	0		0	0
'GLYBabcpp'	0	0		0	0
'GLUabcpp'	0	16.1387		0	893.216
'GLUt2rpp'	-1000	2.848		-1000	157.626
'GART'	0	12.463		0	670.07
'GLYt2pp'	0	0		0	0
'GLYCAt2rpp'	-1.03032	0		-47.8796	0
'HEPK2'	0	0		0	0
'HEX4'	0	12.104		0	669.912
'HEXt2rpp'	-12.104	0		-669.912	0
'GUAt2pp'	0	48.416		0	1000
'GSNt2pp'	0	0		0	0
'GOFUCR'	0	0		0	0
'GLYBt2pp'	0	0		0	0
'GLYC2Pabcpp'	0	0		0	0
'GLUR'	-0.274933	-0.138933		-7.79909	-0.0610555
'GLXCL'	0	5.38055		0	143.728
'GUAtex'	-0.57297	0		-32.4818	0
'GAPD'	80.2168	87.1334		-162.463	94.3603
'GTHOr'	0	7.90534		0	238.756
'GLYC3Pabcpp'	0	2.01733		0	111.652
'GLYALDtpp'	-0.882641	0		-49.8837	0
'GGGABADr'	0	4.03467		0	127.448
'GLUSy'	0	12.104		0	669.912
'HG2abcpp'	0	0		0	0
'HG2t3pp'	0	0		0	0
'GLUTRR'	0.0269634	0.58994		0.0118493	32.1149
'GALabcpp'	0	0		0	0
'GLUTRS'	0.0269634	0.58994		0.0118493	32.1149
'GTPDPK'	0	12.104		0	669.912
'GTHPi'	0	3.026		0	172.554
'GTHRDHpp'	0	2.848		0	157.626
'GLUt4pp'	0	1000		0	1000
'GLYCtpp'	-3.05831	0.750674		-167.492	44.3269
'GRXR'	0	7.90534		0	238.756
'GAM6Pt6_2pp'	0	0		0	0
'GSNK'	0	12.104		0	669.912
'GLYAT'	-3.58637	24.208		-157.022	1000
'GLYC3Pt6pp'	0	2.30552		0	127.602
'GSPMDA'	0	12.104		0	669.912
'GLYCK'	0	5.38055		0	143.728
'GSPMDS'	0	12.104		0	669.912
'GLCTR2'	0	0		0	0
'GTHS'	0.00112347	2.84912		0.000493722	157.627
'HACD7'	-2.71208	0.611119		-91.6435	0.268563
'GLYCK2'	0	5.38055		0	143.728
'GMAND'	0	0		0	0
'GLYCL'	0	5.64985		0	158.758
'GTHRDabc2pp'	0	6.052		0	334.956
'HDCAtexi'	0	0		0	0
'GLYCLTDx'	0	16.1387		0	414.25
'HDCEAtexi'	0	0		0	0
'GALt2pp'	0	0		0	0
'HACD1'	-0.311659	1.73157		-25.8607	23.3873
'HACD2'	-0.311659	1.73157		-25.8607	23.3873
'GLYCLTDy'	0	9.6832		0	385.605
'GLYOX'	0	6.28785		0	251.791
'GMHEPAT'	0	0		0	0
'GLYCTO3'	0	16.1432		0	414.252
'HACD3'	-0.311659	1.45872		-25.8607	7.84311
'GLYCTO4'	0	16.1432		0	414.252
'HACD4'	-1.5407	0.7384		-55.1868	7.52655
'GLCRt2rpp'	0	0		0	0
'HACD5'	-2.32318	0.7384		-91.551	7.52655
'GND'	0	14.5248		0	50
'HACD6'	-2.48985	0.632333		-91.551	1.47823
'GMHEPK'	0	0		0	0
'GLCURt2rpp'	0	0		0	0
'GMHEPPA'	0	0		0	0
'GMPR'	0	4.8416		0	276.086
'HACD8'	-2.9343	4.41762e-29		-91.8196	0
'GTPCI'	0.0044939	0.0044939		0.00197489	0.00197489
'GMPS2'	1.19177	6.03337		0.523735	276.61
'GTPCII2'	0.00224695	0.00224695		0.000987444	0.000987444
'GLCt2pp'	0	48.416		0	50
'GTHRDabcpp'	0	6.052		0	334.956
'GTPDPDP'	0	6.052		0	334.956
'GPDDA4'	0	2.01733		0	111.652
'GNK'	0	14.5248		0	50
'GPDDA1'	0	0		0	0
'GUAD'	0	4.03467		0	223.304
'H2Otpp'	-244.872	-224.173		-939.306	22.0093
'GUAPRT'	0	12.104		0	669.912
'GUI1'	0	0		0	0
'GUI2'	0	0		0	0
'GPDDA2'	0	1.86215		0	100.614
'GPDDA3'	0	0		0	0
'GPDDA5'	0	0		0	0
'GPDDA5pp'	0	0		0	0
'GPDDA1pp'	0	0		0	0
'HBZOPT'	0.00112347	0.00112347		0.000493722	0.000493722
'HCINNMt2rpp'	0	0		0	0
'GPDDA2pp'	0	1.56181		0	86.8379
'GDPDPK'	0	12.104		0	669.912
'GPDDA3pp'	0	0		0	0
'GPDDA4pp'	0	1.72914		0	95.7017
'HEPT2'	0	0		0	0
'HCO3E'	5.31721	17.4212		2.3367	672.834
'HEMEOS'	0.00112347	0.00112347		0.000493722	0.000493722
'HEPK1'	0	0		0	0
'GLCabcpp'	0	12.104		0	50
'HEPT1'	0	0		0	0
'HEPT3'	0	0		0	0
'HETZK'	0	0		0	0
'GARFT'	-10.271	3.41768		-669.107	66.3578
'HEX1'	0	48.416		0	707.412
'HEX7'	0	48.416		0	707.412
'HYPOE'	0	12.104		0	669.912
'HYXNtpp'	-0.586861	0		-33.2551	0
'HISTD'	0.463778	0.903258		0.203812	25.0712
'GCALDD'	0.0044939	0.0044939		0.00197489	0.00197489
'HISTP'	0.463778	0.903258		0.203812	25.0712
'HISt2rpp'	-16.1387	0		-893.216	0
'HISTRS'	0	0		0	0
'GDMANE'	0	0		0	0
'HKNDDH'	0	0		0	0
'IDONt2rpp'	-0.526261	0		-29.7739	0
'INDOLEt2rpp'	-0.286485	0		-16.147	0
'HXCT'	0	12.104		0	669.912
'IMPC'	-3.88033	-2.65461		-66.5611	-1.1666
'LALDO3'	0	3.86945		0	179.728
'GDPTPDP'	0	12.104		0	669.912
'LCARR'	0	0.750788		0	41.0937
'HPPPNDO'	0	0		0	0
'HKNTDH'	0	0		0	0
'LGTHL'	0	6.28785		0	251.791
'GDPMNH'	0	12.104		0	669.912
'KAS14'	0	1.6431		0	26.4459
'HPYRRx'	0	1000		0	1000
'KAS15'	0	1.6431		0	26.4459
'ILEabcpp'	0	16.1387		0	893.216
'K2L4Aabctex'	0	0.028127		0	1.60391
'GDPMNP'	0	12.104		0	669.912
'INSH'	0	12.104		0	669.912
'HSDy'	-7.00401	-3.41764		-158.524	-1.50192
'LALDO2x'	0	0.750788		0	41.0937
'GF6PTA'	0.277866	12.3819		0.122111	670.034
'I2FE2SS'	0.00137537	0.00137537		0.000604422	0.000604422
'HPYRRy'	0	24.208		0	1000
'INSt2pp'	0	0		0	0
'HMBS'	0.00337042	0.0737425		0.00148117	4.01436
'INStex'	0	0		0	0
'GGGABAH'	0	4.03467		0	127.448
'LALGP'	0	0.136		0	7.73804
'HXPRT'	0	12.104		0	669.912
'HPPPNt2rpp'	0	0		0	0
'LIPACabcpp'	0	0.0202634		0	1.15549
'GGPTRCO'	0	4.03467		0	127.448
'LCTSt3ipp'	0	24.208		0	1000
'ISETACabcpp'	0	0		0	0
'LACZpp'	0	0		0	0
'IGPDH'	0.463778	0.903258		0.203812	25.0712
'HISabcpp'	0	16.1387		0	893.216
'HOMt2pp'	0	0.645547		0	36.7557
'HMPK1'	0	0		0	0
'HYD2pp'	0	0		0	0
'LCADi'	0	3.86945		0	179.728
'K2L4Aabcpp'	0	0.028127		0	1.60391
'HOPNTAL'	0	0		0	0
'GLUDy'	-66.2437	-29.8575		-1000	651.472
'HPPK2'	0.0044939	0.0044939		0.00197489	0.00197489
'HPYRI'	-1000	0		-1000	0
'HSK'	2.66415	6.25053		1.17079	158.193
'HSST'	0.753488	0.910423		0.331128	8.2449
'HSTPT'	0.463778	0.903258		0.203812	25.0712
'L_LACt2rpp'	-0.914596	0		-49.8995	0
'IPDPS'	0	0.460582		0	0.1
'KARA1'	-4.79504	-4.27997		-31.2517	-1.88088
'KARA2'	1.42226	1.78629		0.625025	21.3834
'HYD3pp'	0	0		0	0
'HXAND'	0	4.30955		0	197.578
'INSK'	0	12.104		0	669.912
'GGPTRCS'	0	4.03467		0	127.448
'LEUt2rpp'	-16.1387	0		-893.216	0
'INOSTt4pp'	0	0		0	0
'HYD1pp'	0	0		0	0
'I2FE2ST'	0.000120912	0.000120912		5.3136e-05	5.3136e-05
'I4FE4ST'	0.00126454	0.00126454		0.000555714	0.000555714
'ICDHyr'	13.6453	36.5471		2.40916	190.293
'IPDDI'	-0.313411	0.415076		-0.06946	23.0907
'IPMD'	2.20553	2.61583		0.96924	24.1911
'KDOPP'	0	0.0562541		0	3.20782
'GLBRAN2'	0	994.894		0	999.659
'KDOPS'	0	0.0562541		0	3.20782
'I4FE4SR'	0.00126454	0.00126454		0.000555714	0.000555714
'I2FE2SR'	1.0076e-05	1.0076e-05		4.428e-06	4.428e-06
'ICHORS'	0.00561737	0.28228		0.00246861	15.5792
'ICHORT'	0.00337042	0.280033		0.00148117	15.5782
'IPPMIa'	-2.61583	-2.20553		-24.1911	-0.96924
'IPPMIb'	-2.61583	-2.20553		-24.1911	-0.96924
'IPPS'	2.20553	2.61583		0.96924	24.1911
'KDOCT2'	0	0.0562541		0	3.20782
'ICYSDS'	0.0077686	0.00889207		0.00341399	0.00390771
'I2FE2SS2'	0.00126454	0.00126454		0.000555714	0.000555714
'GLCATr'	0	0		0	0
'KG6PDC'	0	0		0	0
'Kt2pp'	0	25.1435		0	1000
'LA4NTpp'	0	0		0	0
'ICL'	0	19.4554		0	287.455
'IDOND'	-24.208	0.526261		-1000	29.7739
'IDOND2'	0	24.208		0	1000
'Kabcpp'	0	10.0574		0	536.094
'ILETA'	-1.78629	-1.42226		-21.3834	-0.625025
'Kt3pp'	0	24.208		0	1000
'GLCP'	0	994.894		0	999.659
'LADGMDH'	0	0.136		0	7.73804
'LACZ'	0	0		0	0
'IG3PS'	0.463778	0.903258		0.203812	25.0712
'IGPS'	0.278269	0.564754		0.122288	16.2693
'ILETRS'	0	0		0	0
'ILEt2rpp'	-16.1387	0		-893.216	0
'IMPD'	0	6.03337		0	276.61
'LCTStpp'	0	24.208		0	1000
'LALADGLUtpp'	0	0		0	0
'LALALGLUtpp'	0	0		0	0
'GLCDpp'	0	14.5248		0	50
'LCARS'	0	0.729026		0	39.9196
'LEUTAi'	2.20553	2.61583		0.96924	24.1911
'LEUTRS'	0	0		0	0
'LDH_D2'	0	16.1387		0	414.25
'LDH_D'	-16.1387	6.28785		-404.552	251.791
'LIPAMPL'	0	0		0	0
'LIPATPT'	0	0		0	0
'GLCP2'	0	994.894		0	999.659
'LEUabcpp'	0	16.1387		0	893.216
'GLCNt2rpp'	0	14.5248		0	50
'GLCptspp'	1.58399	50		0	50
'GLCRAL'	0	0		0	0
'MALt3pp'	0	16.1387		0	893.216
'LIPOt2pp'	0	0		0	0
'LIPAabctex'	0	0.0211763		0	1.20755
'MALTHXtexi'	0	0		0	0
'MALTPTtexi'	0	0		0	0
'MALTTRtexi'	0	0		0	0
'LYSt3pp'	0	24.208		0	1000
'MALTTTRtexi'	0	0		0	0
'GLCRD'	0	0		0	0
'MALTtexi'	0	0		0	0
'MALTHXabcpp'	0	0		0	0
'LYSabcpp'	0	9.6832		0	535.93
'LSERDHr'	0	8.06933		0	305.423
'LIPAabcpp'	0	0.0212134		0	1.20967
'MALTPTabcpp'	0	0		0	0
'GLCS1'	0.776794	995.671		0.34137	1000
'MALTTRabcpp'	0	0		0	0
'LIPAHT2ex'	0	0		0	0
'LIPAHTex'	0	0		0	0
'LIPOCT'	0	1.5114e-05		0	0
'LIPOS'	1.5114e-05	1.5114e-05		6.642e-06	6.642e-06
'MALTTTRabcpp'	0	0		0	0
'MALTabcpp'	0	0		0	0
'MACPD'	0	12.104		0	669.912
'LPADSS'	0	0.028127		0	1.60391
'GLCTR1'	0	0		0	0
'LPLIPAL1A120pp'	0	2.30552		0	127.602
'MCPST'	0	0		0	0
'MANptspp'	0	0		0	0
'LPLIPAL1A140pp'	0	2.30552		0	127.602
'MELIBt3ipp'	0	24.208		0	1000
'GLGC'	0.776794	995.671		0.34137	1000
'M1PD'	0	0		0	0
'LPLIPAL1A141pp'	0	2.30552		0	127.602
'LPLIPAL1A160pp'	0	2.30552		0	127.602
'GLNS'	8.67137	20.7754		3.81072	673.723
'MALDt2_2pp'	0	0		0	0
'LPLIPAL2A141'	0	2.848		0	157.626
'MANPGH'	0	0		0	0
'GLNTRS'	0	0		0	0
'MALt2_2pp'	0	16.1387		0	893.216
'MAN6Pt6_2pp'	0	0		0	0
'LPLIPAL2A160'	0	2.848		0	157.626
'LPLIPAL2A161'	0	2.848		0	157.626
'LPLIPAL2A180'	0	2.848		0	157.626
'LPLIPAL2A181'	0	2.848		0	157.626
'MALt2_3pp'	0	12.104		0	669.912
'GLNabcpp'	0	0		0	0
'MALTATr'	0	0		0	0
'LPLIPAL2ATE120'	0	0		0	0
'LPLIPAL2ATE140'	0	0		0	0
'LPLIPAL2ATE141'	0	0		0	0
'LPLIPAL2ATE160'	0	0		0	0
'LPLIPAL2ATE161'	0	0		0	0
'LPLIPAL2ATE180'	0	0		0	0
'GLTPD'	0	0		0	0
'LPLIPAL2ATE181'	0	0		0	0
'LPLIPAL2ATG120'	0	0		0	0
'LPLIPAL2ATG140'	0	0		0	0
'PAPA141pp'	0	5.37956		0	297.739
'MALTptspp'	0	0		0	0
'MALCOAMT'	1.0076e-05	1.0076e-05		4.428e-06	4.428e-06
'LPLIPAL2ATG141'	0	0		0	0
'GLU5K'	0	10.8011		0	461.344
'LPLIPAL2ATG160'	0	0		0	0
'MALDDH'	0	0		0	0
'MAN1PT2'	0	12.104		0	669.912
'LPLIPAL2ATG161'	0	0		0	0
'MALS'	0	19.4599		0	179.781
'GLUABUTt7pp'	-1.07285e-26	1000		0	1000
'MAN6PI'	0	0		0	0
'LPLIPAL2ATG180'	0	0		0	0
'LPLIPAL2ATG181'	0	0		0	0
'LPLIPAL2E120'	0	1.86215		0	100.614
'MANAO'	0	0		0	0
'GLUCYS'	0.00112347	2.84912		0.000493722	157.627
'MANGLYCptspp'	0	0		0	0
'MCITD'	0	6.052		0	264.824
'LYSDC'	0	0.384254		0	21.9116
'LYSTRS'	0	0		0	0
'LYSt2pp'	0	24.208		0	1000
'MCITL2'	0	6.052		0	264.824
'GLUN'	0	12.104		0	669.912
'MCITS'	0	6.052		0	264.824
'MCOATA'	3.12621	15.2302		1.37384	671.871
'LYXI'	0	0		0	0
'LYXt2pp'	0	0		0	0
'ME1'	0	11.7519		0	397.236
'MDDEP1pp'	0	0.103211		0	3.9604
'MDH'	13.1405	56.9441		-517.549	1000
'MOX'	-24.2019	3.47454		-1000	174.386
'MCTP1App'	0.00304799	0.133825		0.00133947	3.97939
'MCTP1Bpp'	0	0.0763393		0	3.95968
'MCTP2App'	0.00339057	0.0904957		0.00149002	2.6498
'MDH2'	0	16.1387		0	414.25
'MDDCP1pp'	0	0.130658		0	3.97246
'MEOHtrpp'	-1.0076e-05	-1.0076e-05		-4.428e-06	-4.428e-06
'METOX1s'	0	3.026		0	172.554
'METOX2s'	0	3.026		0	172.554
'METSOX1abcpp'	0	0		0	0
'METSOX2abcpp'	0	0		0	0
'MG2t3_2pp'	-24.1664	0.0415786		-1000	0.0182721
'MDDCP2pp'	0.00339057	0.0904957		0.00149002	2.6498
'MDDCP3pp'	0	0.103211		0	3.9604
'MDDCP4pp'	0	0.103211		0	3.9604
'MINOHPtexi'	0	0		0	0
'MTHTHFSs'	0	0.00675092		0	0.00296676
'MLDCP1App'	0.00304799	0.0792681		0.00133947	3.95542
'MLDCP1Bpp'	0	0.076002		0	3.94292
'MLDCP2App'	0	0.0762201		0	3.95408
'ME2'	0	19.5865		0	404.16
'MDH3'	0	16.1387		0	414.25
'MECDPDH5'	0	0.460582		0	0.1
'MECDPS'	0.0333818	0.460582		0	0.1
'MLDCP2Bpp'	0	0.0761206		0	3.9485
'MLDCP3App'	0	0.0763393		0	3.95968
'MELIBt2pp'	0	24.208		0	1000
'N2Otpp'	0	0		0	0
'MLDEP1pp'	0	0.0763393		0	3.95968
'MLDEP2pp'	0	0.0762201		0	3.95408
'NACtpp'	0	0		0	0
'MN2tpp'	0	48.4193		0	1000
'MN6PP'	0	12.104		0	669.912
'NMNDA'	0	6.052		0	334.956
'NMNN'	0	3.026		0	167.478
'NMNt7pp'	0	0		0	0
'NOVBCNtex'	0	48.416		0	1000
'NOtpp'	0	0		0	0
'NI2tpp'	0	48.4176		0	1000
'NADN'	0	3.026		0	167.478
'NI2t3pp'	0	48.416		0	1000
'NOVBCNtpp'	0	48.416		0	1000
'NI2abcpp'	0	12.104		0	669.912
'MG2tpp'	0	24.208		0	1000
'MN2t3pp'	0	48.416		0	1000
'NTPP11'	0	4.03467		0	223.304
'NADPPPS'	0	12.104		0	669.912
'NTP10'	0	12.104		0	669.912
'MNt2pp'	0	24.2097		0	1000
'MI1PP'	0	0		0	0
'NTP5'	0	12.104		0	669.912
'MTAN'	0.0339763	0.298304		0.0149312	15.0077
'NTP3'	0	12.104		0	669.912
'MINCYCtpp'	0	48.416		0	1000
'MG2uabcpp'	0	8.06933		0	446.608
'MGSA'	0	6.052		0	248.829
'NTP11'	0	0		0	0
'NACODA'	0	6.48066		0	276.806
'NTP12'	0	0		0	0
'NO3t7pp'	0	0		0	0
'MLTP1'	-12.104	0		-669.912	0
'MLTP2'	-12.104	0		-669.912	0
'MLTP3'	-12.104	0		-669.912	0
'NNATr'	0.0114816	6.06348		0.00504571	334.961
'NMNAT'	0	12.104		0	669.912
'NHFRBO'	0	0		0	0
'NI2uabcpp'	0	9.68351		0	535.93
'NMNPtpp'	0	0		0	0
'NNAM'	0	3.026		0	167.478
'NNDMBRT'	0	0		0	0
'MEPCT'	0.0333818	0.460582		0	0.1
'METAT'	0.041901	0.308863		0.0184138	15.0123
'MLTG1'	0	0		0	0
'METS'	0.760239	0.917174		0.334095	8.24787
'NNDPR'	0.0114816	0.0114816		0.00504571	0.00504571
'NTD12pp'	0	0		0	0
'NH4tpp'	52.8485	64.9525		23.2248	693.137
'NO2t2rpp'	0	0		0	0
'NO3R2bpp'	0	0		0	0
'NODOx'	0	0		0	0
'METSOXR1'	0	3.026		0	172.554
'METSOXR2'	0	3.026		0	172.554
'METDabcpp'	0	0		0	0
'METabcpp'	0	0		0	0
'METTRS'	0	0		0	0
'NO3R1bpp'	0	0		0	0
'NO3R2pp'	0	0		0	0
'MLTG2'	0	0		0	0
'NO3R1pp'	0	0		0	0
'MTHFD'	1.12394	15.6015		-123.93	228.958
'NODOy'	0	0		0	0
'MLTG3'	0	12.104		0	669.912
'MLTG4'	0	12.104		0	669.912
'NTD1pp'	0	0		0	0
'MLTG5'	0	12.104		0	669.912
'MOCOS'	0.00065494	0.00065494		0.00028782	0.00028782
'MLTGY2pp'	0	0.0694634		0	3.95111
'MLTGY3pp'	0	0.0695632		0	3.9567
'MLTGY4pp'	0	0.0871051		0	2.64831
'MLTGY1pp'	0	0.0693639		0	3.94553
'NTD3'	0	3.59445		0	152.781
'NTD2pp'	0	0		0	0
'NTD4'	0	12.104		0	669.912
'NTD3pp'	0	0		0	0
'NTD4pp'	0	0		0	0
'NTD5pp'	0	0		0	0
'MMCD'	0	6.052		0	264.824
'MMM'	0	6.052		0	264.824
'NTD6pp'	0	0		0	0
'MNLptspp'	0	0		0	0
'NTD2'	0	12.104		0	669.912
'MSAR'	0	0.620718		0	35.3599
'NTD5'	0	12.104		0	669.912
'NTD6'	0	8.58076		0	238.038
'MNNH'	0	0		0	0
'MOADSUx'	0.0024787	0.0024787		0.00108929	0.00108929
'MOAT'	0	0.028127		0	1.60391
'NTD7'	0	12.104		0	669.912
'MOAT2'	0	0.028127		0	1.60391
'NTD8'	0	8.58076		0	238.038
'MOGDS'	3.5266e-05	3.5266e-05		1.5498e-05	1.5498e-05
'NTD9'	0	12.104		0	669.912
'NAt3pp'	0	1000		0	1000
'NTD1'	0	12.104		0	669.912
'NTD10'	0	6.052		0	334.956
'O16GLCT2'	0	0		0	0
'MSO3abcpp'	0	0		0	0
'O2tpp'	88.9674	92.5599		17.087	208.838
'NTP3pp'	0	0		0	0
'NTPP1'	0	12.104		0	669.912
'OCTNLL'	0	1.5114e-05		0	6.642e-06
'MOCDS'	3.5266e-05	3.5266e-05		1.5498e-05	1.5498e-05
'OMCDC'	2.20553	2.61583		0.96924	24.1911
'NTPP10'	0	3.10368		0	140.214
'PDX5PO2'	0	0.00112347		0	0.000493722
'OMMBLHX3'	0	0.00112347		0	0.000493722
'OMPHHX3'	0	0.00112347		0	0.000493722
'PEAMNOpp'	0	0		0	0
'OPHHX3'	0	0.00112347		0	0.000493722
'MPTG'	0.0677712	0.137334		0.0297827	3.98649
'OXAMTC'	0	0.998268		0	54.5553
'PFK_2'	0	0		0	0
'PG120abcpp'	0	4.03467		0	223.304
'PACALDt2rpp'	0	0		0	0
'MPTG2'	0.00339057	0.0904957		0.00149002	2.6498
'OPMEACPD'	1.0076e-05	1.0076e-05		4.428e-06	4.428e-06
'PG140abcpp'	0	4.03467		0	223.304
'PG141abcpp'	0	4.03467		0	223.304
'MOBDabcpp'	0.000690206	0.000690206		0.000303318	0.000303318
'PG160abcpp'	0	4.08898		0	223.328
'PG161abcpp'	0	4.07691		0	223.323
'OGMEACPD'	1.0076e-05	1.0076e-05		4.428e-06	4.428e-06
'OPMEACPR'	1.0076e-05	1.0076e-05		4.428e-06	4.428e-06
'OGMEACPR'	1.0076e-05	1.0076e-05		4.428e-06	4.428e-06
'MOHMT'	0.00290189	0.00290189		0.00127526	0.00127526
'OPMEACPS'	1.0076e-05	1.0076e-05		4.428e-06	4.428e-06
'OGMEACPS'	1.0076e-05	1.0076e-05		4.428e-06	4.428e-06
'OMBZLM'	0.00112347	0.00112347		0.000493722	0.000493722
'PGPP120pp'	0	2.848		0	157.626
'PFK_3'	0	57.3708		0	717.839
'O16A4COLIPAabctex'	0	0		0	0
'PGSA120'	0	3.026		0	167.478
'MPTAT'	0.00123935	0.00123935		0.000544644	0.000544644
'PGSA140'	0	3.026		0	167.478
'ORNabcpp'	0	9.6832		0	535.93
'OROTt2_2pp'	0	0		0	0
'MPTS'	0.00123935	0.00123935		0.000544644	0.000544644
'PA120abcpp'	0	5.37956		0	297.739
'PA140abcpp'	0	5.37956		0	297.739
'PA141abcpp'	0	5.37956		0	297.739
'PAPA160'	0	12.104		0	669.912
'PAPA160pp'	0	5.37956		0	297.739
'PAPPT3'	0.138933	0.278059		0.0610555	7.97446
'PA160abcpp'	0	5.37956		0	297.739
'PA161abcpp'	0	5.37956		0	297.739
'PAPSR'	0	2.24486		0	59.2755
'MPTSS'	0.0024787	0.0024787		0.00108929	0.00108929
'PDE1'	0	12.104		0	669.912
'PDE4'	0	12.104		0	669.912
'PGM'	-84.4795	-70.8437		-234.884	214.671
'PA180abcpp'	0	5.37956		0	297.739
'PA181abcpp'	0	5.37956		0	297.739
'OCDCAtexi'	0	0		0	0
'PDH'	0	70.2044		0	1000
'MTHFC'	1.12394	15.6015		-123.93	228.958
'PDX5POi'	0	0.00112347		0	0.000493722
'OCDCEAtexi'	0	0		0	0
'OHPHM'	0.00112347	0.00112347		0.000493722	0.000493722
'MTHFR2'	0.761363	0.918297		0.334589	8.24836
'NTPP9'	0	4.8416		0	276.086
'PFL'	0	24.3326		0	411.374
'PDX5PS'	0.00112347	0.00112347		0.000493722	0.000493722
'PERD'	0.00112347	0.00112347		0.000493722	0.000493722
'NTPP3'	0	12.104		0	669.912
'MTRPOX'	0	0		0	0
'NTPP4'	0	12.104		0	669.912
'PETNT161pp'	0	0.0207053		0	1.1807
'NTPTP1'	0	8.58076		0	238.038
'NADH5'	0	16.1387		0	414.25
'OAADC'	0	11.7519		0	397.236
'PETNT181pp'	0	0.0207053		0	1.1807
'PGPP140'	0	3.026		0	167.478
'PFK'	0	57.3708		0	717.839
'PGAMT'	-0.556119	-0.277866		-15.9489	-0.122111
'PGCD'	4.77353	16.2897		0	309.021
'NTPP6'	0	12.104		0	669.912
'NTPP7'	0	12.104		0	669.912
'NTPP8'	0	12.104		0	669.912
'NTPP2'	0	12.104		0	669.912
'NTPTP2'	0	12.104		0	669.912
'PGI'	0.8072	61.3272		-657.753	719.571
'NADDP'	0	12.104		0	669.912
'PGK'	-87.1334	-80.2168		-94.3603	162.463
'PGLYCP'	0	0		0	0
'PGPP140pp'	0	2.848		0	157.626
'OCBT'	1.44802	3.94946		0.636348	138.715
'NTPP5'	0	12.104		0	669.912
'NTRIR2x'	0	0		0	0
'OBTFL'	0	2.11588		0	115.054
'NTRIR4pp'	0	0		0	0
'PGMT'	-12.8808	-0.776794		-670.253	-0.34137
'PGPP160pp'	0	2.90588		0	157.652
'PGPP161'	0	3.09061		0	167.506
'NADH9'	0	16.1387		0	414.25
'PGPP161pp'	0	2.89302		0	157.646
'NTRIR3pp'	0	0		0	0
'OCTDPS'	0.00337042	0.00337042		0.00148117	0.00148117
'OHPBAT'	0.00112347	0.00112347		0.000493722	0.000493722
'PGPP180'	0	3.026		0	167.478
'NADH10'	0	16.1387		0	414.25
'PGPP180pp'	0	2.848		0	157.626
'PGPP181'	0	3.0593		0	167.493
'OMMBLHX'	0	0.00112347		0	0.000493722
'OMPDC'	1.61379	2.47836		0.709197	49.7168
'PGPP181pp'	0	2.8712		0	157.637
'OMPHHX'	0	0.00112347		0	0.000493722
'OP4ENH'	0	0		0	0
'OPHHX'	0	0.00112347		0	0.000493722
'PGPP120'	0	3.026		0	167.478
'PGPP141'	0	3.026		0	167.478
'PGPP141pp'	0	2.848		0	157.626
'PGPP160'	0	3.10906		0	167.515
'OPHBDC'	0.00112347	0.00112347		0.000493722	0.000493722
'ORPT'	-2.47836	-1.61379		-49.7168	-0.709197
'NADH16pp'	0	158.181		0	416.953
'ORNDC'	0	6.25359		0	144.116
'OXCDC'	0	0		0	0
'PHEMEtiex'	0	0.0703721		0	4.01288
'P5CD'	0	8.06933		0	460.143
'PMDPHT'	0.00224695	0.00224695		0.000987444	0.000987444
'NADH17pp'	0	158.181		0	416.953
'P5CR'	1.08215	9.74551		0.475563	175.507
'PANTS'	0.00290189	0.00290189		0.00127526	0.00127526
'PPALtpp'	0	0		0	0
'NADK'	0.00225199	12.1063		0.000989658	669.913
'PAPA120'	0	12.104		0	669.912
'PAPA120pp'	0	5.37956		0	297.739
'NADPHQR3'	0	9.6832		0	385.605
'PAPA140'	0	12.104		0	669.912
'NADPHQR4'	0	9.6832		0	385.605
'PAPA140pp'	0	5.37956		0	297.739
'PAPA141'	0	12.104		0	669.912
'NADPHQR2'	0	9.6832		0	385.605
'NADS1'	0.0114816	6.06348		0.00504571	334.961
'O6MANT2'	0	0		0	0
'PPAKr'	0	1000		0	1000
'NAMNPP'	0	3.026		0	167.478
'PHETA1'	-1.18308	-0.906946		-16.0334	-0.398566
'PPNDH'	0.906946	1.18308		0.398566	16.0334
'PHEt2rpp'	-0.276137	0		-15.6349	0
'PMPK'	0.00112347	12.1051		0.000493722	669.913
'PHYTSpp'	0	0		0	0
'PROGLYabcpp'	0	0		0	0
'PSCLYSt2pp'	0	0		0	0
'PPND'	0.67618	0.9638		0.297154	16.5696
'PGSA141'	0	3.026		0	167.478
'PGSA160'	0.0830615	3.10906		0.0365022	167.515
'PROabcpp'	0	16.1387		0	893.216
'PGSA161'	0.0646073	3.09061		0.0283923	167.506
'NAt3_1p5pp'	0	48.416		0	1000
'PGSA180'	0	3.026		0	167.478
'PGSA181'	0.0332961	3.0593		0.0146323	167.493
'PPPNDO'	0	0		0	0
'NADTRHD'	0	24.208		0	1000
'PSP_Lpp'	0	0		0	0
'PHEMEabcpp'	0	0.0703721		0	4.01288
'PLIPA1A120pp'	0	2.848		0	157.626
'NAt3_2pp'	0	48.416		0	1000
'PHETRS'	0	0		0	0
'PROt2rpp'	-1000	0		-1000	0
'NDPK1'	-996.26	1000		-998.356	1000
'PTHRpp'	0	0		0	0
'PIt2rpp'	-11.632	10.3071		-891.236	317.279
'PIuabcpp'	0	16.1387		0	893.216
'PLIPA1A140pp'	0	2.848		0	157.626
'PPGPPDP'	0	12.104		0	669.912
'NDPK2'	1.76669	13.9957		0.77639	670.743
'PRAIi'	0.278269	0.564754		0.122288	16.2693
'PLIPA1A141pp'	0	2.848		0	157.626
'PLIPA1A160pp'	0	2.848		0	157.626
'PLIPA1A161pp'	0	2.848		0	157.626
'PSERT'	4.77353	16.2897		0	309.021
'PROD2'	0	8.66336		0	175.031
'PMANM'	-12.104	0		-669.912	0
'PROt4pp'	0	1000		0	1000
'PPBNGS'	0.0134817	0.29497		0.00592466	16.0574
'PPC'	0	34.2894		0	676.374
'PMEACPE'	1.0076e-05	1.0076e-05		4.428e-06	4.428e-06
'PNTK'	0.00290189	0.00290189		0.00127526	0.00127526
'PPNCL2'	0.00290189	0.00290189		0.00127526	0.00127526
'PNTOt4pp'	0	0		0	0
'NDPK3'	-3.46103	12.806		-223.085	670.21
'POAACR'	0	0.620718		0	35.3599
'POR5'	-23.7	9.08538		-1000	133.321
'PPCDC'	0.00290189	0.00290189		0.00127526	0.00127526
'PPCK'	0	12.104		0	669.912
'PPCSCT'	0	999.156		0	1000
'PPK2'	-12.1051	12.1029		-669.913	669.912
'PPK'	-1000	-5.10599		-1000	662.364
'POX'	0	6.91657		0	323.715
'NDPK4'	0.124968	12.229		0.0549183	669.967
'PPA'	0	12.104		0	669.912
'PPPNt2rpp'	0	0		0	0
'PPM'	-1000	12.104		-1000	669.912
'PPA2'	0	12.104		0	669.912
'NDPK5'	-8.58076	12.1685		-238.038	669.969
'PPAt4pp'	0	0		0	0
'PPM2'	0	8.544		0	237.999
'PPPGO'	0	0.0713742		0	3.94506
'PPPGO3'	0	0.072619		0	4.01386
'PPS'	0	12.104		0	669.912
'NDPK6'	0	4.25349		0	186.127
'PPTHpp'	0	0		0	0
'PRAGSr'	2.19196	3.41768		0.963278	66.3578
'PRAIS'	2.19196	3.41768		0.963278	66.3578
'PYDAMtpp'	0	0		0	0
'PYDXNtpp'	0	0		0	0
'NDPK7'	-3.59445	12.1685		-152.781	669.969
'PYDXtpp'	0	0		0	0
'PRAMPC'	0.463778	0.903258		0.203812	25.0712
'PRATPP'	0.463778	0.903258		0.203812	25.0712
'PYRt2rpp'	-1.27411	0		-71.4183	0
'PRASCSi'	2.19083	3.41656		0.962784	66.3573
'NDPK8'	-8.58076	12.1665		-238.038	669.967
'PRFGS'	2.19196	3.41768		0.963278	66.3578
'PRMICI'	0.463778	0.903258		0.203812	25.0712
'PROTRS'	0	0		0	0
'PRPPS'	-995.4	16.704		-997.978	671.934
'PSCVT'	1.87375	2.16137		0.82344	17.0959
'QUIN2tpp'	-0.409149	0		-23.15	0
'R1PK'	0	1000		0	1000
'RFAMPtex'	0	48.416		0	1000
'PYROX'	0	0.620718		0	35.3599
'RMK'	0	0		0	0
'PYDXPP'	0	12.104		0	669.912
'PSD161'	0.173055	2.03521		0.0760509	100.69
'PSD180'	0	1.86215		0	100.614
'PYDXNK'	0	0		0	0
'SELGTHR'	0	0		0	0
'RFAMPtpp'	0	48.416		0	1000
'PUNP1'	-12.1448	12.104		-669.93	669.912
'PUNP2'	-4.85791	8.58076		-276.093	238.038
'PUNP3'	-8.58076	12.104		-238.038	669.912
'RNDR1'	0	6.43467		0	238.093
'PSD181'	0.0891928	1.95135		0.0391967	100.653
'PSD120'	0	1.86215		0	100.614
'PSD140'	0	1.86215		0	100.614
'PSD141'	0	1.86215		0	100.614
'PSD160'	0.222498	2.08465		0.0977791	100.711
'PSP_L'	4.77353	16.2897		0	309.021
'PSSA120'	0	1.86215		0	100.614
'RNDR2'	0	6.43767		0	238.095
'RNDR3'	0	3.24815		0	152.837
'PUNP4'	0	8.58076		0	238.038
'PSSA140'	0	1.86215		0	100.614
'SELGTHR2'	0	0		0	0
'PSSA141'	0	1.86215		0	100.614
'PUNP5'	-12.104	12.104		-669.912	669.912
'PUNP6'	0	4.85791		0	276.093
'R5PP'	0	12.104		0	669.912
'RBFK'	0.00112347	0.00112347		0.000493722	0.000493722
'R5PPpp'	0	0		0	0
'RNDR1b'	0	6.43467		0	238.093
'PSSA160'	0.222498	2.08465		0.0977791	100.711
'PSSA161'	0.173055	2.03521		0.0760509	100.69
'PSSA180'	0	1.86215		0	100.614
'PSSA181'	0.0891928	1.95135		0.0391967	100.653
'RNDR2b'	0	6.43767		0	238.095
'SELGTHR3'	0	0		0	0
'PYDAMK'	0	12.104		0	669.912
'RMI'	0	0		0	0
'RMNtpp'	0	0		0	0
'PYAM5PO'	0	24.208		0	998.784
'PTA2'	0	1000		0	1000
'PTRCORNt7pp'	-24.208	0		-1000	0
'PTAr'	-25.4227	993.679		-670.446	1000
'PTPATi'	0.00290189	0.00290189		0.00127526	0.00127526
'PYDXK'	0	12.104		0	669.912
'QMO2'	0	0		0	0
'SHKK'	1.87375	2.16137		0.82344	17.0959
'SDPTA'	-2.2031	-1.81884		-22.7109	-0.799309
'PTRCTA'	0	6.052		0	144.027
'PYK'	0	58.7595		0	746.488
'PTRCt2pp'	0	24.208		0	1000
'PYNP2r'	-12.104	12.104		-669.912	669.912
'SEPHCHCS'	0	0.00224695		0	0.000987444
'RBFSa'	0.0044939	0.0044939		0.00197489	0.00197489
'PTRCabcpp'	0	9.6832		0	535.93
'S7PI'	0	0		0	0
'QMO3'	0	0		0	0
'QUINDH'	-0.409149	0		-23.15	0
'SADH'	0	2.4208		0	138.043
'QULNS'	0.0114816	0.0114816		0.00504571	0.00504571
'R15BPK'	0	1000		0	1000
'RBFSb'	0.00224695	0.00224695		0.000987444	0.000987444
'RBK'	0	12.104		0	669.912
'RBK_L1'	0	0		0	0
'SO2tpp'	0	0		0	0
'SUCCt3pp'	0	16.1387		0	893.216
'TDP'	0	12.104		0	669.912
'RBP4E'	0	0		0	0
'RIBabcpp'	0	0		0	0
'T2DECAI'	0.720303	2.41911		0.316544	49.8829
'SERD_L'	0	8.06933		0	305.423
'SULR'	1.21473	2.24486		0.533824	59.2755
'RHCCE'	0.00675092	0.00675092		0.00296676	0.00296676
'RMPA'	0	0		0	0
'SHSL1'	0.753488	0.910423		0.331128	8.2449
'SUCMALtpp'	0	0		0	0
'RNTR1c2'	0	8.70572		0	238.093
'SULFACabcpp'	0	0		0	0
'SUCptspp'	0	0		0	0
'SKMt2pp'	0	0		0	0
'SELR'	0	0		0	0
'SOTA'	0	2.4208		0	138.043
'SPMS'	0.0339763	0.298304		0.0149312	15.0077
'RNDR4'	0	4.25349		0	186.127
'SUCCt2_2pp'	0	16.1387		0	893.216
'THYMt3pp'	0	0.540961		0	30.6971
'SUCTARTtpp'	0	0		0	0
'S2FE2SS'	0	0		0	0
'TARTt2_3pp'	0	0		0	0
'URIC'	0	1.22572		0	65.3945
'SUCASPtpp'	0	0		0	0
'RPE'	-9.39065	5.98855		-160.289	31.7097
'SPODM'	0	0		0	0
'SUCCt2_3pp'	0	12.104		0	669.912
'SPMDabcpp'	0	9.6832		0	535.93
'SLNTtpp'	0	0		0	0
'THRS'	2.66415	6.25053		1.17079	158.193
'TRPAS2'	-0.511038	7.79107		-13.2989	305.3
'TMAOR2'	0	0		0	0
'TRPS1'	0	0.545391		0	15.6366
'THRA2'	0	24.208		0	1000
'THMDt2pp'	0	0		0	0
'SUCFUMtpp'	0	0		0	0
'TAURabcpp'	0	0		0	0
'THRA'	0	3.58637		0	157.022
'S2FE2SS2'	0	0		0	0
'TMAOR1pp'	0	0		0	0
'UREAtpp'	-2.50144	0		-103.662	0
'TDSR1'	0	0		0	0
'SULabcpp'	0	2.1297		0	55.7276
'TMAOR1'	0	0		0	0
'TDSR2'	0	0		0	0
'THRabcpp'	0	16.1387		0	893.216
'RNTR2c2'	0	8.70979		0	238.095
'TRE6PH'	0	12.104		0	669.912
'TSULabcpp'	0	0		0	0
'TMDS'	0.124968	0.665929		0.0549183	30.752
'SO4t2pp'	0	2.26564		0	59.2847
'SPMDAT1'	0	0		0	0
'SPMDAT2'	0	0		0	0
'TMPK'	0.00112347	12.1051		0.000493722	669.913
'THZPSN3'	0	0.00112347		0	0.000493722
'TMDK1'	0	12.104		0	669.912
'SPODMpp'	0	0		0	0
'SSALx'	0	12.104		0	163.641
'SPMDt3pp'	0	9.6832		0	535.93
'SUCDi'	22.2383	185.097		0	417.666
'TMDPP'	0	0.540961		0	30.6971
'THRTRS'	0	0		0	0
'RNDR3b'	0	3.24815		0	152.837
'THRt2rpp'	-1000	24.208		-1000	1000
'THRt4pp'	0	1000		0	1000
'TDPADGAT'	0	0		0	0
'SSALy'	0	24.208		0	174.926
'SUCBZL'	0.00224695	0.00224695		0.000987444	0.000987444
'TGBPA'	0	0		0	0
'THD2pp'	10.895	59.311		0	1000
'SUCBZS'	0.00224695	0.00224695		0.000987444	0.000987444
'SELtpp'	0	0		0	0
'SUCOAS'	-1000	-0.843764		-1000	265.955
'TAGURr'	0	0		0	0
'TDPAGTA'	0	0		0	0
'THDPS'	1.81884	2.2031		0.799309	22.7109
'THMabcpp'	0	0		0	0
'TDPDRE'	0	0		0	0
'SARCOX'	0	0		0	0
'TALA'	-58.2807	3.93171		-718.239	23.4408
'TDPDRR'	0	0		0	0
'THIORDXi'	0	3.026		0	172.554
'THRt2pp'	0	24.208		0	1000
'THRD'	0	3.58637		0	157.022
'TARTD'	0	0		0	0
'TARTRt7pp'	0	0		0	0
'TMAOR2pp'	0	0		0	0
'THRD_L'	1.42226	3.53814		0.625025	115.679
'TKT1'	-3.75789	3.93171		-79.7327	23.4408
'TKT2'	-5.63276	2.05684		-80.5566	15.4429
'TAUDO'	0	0		0	0
'TDPGDH'	0	0		0	0
'TDSK'	0	0.028127		0	1.60391
'TMPPP'	0.00112347	0.00112347		0.000493722	0.000493722
'RPI'	-9.38616	-3.67141		-163.776	-0.552406
'TMK'	0	0		0	0
'TPI'	37.5083	44.4248		-209.267	47.5499
'TPRDCOAS'	0	0		0	0
'ThDPAT'	0	0		0	0
'RZ5PP'	0	0		0	0
'TRDR'	0	7.90534		0	238.756
'TRE6PP'	0	6.052		0	334.956
[truncated: 733 more rows]

## Sheet: Sheet3
The relevant enzyme kinetic parameters.
ID	Description	Km	Kcat
K5T46_RS15840	Dimethylallyltranstransferase	0.0368997	1.6546
K5T46_RS00410	DMAPP dephosphorylation	0.0323508	2.95248
K5T46_RS12370	DMAPP dephosphorylation	0.0328572	1.35242
TcCDS	Chrysanthemyl diphosphate synthase	0.0432122	0.339331

## Sheet: Sheet4
Information on the metabolite transport reactions included in the model.
Abbreviation	Description	Reaction
EX_12ppd__R_e	(R)-Propane-1,2-diol exchange	12ppd__R[e] ->
EX_12ppd__S_e	(S)-Propane-1,2-diol exchange	12ppd__S[e] ->
EX_14glucan_e	1,4-alpha-D-glucan exchange	14glucan[e] ->
EX_15dap_e	1,5-Diaminopentane exchange	15dap[e] ->
EX_23camp_e	2',3'-Cyclic AMP exchange	23camp[e] ->
EX_23ccmp_e	2',3'-Cyclic CMP exchange	23ccmp[e] ->
EX_ala__L_e	L-Alanine exchange	ala__L[e] ->
EX_alaala_e	D-Alanyl-D-alanine exchange	alaala[e] ->
EX_23cgmp_e	2',3'-Cyclic GMP exchange	23cgmp[e] ->
EX_all__D_e	D-Allose exchange	all__D[e] ->
EX_alltn_e	Allantoin exchange	alltn[e] ->
EX_23cump_e	2',3'-Cyclic UMP exchange	23cump[e] ->
EX_amp_e	AMP exchange	amp[e] ->
EX_anhgm_e	N-Acetyl-D-glucosamine(anhydrous)N-Acetylmuramic acid exchange	anhgm[e] ->
EX_23dappa_e	2,3-diaminopropionate exchange	23dappa[e] ->
EX_arab__L_e	L-Arabinose exchange	arab__L[e] ->
EX_arbt_e	Arbutin exchange	arbt[e] ->
EX_26dap__M_e	Meso-2,6-Diaminoheptanedioate exchange	26dap__M[e] ->
EX_arbtn_e	Aerobactin minus Fe3 exchange	arbtn[e] ->
EX_arbtn_fe3_e	Aerobactin exchange	arbtn_fe3[e] ->
EX_2ddglcn_e	2-Dehydro-3-deoxy-D-gluconate exchange	2ddglcn[e] ->
EX_arg__L_e	L-Arginine exchange	arg__L[e] ->
EX_ascb__L_e	L-Ascorbate exchange	ascb__L[e] ->
EX_asn__L_e	L-Asparagine exchange	asn__L[e] ->
EX_aso3_e	Arsenite exchange	aso3[e] ->
EX_asp__L_e	L-Aspartate exchange	asp__L[e] ->
EX_btn_e	Biotin exchange	btn[e] ->
EX_but_e	Butyrate (n-C4:0) exchange	but[e] ->
EX_butso3_e	Butanesulfonate exchange	butso3[e] ->
EX_ca2_e	Calcium exchange	ca2[e] <=>
EX_feoxam_un_e	Ferroxamine minus Fe(3) exchange	feoxam_un[e] ->
EX_for_e	Formate exchange	for[e] ->
EX_fru_e	D-Fructose exchange	fru[e] ->
EX_frulys_e	Fructoselysine exchange	frulys[e] ->
EX_fruur_e	D-Fructuronate exchange	fruur[e] ->
EX_fuc__L_e	L-Fucose exchange	fuc__L[e] ->
EX_fum_e	Fumarate exchange	fum[e] ->
EX_cbi_e	Cobinamide exchange	cbi[e] ->
EX_cbl1_e	Cob(I)alamin exchange	cbl1[e] <=>
EX_cd2_e	Cadmium exchange	cd2[e] ->
EX_fusa_e	Fusidic acid exchange	fusa[e] ->
EX_34dhpac_e	3,4-Dihydroxyphenylacetaldehyde exchange	34dhpac[e] ->
EX_g1p_e	D-Glucose 1-phosphate exchange	g1p[e] ->
EX_g3pc_e	Sn-Glycero-3-phosphocholine exchange	g3pc[e] ->
EX_g3pe_e	Sn-Glycero-3-phosphoethanolamine exchange	g3pe[e] ->
EX_g3pg_e	Glycerophosphoglycerol exchange	g3pg[e] ->
EX_cgly_e	Cys-Gly exchange	cgly[e] ->
EX_chol_e	Choline exchange	chol[e] ->
EX_chtbs_e	Chitobiose exchange	chtbs[e] ->
EX_cit_e	Citrate exchange	cit[e] ->
EX_3amp_e	3'-AMP exchange	3amp[e] ->
EX_cl_e	Chloride exchange	cl[e] <=>
EX_cm_e	Chloramphenicol exchange	cm[e] ->
EX_cmp_e	CMP exchange	cmp[e] ->
EX_g3pi_e	Sn-Glycero-3-phospho-1-inositol exchange	g3pi[e] ->
EX_g3ps_e	Glycerophosphoserine exchange	g3ps[e] ->
EX_g6p_e	D-Glucose 6-phosphate exchange	g6p[e] ->
EX_co2_e	CO2 exchange	co2[e] <=>
EX_3cmp_e	3'-cmp exchange	3cmp[e] ->
EX_cobalt2_e	Co2+ exchange	cobalt2[e] <=>
EX_colipa_e	Core oligosaccharide lipid A exchange	colipa[e] ->
EX_colipap_e	Core oligosaccharide lipid A diphosphate exchange	colipap[e] ->
EX_cpgn_e	Coprogen exchange	cpgn[e] ->
EX_gal_e	D-Galactose exchange	gal[e] ->
EX_gal_bD_e	Beta D-Galactose exchange	gal_bD[e] ->
EX_gal1p_e	Alpha-D-Galactose 1-phosphate exchange	gal1p[e] ->
EX_galct__D_e	D-Galactarate exchange	galct__D[e] ->
EX_galctn__D_e	D-Galactonate exchange	galctn__D[e] ->
EX_galctn__L_e	L-Galactonate exchange	galctn__L[e] ->
EX_galt_e	Galactitol exchange	galt[e] ->
EX_cpgn_un_e	Coprogen unloaded (no Fe(III)) exchange	cpgn_un[e] ->
EX_crn_e	L-Carnitine exchange	crn[e] ->
EX_crn__D_e	D-carnitine exchange	crn__D[e] ->
EX_csn_e	Cytosine exchange	csn[e] ->
EX_galur_e	D-Galacturonate exchange	galur[e] ->
EX_3gmp_e	3'-GMP exchange	3gmp[e] ->
EX_gam_e	D-Glucosamine exchange	gam[e] ->
EX_gam6p_e	D-Glucosamine 6-phosphate exchange	gam6p[e] ->
EX_gbbtn_e	Gamma-butyrobetaine exchange	gbbtn[e] ->
EX_cu_e	Cu+ exchange	cu[e] ->
EX_cu2_e	Cu2+ exchange	cu2[e] <=>
EX_cyan_e	Hydrogen cyanide exchange	cyan[e] ->
EX_cynt_e	Cyanate exchange	cynt[e] ->
EX_gdp_e	GDP exchange	gdp[e] ->
EX_glc__D_e	D-Glucose exchange	glc__D[e] <=>
EX_cys__D_e	D-Cysteine exchange	cys__D[e] ->
EX_3hcinnm_e	3-hydroxycinnamic acid exchange	3hcinnm[e] ->
EX_cys__L_e	L-Cysteine exchange	cys__L[e] ->
EX_cytd_e	Cytidine exchange	cytd[e] ->
EX_glcn_e	D-Gluconate exchange	glcn[e] ->
EX_glcr_e	D-Glucarate exchange	glcr[e] ->
EX_glcur_e	D-Glucuronate exchange	glcur[e] ->
EX_dad_2_e	Deoxyadenosine exchange	dad_2[e] ->
EX_3hpp_e	3-Hydroxypropanoate exchange	3hpp[e] ->
EX_damp_e	DAMP exchange	damp[e] ->
EX_dca_e	Decanoate (n-C10:0) exchange	dca[e] ->
EX_glcur1p_e	D-Glucuronate 1-phosphate exchange	glcur1p[e] ->
EX_gln__L_e	L-Glutamine exchange	gln__L[e] ->
EX_glu__L_e	L-Glutamate exchange	glu__L[e] ->
EX_gly_e	Glycine exchange	gly[e] ->
EX_glyald_e	D-Glyceraldehyde exchange	glyald[e] ->
EX_dcmp_e	DCMP exchange	dcmp[e] ->
EX_dcyt_e	Deoxycytidine exchange	dcyt[e] ->
EX_ddca_e	Dodecanoate (n-C12:0) exchange	ddca[e] ->
EX_dgmp_e	DGMP exchange	dgmp[e] ->
EX_dgsn_e	Deoxyguanosine exchange	dgsn[e] ->
EX_dha_e	Dihydroxyacetone exchange	dha[e] ->
EX_glyb_e	Glycine betaine exchange	glyb[e] ->
EX_glyc_e	Glycerol exchange	glyc[e] ->
EX_glyc__R_e	(R)-Glycerate exchange	glyc__R[e] ->
EX_dimp_e	DIMP exchange	dimp[e] ->
EX_glyc2p_e	Glycerol 2-phosphate exchange	glyc2p[e] ->
EX_din_e	Deoxyinosine exchange	din[e] ->
EX_3hpppn_e	3-(3-hydroxy-phenyl)propionate exchange	3hpppn[e] ->
EX_dms_e	Dimethyl sulfide exchange	dms[e] ->
EX_dmso_e	Dimethyl sulfoxide exchange	dmso[e] ->
EX_glyc3p_e	Glycerol 3-phosphate exchange	glyc3p[e] ->
EX_glyclt_e	Glycolate exchange	glyclt[e] ->
EX_gmp_e	GMP exchange	gmp[e] ->
EX_dopa_e	Dopamine exchange	dopa[e] ->
EX_gsn_e	Guanosine exchange	gsn[e] ->
EX_doxrbcn_e	Doxorubicin exchange	doxrbcn[e] ->
EX_3ump_e	3'-UMP exchange	3ump[e] ->
EX_dtmp_e	DTMP exchange	dtmp[e] ->
EX_dump_e	DUMP exchange	dump[e] ->
EX_gthox_e	Oxidized glutathione exchange	gthox[e] ->
EX_gthrd_e	Reduced glutathione exchange	gthrd[e] ->
EX_gtp_e	GTP exchange	gtp[e] ->
EX_duri_e	Deoxyuridine exchange	duri[e] ->
EX_gua_e	Guanine exchange	gua[e] ->
EX_4abut_e	4-Aminobutanoate exchange	4abut[e] ->
EX_h_e	H+ exchange	h[e] <=>
EX_eca4colipa_e	(enterobacterial common antigen)x4 core oligosaccharide lipid A exchange	eca4colipa[e] ->
EX_enlipa_e	Phosphoethanolamine KDO(2)-lipid (A) exchange	enlipa[e] ->
EX_h2_e	H2 exchange	h2[e] ->
EX_enter_e	Enterochelin exchange	enter[e] ->
EX_etha_e	Ethanolamine exchange	etha[e] ->
EX_ethso3_e	Ethanesulfonate exchange	ethso3[e] ->
EX_etoh_e	Ethanol exchange	etoh[e] ->
EX_h2o_e	H2O exchange	h2o[e] <=>
EX_h2o2_e	Hydrogen peroxide exchange	h2o2[e] ->
EX_h2s_e	Hydrogen sulfide exchange	h2s[e] ->
EX_hacolipa_e	Hepta-acylated core oligosaccharide lipid A (E. coli) exchange	hacolipa[e] ->
EX_f6p_e	D-fructose 6-phosphate exchange	f6p[e] ->
EX_fald_e	Formaldehyde exchange	fald[e] ->
EX_halipa_e	Hepta-acylated KDO(2)-lipid (A) exchange	halipa[e] ->
EX_4hoxpacd_e	4-Hydroxyphenylacetaldehyde exchange	4hoxpacd[e] ->
EX_hdca_e	Hexadecanoate (n-C16:0) exchange	hdca[e] ->
EX_hdcea_e	Hexadecenoate (n-C16:1) exchange	hdcea[e] ->
EX_fe2_e	Fe2+ exchange	fe2[e] <=>
EX_fe3_e	Fe3+ exchange	fe3[e] <=>
EX_hg2_e	Hg2+ exchange	hg2[e] ->
EX_5dglcn_e	5-Dehydro-D-gluconate exchange	5dglcn[e] ->
EX_his__L_e	L-Histidine exchange	his__L[e] ->
EX_hom__L_e	L-Homoserine exchange	hom__L[e] ->
EX_hxa_e	Hexanoate (n-C6:0) exchange	hxa[e] ->
EX_fe3dcit_e	Fe(III)dicitrate exchange	fe3dcit[e] ->
EX_fe3dhbzs_e	Ferric 2,3-dihydroxybenzoylserine exchange	fe3dhbzs[e] ->
EX_5mtr_e	5-Methylthio-D-ribose exchange	5mtr[e] ->
EX_fe3hox_e	Fe(III)hydroxamate exchange	fe3hox[e] ->
EX_hxan_e	Hypoxanthine exchange	hxan[e] ->
EX_fe3hox_un_e	Fe(III)hydoxamate, unloaded exchange	fe3hox_un[e] ->
EX_LalaDglu_e	L-alanine-D-glutamate exchange	LalaDglu[e] ->
EX_fecrm_e	Ferrichrome exchange	fecrm[e] ->
EX_fecrm_un_e	Ferrichrome minus Fe(III) exchange	fecrm_un[e] ->
EX_feenter_e	Fe-enterobactin exchange	feenter[e] ->
EX_idon__L_e	L-Idonate exchange	idon__L[e] ->
EX_ile__L_e	L-Isoleucine exchange	ile__L[e] ->
EX_feoxam_e	Ferroxamine exchange	feoxam[e] ->
EX_imp_e	IMP exchange	imp[e] ->
EX_LalaDgluMdap_e	L-alanine-D-glutamate-meso-2,6-diaminoheptanedioate exchange	LalaDgluMdap[e] ->
EX_indole_e	Indole exchange	indole[e] ->
EX_LalaDgluMdapDala_e	L-alanine-D-glutamate-meso-2,6-diaminoheptanedioate-D-alanine exchange	LalaDgluMdapDala[e] ->
EX_inost_e	Myo-Inositol exchange	inost[e] ->
EX_ins_e	Inosine exchange	ins[e] ->
EX_isetac_e	Isethionic acid exchange	isetac[e] ->
EX_k_e	K+ exchange	k[e] <=>
EX_mal__L_e	L-Malate exchange	mal__L[e] ->
EX_malt_e	Maltose exchange	malt[e] ->
EX_malthx_e	Maltohexaose exchange	malthx[e] ->
EX_LalaLglu_e	L-alanine-L-glutamate exchange	LalaLglu[e] ->
EX_maltpt_e	Maltopentaose exchange	maltpt[e] ->
EX_malttr_e	Maltotriose exchange	malttr[e] ->
EX_kdo2lipid4_e	KDO(2)-lipid IV(A) exchange	kdo2lipid4[e] ->
EX_lac__D_e	D-lactate exchange	lac__D[e] ->
EX_maltttr_e	Maltotetraose exchange	maltttr[e] ->
EX_man_e	D-Mannose exchange	man[e] ->
EX_lac__L_e	L-Lactate exchange	lac__L[e] ->
EX_lcts_e	Lactose exchange	lcts[e] ->
EX_ac_e	Acetate exchange	ac[e] ->
EX_leu__L_e	L-Leucine exchange	leu__L[e] ->
EX_man6p_e	D-Mannose 6-phosphate exchange	man6p[e] ->
EX_manglyc_e	2(alpha-D-Mannosyl)-D-glycerate exchange	manglyc[e] ->
EX_lipa_e	KDO(2)-lipid (A) exchange	lipa[e] ->
EX_lipa_cold_e	Cold adapted KDO(2)-lipid (A) exchange	lipa_cold[e] ->
EX_melib_e	Melibiose exchange	melib[e] ->
EX_lipoate_e	Lipoate exchange	lipoate[e] ->
EX_acac_e	Acetoacetate exchange	acac[e] ->
EX_lys__L_e	L-Lysine exchange	lys__L[e] ->
EX_lyx__L_e	L-Lyxose exchange	lyx__L[e] ->
EX_meoh_e	Methanol exchange	meoh[e] ->
EX_met__D_e	D-Methionine exchange	met__D[e] ->
EX_met__L_e	L-Methionine exchange	met__L[e] ->
EX_metsox_R__L_e	L-methionine-R-sulfoxide exchange	metsox_R__L[e] ->
EX_mal__D_e	D-Malate exchange	mal__D[e] ->
EX_acald_e	Acetaldehyde exchange	acald[e] ->
EX_metsox_S__L_e	L-Methionine S-oxide exchange	metsox_S__L[e] ->
EX_mg2_e	Mg exchange	mg2[e] <=>
EX_mincyc_e	Minocycline exchange	mincyc[e] ->
EX_minohp_e	Myo-Inositol hexakisphosphate exchange	minohp[e] ->
EX_mmet_e	S-Methyl-L-methionine exchange	mmet[e] ->
EX_mn2_e	Mn2+ exchange	mn2[e] <=>
EX_mnl_e	D-Mannitol exchange	mnl[e] ->
EX_tcynt_e	Thiocyanate exchange	tcynt[e] ->
EX_thm_e	Thiamin exchange	thm[e] ->
EX_thr__L_e	L-Threonine exchange	thr__L[e] ->
EX_thrp_e	L-Threonine O-3-phosphate exchange	thrp[e] ->
EX_thym_e	Thymine exchange	thym[e] ->
EX_thymd_e	Thymidine exchange	thymd[e] ->
EX_tma_e	Trimethylamine exchange	tma[e] ->
EX_mobd_e	Molybdate exchange	mobd[e] <=>
EX_mso3_e	Methanesulfonate exchange	mso3[e] ->
EX_acgal_e	N-Acetyl-D-galactosamine exchange	acgal[e] ->
EX_n2o_e	Nitrous oxide exchange	n2o[e] ->
EX_tmao_e	Trimethylamine N-oxide exchange	tmao[e] ->
EX_tre_e	Trehalose exchange	tre[e] ->
EX_na1_e	Sodium exchange	na1[e] <=>
EX_trp__L_e	L-Tryptophan exchange	trp__L[e] ->
EX_nac_e	Nicotinate exchange	nac[e] ->
EX_acgal1p_e	N-Acetyl-D-galactosamine 1-phosphate exchange	acgal1p[e] ->
EX_nh4_e	Ammonia exchange	nh4[e] <=>
EX_ni2_e	Ni2+ exchange	ni2[e] <=>
EX_tsul_e	Thiosulfate exchange	tsul[e] ->
EX_nmn_e	NMN exchange	nmn[e] ->
EX_acgam_e	N-Acetyl-D-glucosamine exchange	acgam[e] ->
EX_no_e	Nitric oxide exchange	no[e] ->
EX_no2_e	Nitrite exchange	no2[e] ->
EX_no3_e	Nitrate exchange	no3[e] ->
EX_ttdca_e	Tetradecanoate (n-C14:0) exchange	ttdca[e] ->
EX_ttdcea_e	Tetradecenoate (n-C14:1) exchange	ttdcea[e] ->
EX_ttrcyc_e	Tetracycline exchange	ttrcyc[e] ->
EX_tungs_e	Tungstate exchange	tungs[e] <=>
EX_novbcn_e	Novobiocin exchange	novbcn[e] ->
EX_tym_e	Tyramine exchange	tym[e] ->
EX_o16a4colipa_e	(O16 antigen)x4 core oligosaccharide lipid A exchange	o16a4colipa[e] ->
EX_acgam1p_e	N-Acetyl-D-glucosamine 1-phosphate exchange	acgam1p[e] ->
EX_o2_e	O2 exchange	o2[e] <=>
EX_o2s_e	Superoxide anion exchange	o2s[e] ->
EX_ocdca_e	Octadecanoate (n-C18:0) exchange	ocdca[e] ->
EX_ocdcea_e	Octadecenoate (n-C18:1) exchange	ocdcea[e] ->
EX_octa_e	Octanoate (n-C8:0) exchange	octa[e] ->
EX_orn_e	Ornithine exchange	orn[e] ->
EX_tyr__L_e	L-Tyrosine exchange	tyr__L[e] ->
EX_tyrp_e	Phosphotyrosine exchange	tyrp[e] ->
EX_uacgam_e	UDP-N-acetyl-D-glucosamine exchange	uacgam[e] ->
EX_udpacgal_e	UDP-N-acetyl-D-galactosamine exchange	udpacgal[e] ->
EX_acmana_e	N-Acetyl-D-mannosamine exchange	acmana[e] ->
EX_udpg_e	UDPglucose exchange	udpg[e] ->
EX_udpgal_e	UDPgalactose exchange	udpgal[e] ->
EX_orot_e	Orotate exchange	orot[e] ->
EX_acmum_e	N-Acetylmuramate exchange	acmum[e] ->
EX_pacald_e	Phenylacetaldehyde exchange	pacald[e] ->
EX_udpglcur_e	UDP-D-glucuronate exchange	udpglcur[e] ->
EX_peamn_e	Phenethylamine exchange	peamn[e] ->
EX_ump_e	UMP exchange	ump[e] ->
EX_phe__L_e	L-Phenylalanine exchange	phe__L[e] ->
EX_ura_e	Uracil exchange	ura[e] ->
EX_acnam_e	N-Acetylneuraminate exchange	acnam[e] ->
EX_urea_e	Urea exchange	urea[e] ->
EX_uri_e	Uridine exchange	uri[e] ->
EX_val__L_e	L-Valine exchange	val__L[e] ->
EX_pheme_e	Protoheme exchange	pheme[e] ->
EX_pi_e	Phosphate exchange	pi[e] <=>
EX_pnto__R_e	(R)-Pantothenate exchange	pnto__R[e] ->
EX_acolipa_e	4-Amino-4-deoxy-L-arabinose modified core oligosaccharide lipid A exchange	acolipa[e] ->
EX_ppa_e	Propionate exchange	ppa[e] ->
EX_xan_e	Xanthine exchange	xan[e] ->
EX_xmp_e	Xanthosine 5'-phosphate exchange	xmp[e] ->
EX_ppal_e	Propanal exchange	ppal[e] ->
EX_xtsn_e	Xanthosine exchange	xtsn[e] ->
EX_acser_e	O-Acetyl-L-serine exchange	acser[e] ->
EX_xyl__D_e	D-Xylose exchange	xyl__D[e] ->
EX_xylu__L_e	L-Xylulose exchange	xylu__L[e] ->
EX_pppn_e	Phenylpropanoate exchange	pppn[e] ->
EX_ppt_e	Phosphonate exchange	ppt[e] ->
EX_pro__L_e	L-Proline exchange	pro__L[e] ->
EX_progly_e	L-Prolinylglycine exchange	progly[e] ->
EX_psclys_e	Psicoselysine exchange	psclys[e] ->
EX_pser__L_e	O-Phospho-L-serine exchange	pser__L[e] ->
EX_ptrc_e	Putrescine exchange	ptrc[e] ->
EX_zn2_e	Zinc exchange	zn2[e] <=>
EX_pydam_e	Pyridoxamine exchange	pydam[e] ->
EX_pydx_e	Pyridoxal exchange	pydx[e] ->
EX_pydxn_e	Pyridoxine exchange	pydxn[e] ->
EX_ade_e	Adenine exchange	ade[e] ->
EX_pyr_e	Pyruvate exchange	pyr[e] ->
EX_quin_e	Quinate exchange	quin[e] ->
EX_r5p_e	Alpha-D-Ribose 5-phosphate exchange	r5p[e] ->
EX_rfamp_e	Rifampin exchange	rfamp[e] ->
EX_adn_e	Adenosine exchange	adn[e] ->
EX_rib__D_e	D-Ribose exchange	rib__D[e] ->
EX_adocbl_e	Adenosylcobalamin exchange	adocbl[e] ->
EX_rmn_e	L-Rhamnose exchange	rmn[e] ->
EX_sbt__D_e	D-Sorbitol exchange	sbt__D[e] ->
EX_sel_e	Selenate exchange	sel[e] <=>
EX_ag_e	Silver exchange	ag[e] ->
EX_ser__D_e	D-Serine exchange	ser__D[e] ->
EX_agm_e	Agmatine exchange	agm[e] ->
EX_ser__L_e	L-Serine exchange	ser__L[e] ->
EX_skm_e	Shikimate exchange	skm[e] ->
EX_akg_e	2-Oxoglutarate exchange	akg[e] ->
EX_slnt_e	Selenite exchange	slnt[e] <=>
EX_so2_e	Sulfur dioxide exchange	so2[e] ->
EX_so3_e	Sulfite exchange	so3[e] ->
EX_so4_e	Sulfate exchange	so4[e] <=>
EX_spmd_e	Spermidine exchange	spmd[e] ->
EX_succ_e	Succinate exchange	succ[e] ->
EX_ala_B_e	Beta-Alanine exchange	ala_B[e] ->
EX_sucr_e	Sucrose exchange	sucr[e] ->
EX_sulfac_e	Sulfoacetate exchange	sulfac[e] ->
EX_ala__D_e	D-Alanine exchange	ala__D[e] ->
EX_tartr__D_e	D-tartrate exchange	tartr__D[e] ->
EX_tartr__L_e	L-tartrate exchange	tartr__L[e] ->
EX_taur_e	Taurine exchange	taur[e] ->
GLCtex_copy2	Glucose transport via diffusion (extracellular to periplasm)	glc__D[e] -> glc__D[p]
EX_3hoxpac_e	3 hydroxy phenylacetic acid exhcnage	3hoxpac[e] ->
EX_3ntym_e	3ntyramine Exchange reaction	3ntym[e] ->
EX_4hoxpac_e	4 hydroxy phenylacetic acid exhcnage	4hoxpac[e] ->
EX_6apa_e	6 amino penicillanic acid exchange	6apa[e] ->
EX_cellb_e	Cellobiose exchange	cellb[e] ->
EX_galam_e	D Galactosamine exchange	galam[e] ->
EX_lipidA_core_e	core lipidA exchange	lipidA_core[e] ->
EX_o6a4colipa_e	O6 antigen x4 core oligosaccharide lipid A exchange	o6a4colipa[e] ->
EX_peng_e	Penicillin G exchange	peng[e] ->
EX_raffin_e	Raffinose exchange	raffin[e] ->
EX_salcn_e	Salicin exchange	salcn[e] ->
EX_arab__D_e	D Arabinose exchange	arab__D[e] ->
GLCtex_copy1	Glucose transport via diffusion (extracellular to periplasm)	glc__D[e] <=> glc__D[p]
L_LACtex_copy2	L-lactate transport via diffusion (extracellular to periplasm)	lac__L[e] <=> lac__L[p]
L_LACtex_copy1	L-lactate transport via diffusion (extracellular to periplasm)	lac__L[e] <=> lac__L[p]
